# Supplementary material for: Investigating Conservation of the Cell-Cycle-Regulated Transcriptional Program in the Fungal Pathogen, Cryptococcus neoformans
Source: PLoS Genet. 2016 Dec 5;12(12):e1006453. doi: 10.1371/journal.pgen.1006453 (PMC5137879; doi:10.1371/journal.pgen.1006453)
Supplement: S1 Table — In the first column, genes are denoted by transcriptome GTF file gene IDs (typically gene common names). Scores or p-values and ranks from the 4 algorithms—persistent homology (PH), Lomb-Scargle (LS), JTK-CYCLE (JTK), and de Lichtenberg (DL)—are shown (columns 8–15). In the fourth column, a cumulative periodicity rank was calculated by adding the ranks from each algorithm (i.e. low cumulative ranks indicate optimal periodicity rankings by all algorithms). Mean expression for each gene is shown in the fifth column (fpkm units). The absolute amplitude was calculated in the sixth column by finding (maxexpr−minexpr) (fpkm units). The fold-change was calculated in the seventh column by finding (maxexpr / minexpr) (fpkm units). Noisy genes were then pruned from the final ranking if more than half of the time series contained fpkm values less than 2 (1213 genes were marked “NA” in red). The second column, Normalized Periodicity Ranking, contains the remaining 5913 genes ranked by cumulative periodicity score with noisy genes removed. This column was used to determine the top 1600 periodic genes shown in S1 Fig. To further refine the S. cerevisiae periodic gene list, we re-ran the Lomb-Scargle algorithm to match the C. neoformans experimental time points (see S1 File). P-values from this LS run are provided in column 16. An LS cutoff was made, and genes passing the cutoff are highlighted in green in column 3. The final list of 1246 periodic genes (Fig 2A) was determined by 1) non-noisy genes, 2) genes in the top 1600 cumulative ranking, and 3) genes passing the LS cutoff. Column 17 contains the y-axis index for the 1246 periodic genes shown in Fig 2A. (XLSX) [file pgen.1006453.s002.xlsx]

## Sheet: Sheet1
S1 Table. Ranking of periodic genes from the S. cerevisiae cell cycle.
gene_ID	normalized_per_rank	LS_cutoff	combined_per_rank	mean_expression	amplitude	fold_change	PH_score	PH_rank	LS_p-value	LS_rank	JTK_p-value	JTK_rank	DL_score	DL_rank	LS_ReRun_p-value	Figure2A_order_peaktime	Sparklines	0	5	10	15	20	25	30	35	40	45	50	55	60	65	70	75	80	85	90	95	100	105	110	115	120	125	130	135	140	145	150	155
NRM1	1	Yes	98	68.5946	143.612	73.3486	1.13325	43	7.71e-06	14	1.28364e-11	28	1.66163e-05	13	0.0209	286		1.985	3.954	5.567	15.712	64.832	97.594	106.365	134.859	143.716	145.597	133.383	104.874	65.959	48.768	30.517	34.634	26.634	40.25	46.803	53.168	72.542	94.008	100.517	102.389	95.452	96.363	78.589	68.966	56.138	50.776	59.662	50.171
HTB2	2	Yes	113	3090.88	8154.67	83.2292	1.15675	72	8.17e-06	15.5	6.33444e-12	19.5	7.96142e-08	6	0.0115	412		127.609	99.17	115.382	322.377	923.372	2574.48	5589.78	7223.02	8253.84	5990.43	4126.42	2890.71	2033.01	1307.82	964.586	780.908	732.025	1148.08	1949.36	2960.94	4167.61	4492.75	4483.07	4239.48	3706.03	3364.95	3090.93	2573.21	1997.35	2498.59	2143.09	2459.55
YNL058C	3	Yes	142	108.53	281.032	43.1148	1.05901	3	4.05e-05	64	1.35383e-10	61	1.90282e-05	14	0.0273	40		81.504	79.053	48.933	20.672	9.737	6.673	7.552	14.335	34.052	71.341	124.152	191.52	252.422	287.705	237.004	190.107	161.364	124.13	93.716	68.38	55.811	46.402	55.817	70.272	94.117	121.871	140.078	160.53	161.099	152.146	140.33	122.697
HTB1	4	Yes	145	2855.77	7451.88	17.7481	1.14247	48	2.1e-05	42	2.13211e-12	11	0.00903073	44	0.0109	490		640.435	444.939	481.803	655.895	1073.31	2502.94	5972.49	7896.82	7434.29	4505.89	3440.38	2568.52	1718.75	1184.5	977.508	773.677	832.817	1285.77	2123.02	3193.14	3850.22	4192.39	4295.06	3702.17	3649.43	3330.84	3118.09	2519.65	1855.28	2243.68	2037.84	2375.71
HHF2	5	Yes	156	3646.75	6937.95	27.3072	1.10016	13	1.59e-05	32	4.82194e-10	88	0.000531421	23	0.0106	413		484.121	263.728	350.771	689.753	1517.37	3296.21	5671.46	7117.88	7201.68	4773.55	3579.48	2684.35	1922.4	1251.5	1223.6	1081.87	1439.13	2054.88	3171.67	4899.78	4716.44	5884.69	6135.19	4834.12	5295.97	5090.89	3865.09	3605.57	2358.19	3080.08	2996.26	3212.69
PDS1	6	Yes	163	28.4241	49.518	7.08554	1.1187	28	4.8e-06	8	8.3657e-13	8	1.05167	119	0.00575	491		9.869	14.667	13.19	17.158	30.3	48.305	57.309	57.655	51.463	45.196	37.107	26.819	18.681	10.522	8.316	8.137	16.426	19.052	27.407	31.598	34.245	39.868	36.82	38.458	35.967	30.482	25.975	23.316	20.497	21.753	24.073	23.969
HHT2	7	Yes	210.5	2528.94	4413.08	7.29078	1.12581	36	1.04e-05	23	1.86912e-10	66.5	0.247243	85	0.0133	414		903.453	701.516	894.241	1060.01	1470.2	2469.9	3962.99	4365.09	5114.6	3287.59	2377.42	1851.16	1287.33	904.361	901.309	791.292	925.643	1302.7	1670.02	2562.69	3580.9	3614.5	3694.75	3101.17	3156.29	3056.47	2636.51	2177.11	1753.16	2159.06	2095.47	2241.7
PSA1	8	Yes	211	2105.89	2525.98	4.82804	1.12252	32	2.97e-06	4	5.26371e-14	3	3.89526	172	0.00633	492		1207.97	825.14	659.862	724.139	1225.96	2127.89	2967.39	3163.94	3132.62	2944.29	2839.21	2430.18	1780.87	1376.81	899.789	1042.25	1454.49	2079.91	2361.17	2674.85	3185.84	2939.93	2968.9	2745.71	2490.83	2146.8	1985.7	1675.41	1698.71	1651.72	1818.45	2026.24
HHF1	9	Yes	212	2806.71	7953.94	71.742	1.14819	57	5.01e-05	72.5	3.01322e-10	80.5	3.55905e-08	2	0.0151	493		112.436	126.98	175.021	183.553	294.449	1469.39	5319.14	8066.38	7553.11	4245.79	2781.58	2046.31	1368.91	777.069	772.087	496.211	578.388	978.705	2008.05	3607.47	4000.38	4351.16	4637.82	3923.35	3938.47	3784.24	2923.58	2456.42	1728.69	2286.58	2169.33	2476.69
CHS2	10	Yes	214.5	54.4808	136.478	28.5435	1.15139	62	3.43e-05	59	4.12581e-10	83.5	2.43925e-06	10	0.0185	41		8.088	8.603	9.922	6.519	5.03	4.955	5.797	9.641	25.665	54.265	92.045	120.014	137.209	141.433	117.136	84.809	65.391	50.911	39.189	29.318	24.204	25.741	34.194	53.149	60.37	75.278	82.559	87.613	86.442	57.279	60.558	52.251
HHO1	11	Yes	214.5	131.141	220.716	8.53837	1.14561	51	8.17e-06	15.5	3.03837e-11	40	0.704081	108	0.018	494		29.279	36.131	48.196	47.851	73.215	155.621	217.324	249.995	213.8	206.38	171.322	135.88	106.883	84.707	64.402	54.704	61.034	71.194	107.427	122.903	144.623	173.273	177.777	176.562	180.043	178.592	127.853	138.964	112.144	112.484	108.804	113.754
ALK1	12	Yes	223	50.5695	124.574	12.3891	1.0853	6	0.000103	143	1.07742e-11	25	0.0223425	49	0.0347	132		14.265	16.722	12.136	14.016	10.938	11.289	16.966	25.756	53.62	98.453	130.326	135.512	131.407	118.056	83.459	56.205	43.636	33.062	24.415	22.136	23.943	32.059	46.04	58.519	64.289	65.785	72.101	63.289	64.084	55.321	45.796	41.873
SPC98	13	Yes	227.5	17.5359	32.014	7.23811	1.09849	11	3.15e-05	54	3.88247e-13	6.5	2.24583	156	0.0238	415		6.818	8.568	5.132	8.847	14.814	25.864	34.005	34.403	37.146	35.016	30.991	24.042	17.603	13.296	10.974	7.925	9.273	11.741	15.738	16.618	19.952	22.343	23.315	23.729	19.869	18.199	18.544	14.496	13.008	12.203	11.647	14.456
PMI40	14	Yes	230	388.398	571.229	4.34167	1.0909	8	6.41e-06	11	9.70414e-14	4	7.63686	207	0.00754	495		218.278	170.941	174.057	231.242	397.035	585.708	740.397	742.17	735.7	578.031	450.852	345.055	252.598	205.968	196.132	202.937	253.417	332.02	404.395	478.083	518.065	512.247	506.574	419.468	438.073	379.743	357.91	320.535	287.101	320.206	325.447	351.921
SWI5	15	Yes	232.5	26.117	55.33	29.2729	1.09672	10	6.23e-05	93	1.20856e-09	120.5	4.3255e-07	9	0.0248	95		1.957	2.303	2.428	2.284	2.192	2.219	4.1	8.742	17.477	32.395	49.554	54.949	57.287	51.598	42.47	31.62	25.102	19.708	17.134	11.14	11.18	15.518	23.412	30.017	37.615	39.543	42.595	39.28	36.319	28.789	28.818	24.219
HST4	16	Yes	282.5	16.9007	34.583	8.9666	1.17017	92	1.86e-05	37.5	2.56214e-11	38	0.944544	115	0.016	887		14.52	19.074	26.324	38.924	28.697	19.579	9.339	8.029	5.823	4.341	4.517	8.743	14.121	20.902	28.265	29.505	28.484	25.109	21.954	17.287	15.607	12.545	9.457	9.835	8.635	12.91	14.888	18.219	19.3	23.492	21.268	19.83
HSP150	17	Yes	288	1265.26	2284.37	14.9934	1.22381	200	1.92e-06	3	2.15858e-11	37	0.0164536	48	0.00407	888		1755.95	1523.65	1553.51	2058.35	2003.76	1085.15	648.007	388.685	298.684	201.573	163.247	221.694	520.647	997.297	1996.72	2447.62	2373.53	2382.63	2146.54	1918.84	1460.49	1134.18	917.876	702.375	599.612	731.717	769.35	1277.91	1473.85	1350.43	1612.76	1538.82
SGO1	18	Yes	290.5	19.1671	30.516	7.14499	1.12195	31	1.47e-05	30	4.42394e-12	16.5	8.27927	213	0.0266	287		4.966	11.054	10.293	9.93	10.281	15.797	22.535	27.277	33.066	35.482	32.318	29.452	25.846	20.09	16.969	14.605	12.36	14.127	13.999	15.742	17.972	21.282	23.61	25.298	24.629	23.113	22.459	18.974	18.415	15.168	16.035	16.14
DBF2	19	Yes	294.5	30.2096	45.505	5.8128	1.18318	116	7.52e-06	13	9.03462e-12	22.5	1.88675	143	0.0103	1		33.248	51.995	33.377	28.925	22.213	14.602	10.023	10.388	9.455	10.306	17.153	30.942	45.32	53.826	54.96	48.838	46.816	37.584	31.162	28.577	23.9	20.841	18.285	20.601	23.805	28.612	32.516	41.875	40.651	36.94	37.564	36.003
SRC1	20	Yes	296.5	25.6235	45.326	7.0282	1.15119	60	1.8e-05	36	2.19346e-10	70.5	1.44556	130	0.0108	96		14.855	19.775	12.479	9.119	7.984	7.519	11.145	17.455	26.277	34.801	41.444	44.902	52.845	50.716	39.274	28.788	23.655	19.53	15.843	14.566	15.293	18.297	24.689	29.96	33.568	35.579	39.57	33.467	33.63	26.113	25.79	20.975
TOS2	21	Yes	303.5	18.8145	42.918	10.149	1.12463	35	8.51e-05	120	2.19346e-10	70.5	0.187791	78	0.0229	670		4.691	4.948	4.995	11.725	30.686	47.609	40.117	28.073	21.203	12.359	10.132	8.227	6.318	6.698	7.616	12.21	18.4	27.472	29.543	29.986	30.649	28.635	26.056	20.5	17.961	14.597	15.208	13.271	13.332	15.561	18.446	18.359
IDH1	22	Yes	306	293.867	385.914	3.64497	1.11699	26	4.2e-06	7	2.13211e-12	11	17.4008	262	0.00994	559		236.314	145.905	283.397	440.442	513.282	531.756	531.819	471.296	404.822	310.402	236.308	206.307	189.009	192.169	192.328	191.981	190.702	217.394	274.374	349.322	420.562	436.143	436.911	385.377	353.264	329.049	265.709	251.604	226.656	217.207	214.597	220.484
HOF1	23	Yes	309	21.1728	61.158	50.6816	1.10012	12	0.000128	160.5	1.63151e-09	129.5	1.85333e-07	7	0.0444	42		1.425	1.794	1.354	2.255	1.596	1.506	1.231	1.989	4.898	17.185	34.135	45.207	56.294	62.389	48.052	42.23	31.056	22.513	17.087	10.971	10.009	9.648	12.55	17.631	23.057	30.749	34.189	36.852	32.572	26.347	25.565	21.4
SPS4	24	Yes	309	9.53478	24.016	20.4304	1.18207	115	5.04e-05	75	6.57059e-10	98	0.000200795	21	0.0273	43		1.378	1.294	1.236	1.76	1.441	1.962	2.175	3.113	3.838	8.612	12.958	20.607	22.174	25.252	17.026	13.699	11.53	8.976	5.26	5.725	4.078	4.408	6.149	8.095	9.634	9.473	13.137	13.316	13.302	12.431	12.474	10.458
CDC20	25	Yes	323	25.288	51.071	11.1151	1.20807	174	2.93e-05	51	5.2963e-12	18	0.194824	80	0.0344	44		13.214	22.164	27.5	24.779	13.727	9.007	6.094	5.049	6.384	12.329	25.757	40.149	49.731	56.12	52.215	40.432	34.156	27.21	24.032	16.771	13.847	12.082	12.823	18.153	22.984	28.543	38.284	37.496	36.067	33.617	33.997	27.652
MCM3	26	Yes	326	30.9435	52.522	5.86045	1.16023	77	2.85e-05	50	2.13211e-12	11	5.3005	188	0.0205	889		30.234	44.098	41.775	63.328	58.562	43.18	27.175	17.774	14.553	10.806	12.021	15.776	23.198	32.362	44.398	47.201	50.167	46.417	44.03	38.188	35.869	25.677	23.542	22.171	21.507	22.717	24.815	29.46	32.51	34.36	33.87	33.775
ERP3	27	Yes	328	107.556	192.769	5.64806	1.11233	21	5.04e-05	75	3.03837e-11	40	5.37041	192	0.0178	671		64.017	83.786	92.709	133.959	168.619	234.242	221.691	160.542	117.442	80.769	56.185	41.473	42.236	45.588	55.822	90.418	115.128	134.601	134.315	134.846	123.138	109.898	108.08	90.106	76.521	73.65	61.752	71.031	89.711	112.561	108.167	115.448
RFA1	28	Yes	331.5	61.579	139.435	8.38924	1.09251	9	0.000142	168	2.56283e-12	13.5	1.73163	141	0.027	672		31.089	35.909	54.602	86.953	126.215	158.305	139.109	101.466	69.286	48.967	32.058	23.951	18.87	21.55	30.424	49.566	68.393	80.922	84.874	79.736	80.109	70.163	63.523	55.897	47.322	40.778	38.636	41.273	49.024	51.471	60.882	66.27
HSL1	29	Yes	333	24.9569	44.24	5.05574	1.10511	17	5.63e-05	84	1.52788e-11	31	6.6702	201	0.00876	673		11.784	20.178	16.619	15.454	30.7	55.148	53.736	41.699	34.577	29.982	24.074	17.877	13.799	11.712	10.908	12.199	22.973	28.772	31.544	32.536	34.801	34.682	34.633	32.32	25.955	21.522	20.322	17.304	18.551	19.062	23.704	25.339
TUB1	30	Yes	333	369.824	435.495	3.08358	1.05261	2	3.62e-06	6	6.31974e-15	1	38.8075	324	0.0105	288		329.676	247.325	216.795	209.013	270.621	361.477	480.013	549.584	642.454	644.508	635.436	556.522	422.441	335.767	257.536	256.858	242.361	260.828	288.162	323.369	390.757	427.055	454.053	435.621	469.058	444.113	415.539	367.747	318.578	293.268	289.185	283.185
CDC5	31	Yes	354	37.4927	75.976	11.8848	1.16814	89	6.61e-05	101	8.92511e-10	110	0.0316692	54	0.0234	97		6.98	9.897	8.518	10.186	9.171	8.939	12.79	23.797	39.134	59.721	76.726	81.754	82.956	78.895	58.558	52.924	37.069	30.084	24.775	19.985	21.234	27.19	34.411	40.04	51.033	49.898	58.211	50.435	48.066	37.786	37.056	33.017
YJL118W	32	Yes	359.5	35.6941	60.363	7.22813	1.19398	137	8.68e-06	19	1.59142e-10	63.5	1.69594	140	0.0174	416		10.767	18.289	9.692	13.797	43.929	54.463	66.168	61.249	70.055	62.559	55.215	39.114	32.271	24.322	25.737	17.979	21.303	20.876	29.475	33.983	36.054	54.192	46.556	48.241	46.994	44.691	25.814	28.881	23.851	28.165	26.726	29.007
SPO12	33	Yes	369	104.679	184.793	12.6229	1.24111	240	8.57e-06	18	8.29235e-11	54	0.0408745	57	0.0177	2		191.464	162.293	119.17	50.856	33.688	27.436	19.76	15.899	22.758	33.599	60.881	97.233	161.187	182.652	200.692	149.244	162.099	129.509	103.821	88.778	80.968	61.16	55.065	61.969	89.246	110.548	122.997	162.87	132.697	159.697	142.991	132.368
SVS1	34	Yes	372	485.875	1054.58	25.9328	1.15155	63	5.28e-05	80.5	1.22722e-08	196.5	0.00242534	32	0.0118	560		65.858	49.591	42.297	110.57	539.417	1050.63	1096.88	806.924	664.266	518.533	429.606	308.063	233.612	161.766	141.685	202.103	327.161	551.445	803.889	934.337	982.264	1004.8	911.612	764.144	673.255	563.38	472.21	403.153	334.795	339.343	405.056	440.064
HTA1	35	Yes	373	2372.07	6721.9	18.3091	1.22975	214	2.73e-05	49	2.57193e-10	76	0.00361559	34	0.00901	496		620.049	430.204	388.346	459.879	784.408	2151.54	5522.45	7110.25	5793.52	3139.82	2135.61	1605.21	1058.78	800.04	696.744	733.386	555.437	1038.63	2185.21	3517.69	3649.74	4379.86	4038.49	2843.73	3299.29	3183.81	2408.06	2135.54	1453.89	1867.59	1622.76	1881.85
BUD3	36	Yes	374.5	10.3162	16.044	4.80641	1.14716	55	3.12e-05	53	2.19346e-10	70.5	5.98426	196	0.0237	174		4.215	5.52	4.56	4.429	4.932	6.82	7.913	11.453	15.895	19.193	20.259	18.794	17.449	14.866	11.119	8.172	7.876	6.601	6.784	7.496	9.081	10.241	12.533	13.679	13.989	13.339	13.011	11.749	10.788	9.656	8.356	8.419
CLB1	37	Yes	382	54.1031	119.185	64.1611	1.21142	179	4.29e-05	66	1.76248e-09	133	4.65332e-08	4	0.0137	133		1.887	1.887	1.95	2.417	2.953	5.681	8.339	23.393	55.504	91.313	121.008	121.072	110.984	112.764	75.208	56.619	48.36	35.779	28.542	23.319	23.314	29.957	41.385	55.368	59.831	64.206	75.595	69.281	69.891	57.809	55.853	49.408
PMT3	38	Yes	389	34.0875	42.447	3.27488	1.08076	5	1.24e-05	27	1.28364e-11	28	39.9778	329	0.0111	561		23.21	23.357	27.011	28.366	39.623	58.515	61.106	51.552	41.401	32.804	22.468	19.944	18.659	18.914	21.238	27.775	32.714	38.963	46.297	48.409	45.833	43.31	40.1	36.677	32.162	31.611	27.587	29.498	28.502	29.604	31.796	37.196
MCM5	39	Yes	392.5	29.515	50.39	7.3185	1.2297	213	8.27e-06	17	1.8169e-11	34.5	1.33783	128	0.00993	890		25.811	40.217	43.757	58.365	49.468	33.27	19.804	13.359	10.562	7.989	7.975	13.124	21.787	36.671	45.183	51.717	50.06	44.654	38.911	35.933	29.775	23.494	19.961	17.938	18.715	20.078	25.804	30.103	35.059	33.821	35.011	32.889
CIS3	40	Yes	398.5	2585.27	3471.41	9.17734	1.24569	253	1.86e-05	37.5	1.52788e-11	31	0.18774	77	0.0213	417		731.278	522.62	424.515	434.512	1076.91	2082.51	3067.49	3308.24	3762.19	3578.24	3639.4	3739.67	3480.93	2523.74	2318.25	2009.38	1453.35	1658.21	2018.42	2588.31	2796.37	3033.73	3418.03	3721.1	3784.43	3895.92	2860.24	2961.64	2471.76	2583.88	2292.67	2313.02
FKH1	41	Yes	399	46.1717	94.771	8.98542	1.18389	117	7.61e-05	112.5	2.19346e-10	70.5	0.545837	99	0.0356	289		11.868	13.704	16.591	15.493	20.152	31.285	55.159	83.88	97.526	106.639	102.923	88.476	70.645	57.984	43.31	38.617	27.558	24.616	30.221	34.075	39.625	51.336	60.024	63.304	65.249	64.4	59.872	53.352	41.947	34.865	36.038	34.167
YBR138C	42	Yes	413.5	13.295	26.654	11.3752	1.10212	14	6.82e-05	104	2.1294e-08	230.5	0.0841025	65	0.0288	45		2.569	5.489	4.079	3.404	3.145	3.806	5.354	7.766	10.511	15.672	21.324	24.389	26.967	29.223	22.459	19.828	12.822	10.592	8.578	7.538	7.187	9.696	11.217	11.85	17.57	17.751	20.53	18.715	16.898	15.519	15.381	12.129
NUF2	43	Yes	417	18.3185	26.482	5.73739	1.13925	46	6.62e-05	102	5.25869e-09	164	0.693044	105	0.0162	134		5.934	6.861	6.273	5.59	5.608	6.377	8.876	11.736	18.328	23.535	31.474	32.072	31.849	30.646	24.789	19.701	16.471	12.623	12.607	11.421	11.742	13.754	16.925	21.719	24.964	21.505	27.58	23.43	22.25	21.304	18.114	17.743
STU2	44	Yes	425	19.0967	34.826	9.68046	1.21951	193	2.18e-05	43	2.57193e-10	76	0.915752	113	0.0237	290		5.803	7.769	4.012	5.099	11.398	19.403	25.797	31.243	33.962	38.838	37.38	29.532	21.548	17.839	14.201	12.771	13.397	13.581	15.726	17.216	19.943	26.331	28.788	27.343	29.249	23.48	26.574	19.087	18.401	13.863	14.581	14.423
GAS3	45	Yes	427	157.75	283.274	5.78124	1.22812	207	1.93e-05	39	1.15073e-10	58	1.1635	123	0.029	291		63.416	62.885	66.769	62.164	74.722	118.675	189.449	249.784	321.543	342.521	298.289	233.748	184.341	130.4	89.239	65.014	59.247	74.582	114.883	148.342	163.177	213.386	232.592	219.783	214.965	194.118	170.946	149.642	136.131	97.095	107.701	112.195
CDC21	46	Yes	430	56.8362	153.344	13.5087	1.14608	52	0.000347	258	1.15073e-10	58	0.0626494	62	0.0352	674		13.746	12.259	21.683	58.366	111.456	165.603	163.265	130.281	85.945	52.256	30.089	21.642	16.564	13.578	22.442	34.23	61.426	76.405	75.545	77.305	68.558	67.237	62.766	54.689	45.035	33.526	34.774	35.071	36.684	48.16	55.212	60.306
BNI5	47	Yes	431	44.9568	43.38	2.7997	1.13279	41	1.1e-06	1	1.47113e-12	9	66.4738	380	0.00299	497		27.007	24.104	29.869	37.531	47.189	64.554	65.707	67.484	62.983	64.274	51.409	43.685	37.579	33.073	27.033	33.311	33.788	36.407	44.849	50.013	49.599	57.634	56.676	56.62	55.17	50.082	42.072	39.114	38.169	37.793	40.631	41.803
GYP6	48	Yes	444	58.328	56.384	2.84732	1.1074	20	5.3e-06	9	1.77014e-13	5	79.9805	410	0.0126	1114		86.457	73.838	69.8	75.003	70.836	52.589	37.539	30.522	31.396	36.177	38.939	49.466	53.103	63.852	62.328	86.906	75.319	74.099	65.543	59.403	56.18	56.902	49.736	46.808	45.783	47.079	52.528	58.157	58.986	62.999	64.029	64.817
WTM2	49	Yes	454.5	10.6605	12.085	3.42671	1.17086	95	3e-06	5	1.8169e-11	34.5	37.7023	320	0.00759	3		10.922	9.464	9.953	9.699	7.874	5.782	4.98	5.981	6.096	9.692	10.407	13.533	14.373	16.021	17.065	16.719	14.103	11.708	9.738	8.67	7.547	7.367	8.168	8.259	10.399	10.706	10.07	12.846	12.582	12.747	13.176	13.456
PCL1	50	Yes	457.5	97.94	288.497	210.664	1.1603	78	0.000335	254	1.20856e-09	120.5	5.65271e-08	5	0.0389	675		1.483	1.376	10.047	107.987	262.16	289.873	210.732	172.199	132.689	100.91	67.881	49.799	32.703	25.607	24.23	50.166	67.956	98.697	141.654	154.615	140.895	167.831	151.658	119.434	99.699	92.673	73.203	63.514	62.49	84.4	91.212	92.158
MCM2	51	Yes	475	20.8323	26.532	4.2914	1.13039	39	6.24e-05	94	1.51813e-09	126	8.58773	216	0.0405	854		11.997	18.655	22.372	31.812	33.482	28.384	17.571	12.181	9.476	8.179	8.061	13.77	21.088	28.836	32.114	30.459	34.593	33.488	28.264	24.882	21.342	16.55	16.08	13.924	13.77	15.542	18.787	22.413	23.941	21.984	25.47	24.231
MOB1	52	Yes	477	72.3155	118.874	5.59168	1.20438	162	2.35e-05	44	8.92511e-10	110	2.75842	161	0.0139	135		62.048	49.453	33.358	33.619	31.586	26.869	25.889	34.376	59.464	82.891	118.897	144.763	131.67	134.678	122.177	91.295	70.823	59.579	49.421	43.44	46.217	45.07	56.877	65.185	79.013	88.541	92.837	93.719	85.534	93.07	81.68	72.886
SUR7	53	Yes	488	531.266	948.303	20.1665	1.17033	94	7.08e-05	107.5	4.17686e-08	256.5	0.00194541	30	0.0246	98		49.477	80.821	103.12	92.553	89.811	112.717	179.546	287.195	481.704	678.923	838.699	955.385	997.78	929.633	787.849	684.204	453.925	377.4	344.424	316.649	300.547	402.158	482.273	578.953	697.679	809.892	678.012	756.207	624.731	593.48	553.645	490.743
TPO3	54	Yes	494.5	25.6477	49.213	7.81432	1.17941	110	7.08e-05	107.5	2.94644e-09	150	1.2911	127	0.0143	46		16.502	12.269	7.222	17.129	17.157	13.416	12.473	14.33	21.896	35.009	41.565	52.13	56.285	56.435	48.687	46.258	26.389	20.043	18.969	15.085	12.525	14.919	18.923	23.626	28.383	30.706	32.641	34.91	34.075	20.073	24.296	20.445
CRH1	55	Yes	496	527.194	1275.25	8.97602	1.18677	125	0.000267	222	1.28364e-11	28	1.06169	121	0.0348	676		377.334	504.294	372.829	509.211	1159.11	1435.14	1262.74	932.239	746.181	535.11	362.915	239.502	172.045	159.886	250.04	423.991	594.219	687.905	829.126	875.908	782.214	766.261	638.879	506.117	414.926	337.844	296.686	343.993	385.08	344.251	471.94	487.392
HTA2	56	Yes	497	1449.58	3180.14	62.7779	1.24687	257	3.2e-05	56.5	8.05894e-09	180.5	4.55902e-08	3	0.00789	418		53.702	51.477	63.866	90.314	299.966	768.597	2008.16	2699.33	3074.06	1821.15	1342.44	984.844	733.893	511.373	426.426	567.582	361.894	601.443	1433.16	2312.13	2111.93	3231.62	2956.52	1817.09	2568.72	2397.66	1819.21	1673.51	916.944	1205.74	1091.29	1219.12
BUD4	57	Yes	503.5	13.78	28.728	16.192	1.15906	75	0.000118	154.5	2.4398e-08	237	0.00431272	37	0.033	99		1.891	2.718	2.159	2.294	2.612	3.284	5.197	8.951	14.91	21.92	27.5	27.786	30.619	28.944	23.621	17.116	13.8	9.385	8.483	7.67	8.189	9.864	12.751	17.097	20.913	20.24	21.65	19.672	18.564	13.667	13.758	11.938
CIT2	58	Yes	507.5	174.716	276.755	3.60868	1.18826	128	5.04e-05	75	2.56283e-12	13.5	23.5988	291	0.0293	924		240.038	348.59	382.845	337.154	331.915	233.463	167.575	148.384	140.56	109.541	110.474	113.818	119.59	151.123	164.222	172.442	186.333	214.853	251.82	283.044	304.157	251.028	220.132	186.897	157.479	134.567	129.133	117.319	117.186	128.177	139.705	149.762
MSH6	59	Yes	508	20.2769	54.98	9.96462	1.12723	37	0.000592	333	3.03837e-11	40	0.543137	98	0.043	677		7.168	9.307	11.342	22.551	45.145	61.113	52.98	34.083	24.015	16.821	12.497	7.401	7.315	6.133	9.919	16.182	26.27	32.382	32.441	28.181	28.084	24.608	22.274	19.487	15.032	12.17	13.62	11.989	14.981	16.602	19.13	20.779
SIM1	60	Yes	513	326.437	475.968	5.83486	1.25756	293	7.14e-06	12	1.35383e-10	61	1.97172	147	0.0145	419		167.461	143.675	109.666	98.445	199.477	385.508	539.708	535.054	574.413	546.766	466.496	365.981	299.81	212.628	163.422	134.585	161.223	222.394	286.15	392.42	446.931	440.304	496.073	504.197	450.342	416.11	301.293	301.506	274.054	211.574	250.822	270.712
YEL047C	61	Yes	515	114.879	163.313	4.31546	1.0687	4	7.67e-05	115	5.25869e-09	164	10.9256	232	0.0324	562		146.304	138.484	151.694	152.609	189.319	210.868	212.571	188.658	165.348	122.112	90.595	69.619	56.841	49.258	50.557	63.244	76.047	100.282	127.993	149.28	145.166	152.948	147.451	127.175	119.477	107.984	96.186	92.775	87.698	98.053	92.875	106.828
ERP5	62	Yes	520	189.055	256.871	4.22556	1.19845	147	3.16e-05	55	4.82194e-10	88	10.8361	230	0.0138	678		115.38	133.629	169.404	196.056	263.418	336.507	319.516	264.992	212.99	147.441	111.961	86.296	83.513	79.636	88.517	125.814	171.879	191.967	217.238	239.344	220.353	217.473	189.042	174.255	155.788	147.445	131.722	133.113	147.26	209.231	190.446	214.775
YML119W	63	Yes	520	32.6007	70.611	10.8344	1.15825	74	0.000171	187	1.40995e-08	204	0.0353752	55	0.0969	47		7.18	9.309	14.45	16.234	15.757	9.019	7.449	8.265	11.212	18.85	33.774	53.48	69.194	77.791	71.251	56.114	41.227	37.301	29.416	22.34	17.86	12.676	16.486	24.208	34.27	43.986	47.284	49.02	44.323	48.979	44.701	38.565
INP2	64	Yes	522	15.158	18.723	4.03059	1.19192	134	8.9e-06	21	1.52788e-11	31	42.8714	336	0.00802	175		6.178	13.175	11.124	9.792	11.007	15.174	20.681	21.141	22.765	23.818	24.901	23.475	19.087	15.977	13.073	11.063	9.975	9.973	11.606	12.416	14.405	15.872	18.381	18.496	17.609	16.428	17.53	15.283	13.901	14.8	11.884	13.379
AIM34	65	Yes	525.5	42.0304	68.253	7.97669	1.27307	344	9.75e-06	22	1.59142e-10	63.5	0.449644	96	0.0149	420		11.55	13.765	9.783	13.401	13.406	27.204	42.903	69.852	78.036	77.085	65.559	58.378	44.786	38.054	34.313	26.256	23.323	20.701	26.206	34.382	34.773	50.755	49.014	51.493	56.368	54.194	50.089	44.325	33.269	48.867	34.429	29.393
ASE1	66	Yes	527.5	13.5056	25.812	7.57966	1.25109	268	3.09e-05	52	1.03899e-09	115.5	0.381384	92	0.0129	136		8.325	7.136	4.232	4.694	4.303	3.923	4.333	7.3	12.239	17.886	25.174	29.735	28.614	28.865	23.338	17.669	15.089	10.47	10.017	8.273	7.687	9.76	12.168	13.402	17.651	19.251	21.7	19.294	17.263	11.353	13.124	11.565
RFA2	67	Yes	530.5	147.19	308.355	6.98318	1.17289	100	0.000154	174.5	7.66089e-10	104	2.08298	152	0.0161	679		87.117	65.278	93.281	166.32	268.603	359.892	338.422	268.665	198.125	126.162	91.786	63.58	51.829	51.537	73.805	111.029	143.688	185.277	203.027	212.301	211.44	190.481	162.694	134.595	129.114	113.254	106.295	103.971	102.691	136.571	141.872	155.313
MRH1	68	Yes	539	1646.09	4188.52	80.9274	1.1908	131	9.78e-05	135	2.4398e-08	237	0.00399723	36	0.027	48		52.404	87.343	81.957	141.681	318.696	408.097	367.531	297.344	431.403	896.528	1715.07	2730.98	3614.48	4240.92	3743.57	3391.01	2584.57	1921.67	1446.55	1134.9	811	787.732	920.459	1277.29	1560.12	2051.85	2417.14	2714.95	2947.44	1670.49	2132.2	1811.42
SFG1	69	Yes	552	115.127	239.102	28.6835	1.27111	336	6.32e-05	95	7.66089e-10	104	4.49397e-05	17	0.025	49		11.553	8.637	9.633	13.717	16.082	18.684	22.75	36.213	75.643	123.274	193.544	226.452	235.9	247.739	210.351	162.067	131.261	111.325	89.724	69.455	75.75	77.63	93.301	115.733	138.571	156.497	180.604	169.369	166.845	134.697	139.092	120.581
ACE2	70	Yes	562	17.3662	34.414	11.9285	1.21462	185	0.000102	141	6.06718e-09	170	0.100594	66	0.0294	100		3.149	4.938	7.126	5.787	5.354	4.865	6.067	10.351	17.087	25.676	33.212	34.606	37.563	35.511	32.056	22.42	17.112	14.554	12.815	11.626	10.462	12.506	16.738	20.66	23.18	25.153	28.733	25.861	23.543	16.646	17.166	14.058
SPC34	71	Yes	563.5	34.9344	41.233	3.6248	1.18396	118	5.82e-05	85	4.42394e-12	16.5	46.4204	344	0.0206	498		15.709	18.642	18.574	20.073	30.464	42.083	50.911	56.942	53.202	53.608	50.504	35.736	36.861	32.003	32.222	31.768	27.368	25.576	31.939	32.469	37.992	39.782	38.387	38.618	37.433	41.883	41.516	34.817	28.396	31.228	30.505	30.463
DLD3	72	Yes	567.5	529.43	897.05	3.7134	1.11408	24	0.000403	284	9.03462e-12	22.5	12.0259	237	0.0694	855		542.52	749.367	1034.23	1210.34	1227.65	1002.61	791.876	604.178	513.706	398.248	348.769	332.656	330.6	376.57	411.119	507.502	458.596	514.362	612.586	679.071	721.101	693.045	644.467	539.897	507.11	455.138	437.661	410.471	384.823	380.01	403.176	438.853
IRC8	73	Yes	579	18.0574	49.601	34.3116	1.246	255	8.91e-05	126	1.06744e-08	190	2.12965e-07	8	0.0354	101		1.746	2.108	2.045	1.697	1.728	1.489	1.659	2.972	8.184	22.61	36.843	44.166	51.09	49.202	39.437	28.309	21.114	15.9	11.279	8.103	7.692	9.638	11.42	17.059	25.936	27.727	29.29	28.418	25.292	18.817	20.302	16.253
IQG1	74	Yes	583	17.3786	32.486	6.06091	1.16255	82	0.0002	199.5	6.99498e-09	175.5	1.24458	126	0.0481	50		7.976	8.993	6.733	6.419	6.962	7.82	6.547	7.978	13.176	21.096	29.001	31.928	37.289	38.905	32.301	25.544	22.949	19.042	14.834	12.398	11.908	11.644	13.565	16.476	18.365	19.249	25.207	22.04	23.664	18.865	18.316	16.725
YBR071W	75	Yes	592	113.098	282.546	17.2748	1.26657	322	9.06e-05	128	1.35383e-10	61	0.204779	81	0.0294	680		61.431	41.369	41.988	144.017	289.14	299.907	190.646	108.156	65.746	42.373	30.594	22.02	17.361	28.91	97.361	141.155	196.115	184.956	170.204	143.406	133.558	112.708	97.171	83.713	55.023	51.482	55.23	76.503	110.025	129.673	145.326	135.895
TEL2	76	Yes	594.5	23.7711	30.402	3.63472	1.24493	251	1.51e-05	31	5.95486e-11	48.5	17.8513	264	0.0163	499		13.329	15.08	11.539	13.866	18.944	30.124	38.172	41.941	38.072	39.701	39.777	35.458	25.92	21.298	15.567	12.618	15.482	15.795	18.299	23.082	25.446	28.223	30.095	31.575	30.47	29.355	27.837	22.255	18.72	19.792	19.931	20.676
RDH54	77	Yes	595	22.6926	40.977	5.54542	1.17836	109	0.000298	235.5	6.33444e-12	19.5	10.9019	231	0.0718	681		9.133	12.356	9.015	21.428	40.266	49.992	41.962	32.364	27.055	23.965	20.044	14.236	14.067	12.283	14.245	14.372	22.98	25.893	25.726	24.536	27.767	26.948	24.925	23.581	20.921	18.922	17.805	16.224	19.083	19.43	21.528	22.627
LPP1	78	Yes	595.5	55.979	61.537	3.05397	1.19252	135	3.78e-05	61	7.03015e-11	51.5	48.8809	348	0.00935	682		59.742	72.663	66.685	56.283	75.951	91.497	80.768	67.261	50.322	42.612	35.773	29.96	30.103	30.129	33.875	54.71	58.563	68.187	87.585	80.113	71.853	68.992	62.645	53.178	50.398	47.481	44.106	44.732	43.464	51.874	54.091	55.618
KCC4	79	Yes	598	11.1249	31.325	14.8178	1.17765	108	0.000502	310	6.10079e-10	94	0.2707	86	0.0745	856		2.267	6.298	8.319	22.172	33.592	30.942	21.373	14.153	8.515	6.298	4.162	3.316	2.733	3.306	6.24	10.826	15.324	17.695	17.464	15.523	14.094	12.918	11.884	10.331	8.374	6.525	6.835	7.389	8.871	9.358	11.89	12.276
RKM1	80	Yes	599	41.2355	44.634	2.69576	1.15166	64	5.9e-05	87	3.69161e-12	15	92.9446	433	0.0185	563		31.27	26.321	31.199	38.09	57.675	68.867	70.955	60.968	55.901	43.947	40.584	32.558	29.004	28.711	28.511	30.951	39.578	44.33	46.615	47.429	52.337	45.26	43.341	41.706	38.045	34.858	36.907	33.977	33.752	35.224	36.898	41.427
MCD1	81	Yes	601	38.3441	125.734	72.0362	1.12374	34	0.000923	388	7.66089e-10	104	0.135931	75	0.0705	683		1.77	2.636	2.623	28.756	92.334	127.504	97.703	67.142	42.355	29.905	22.229	16.031	10.94	8.288	9.84	20.166	41.216	50.058	50.675	51.577	49.859	49.516	44.987	39.918	32.088	27.793	24.121	25.374	30.964	35.355	41.531	42.39
RAD51	82	Yes	603	139.498	260.177	6.88556	1.23193	219	8.97e-05	127	6.57059e-10	98	2.54366	159	0.0144	684		84.499	189.026	196.485	206.262	254.384	304.383	262.112	204.23	143.004	110.679	85.453	62.06	53.436	44.206	53.106	78.115	130.085	182.693	156.033	179.24	174.767	153.029	133.959	140.499	108.768	106.249	72.394	73.812	101.438	121.395	141.373	144.898
CIN2	83	Yes	606	37.3573	86.777	7.38865	1.15576	71	0.000355	263	2.54453e-09	147	1.22557	125	0.02	685		26.217	14.076	15.526	36.184	69.981	100.36	83.543	70.15	54.568	39.767	24.585	17.259	13.641	13.583	14.253	27.01	32.158	45.402	49.014	41.339	52.757	44.154	38.989	35.51	27.286	23.302	23.738	27.431	26.313	33.488	34.467	38.738
PRY2	84	Yes	606.5	1144.38	1915.59	6.00669	1.18687	126	9.92e-05	138	2.1294e-08	230.5	0.87709	112	0.0256	564		1196.25	948.641	644.313	543.701	1322.32	2153.23	2298.19	2067.8	1885.43	1709.56	1394.56	1028.03	686.49	470.282	382.605	454.419	730.442	1107.21	1546.09	2014.07	2206.93	2289.55	2155.69	1856.93	1545.11	1330.47	922.471	817.212	720.469	680.822	849.481	959.504
CLB2	85	Yes	608	55.6572	136.454	52.8837	1.27473	348	6.56e-05	99	2.94644e-09	150	6.41619e-06	11	0.0214	51		2.63	4.993	4.368	7.155	12.448	12.33	15.173	34.977	59.511	90.073	110.629	122.078	137.362	139.084	103.709	73.352	59.715	42.684	36.924	32.334	34.287	35.588	46.542	66.366	73.304	76.443	88.506	79.136	83.653	47.397	56.311	46.93
YMR253C	86	Yes	608.5	33.9668	40.44	4.92393	1.23485	221	2.6e-05	47	1.03899e-09	115.5	9.82512	225	0.0112	4		29.85	41.06	43.569	44.21	32.145	18.852	11.895	10.306	16.074	18.341	22.625	31.166	37.855	46.499	50.746	47.825	46.207	43.971	36.023	34.057	29.65	26.002	25.276	27.84	29.412	35.508	35.222	42.903	42.822	35.892	41.526	37.221
MSH2	87	Yes	614	28.3716	56.703	5.2727	1.10356	16	0.000473	307	2.57193e-10	76	8.46487	215	0.0312	686		14.732	20.963	20.37	35.176	54.239	69.974	61.833	44.08	35.672	26.495	21.638	16.852	13.271	13.92	16.503	25.609	31.079	37.599	41.291	37.734	36.115	32.766	32.177	29.295	23.924	23.344	21.387	18.774	21.975	21.955	27.104	29.121
CIN8	88	Yes	616	10.9593	17.566	5.72331	1.26583	321	2.55e-05	46	1.73027e-10	65	5.06081	184	0.0262	421		3.882	6.102	3.719	6.914	10.227	14.631	17.061	18.259	21.285	19.901	18.37	15.574	11.326	9.257	6.568	5.824	6.58	8.166	8.802	10.58	11.881	14.92	15.552	15.309	14.951	12.811	11.967	9.801	9.728	6.59	7.793	8.623
SPC105	89	Yes	622.5	14.4613	12.887	2.53216	1.21389	184	1.68e-06	2	9.03462e-12	22.5	81.8014	414	0.00565	565		8.411	10.326	9.879	10.427	12.591	17.598	21.298	19.594	19.758	20.038	17.558	13.883	12.672	10.142	9.061	10.228	11.264	12.728	14.544	15.219	16.597	17.761	19.63	19.057	19.932	17.792	15.684	13.188	12.666	11.571	12.691	12.505
MSA1	90	Yes	625	21.1109	34.801	7.38199	1.22613	203	7.55e-05	110	1.06744e-08	190	1.13327	122	0.0394	5		19.225	24.816	19.321	36.929	36.017	24.401	15.624	9.885	8.084	5.453	6.341	8.922	13.4	24.795	39.408	39.983	40.254	35.691	30.158	28.249	22.774	18.779	16.532	12.004	13.398	14.963	21.659	26.056	24.858	21.581	24.563	22.484
PMS1	91	Yes	626.5	13.3981	28.354	6.23523	1.10308	15	0.000673	349	5.631e-10	91.5	3.70935	171	0.0697	687		5.416	8.167	7.586	16.907	29.66	33.77	28.085	18.705	13.385	10.624	7.019	5.802	5.45	6.409	9.196	14.304	17.57	18.311	18.427	17.948	16.039	14.926	14.161	12.721	10.494	9.379	10.664	10.45	10.733	11.796	14.543	12.749
CDC9	92	Yes	629.5	33.0935	69	5.95334	1.18651	123	0.000418	292	1.8169e-11	34.5	4.78985	180	0.0627	688		16.558	24.334	28.391	43.627	66.726	82.93	75.017	56.199	36.391	26.464	18.232	14.584	13.93	17.154	23.164	31.882	42.641	47.959	44.767	42.997	39.606	36.841	35.782	31.393	24.16	20.871	23.255	23.922	25.744	29.108	34.549	35.469
KIP1	93	Yes	630.5	8.31588	12.758	4.9171	1.26277	310	3.97e-05	63	4.26122e-11	43.5	8.3984	214	0.0298	422		3.257	3.9	3.961	5.452	7.116	9.517	12.742	14.121	16.015	15.659	15.044	13.295	9.089	7.167	5.719	5.66	5.299	6.369	6.652	7.312	7.993	10.84	11.525	10.898	12.133	10.193	9.782	7.579	6.85	5.501	6.115	6.387
MMR1	94	Yes	637.5	78.909	190.552	12.9274	1.17989	113	0.000189	195.5	6.20848e-08	269	0.0493687	60	0.0347	52		15.976	20.916	32.371	40.414	36.979	26.274	17.379	24.444	51.845	100.39	156.235	185.928	195.03	206.528	153.294	118.074	92.015	75.917	52.201	45.169	41.611	48.987	58.511	75.704	91.41	100.559	116.914	113.25	104.678	70.535	85.281	69.846
REV1	95	Yes	640.5	13.6483	17.807	4.81388	1.19327	136	0.000112	149	2.1958e-09	143.5	8.06379	212	0.0255	137		5.128	6.49	4.669	6.437	7.851	7.181	9.129	13.676	17.636	20.001	22.422	22.476	20.091	20.391	19.246	16.971	14.004	12.514	10.502	11.172	11.175	12.464	13.799	14.844	16.181	16.459	18.022	15.567	16.027	11.576	12.805	12.734
ALG14	96	Yes	642	138.123	252.266	6.95782	1.24882	262	6.58e-05	100	6.06718e-09	170	0.778819	110	0.0131	689		45.116	42.342	48.884	121.886	234.831	294.608	293.177	238.177	196.081	129.287	95.141	64.09	46.919	45.497	76.838	84.108	134.203	164.723	170.171	200.233	196.153	179.237	167.969	133.268	117.731	107.11	89.467	91.472	92.018	139.912	141.668	151.503
GLR1	97	Yes	648	212.608	238.145	2.6143	1.04919	1	0.000172	188	9.75625e-15	2	101.949	457	0.0513	925		196.789	267.952	385.667	365.733	335.177	288.906	270.869	241.375	222.669	195.52	177.52	168.562	147.522	150.752	151.647	178	196.281	213.954	232.558	237.441	252.47	237.005	220.401	205.355	196.99	180.221	179.493	176.371	164.675	187.862	183.71	190.837
TOF2	98	Yes	650.5	15.3209	22.41	4.10388	1.16556	86	9.9e-05	137	3.94203e-09	153.5	19.8003	274	0.0576	292		7.22	10.28	9.933	9.455	11.598	14.865	19.402	26.346	28.73	29.63	27.635	23.876	19.314	15.857	15.059	10.872	11.531	10.44	12.206	13.165	15.551	18.334	20.032	19.186	20.833	19.565	17.974	15.716	12.517	11.709	11.475	10.838
CDC11	99	Yes	654.5	103.913	107.084	2.69727	1.11944	29	8.46e-05	119	1.86912e-10	66.5	96.5048	440	0.0252	293		64.935	63.092	74.747	74.081	76.646	86.069	120.041	140.257	147.716	170.176	169.127	153.93	123.967	111.403	95.574	95.617	86.305	79.794	83.468	85.782	89.101	104.338	117.293	117.206	115.154	115.068	118.94	102.921	97.11	94.545	95.476	96.224
PLB2	100	Yes	654.5	29.0475	45.88	9.87771	1.1628	85	0.000121	156	2.1294e-08	230.5	4.93424	183	0.0567	294		5.168	12.969	14.445	15.116	20.983	27.603	36.315	41.613	48.856	51.048	48.25	45.378	38.465	29.741	25.88	25.86	21.731	24.369	27.849	30.978	30.56	34.858	35.51	37.265	35.071	35.53	31.737	27.661	23.713	20.677	23.53	24.781
POL1	101	Yes	659	14.3305	40.55	13.1407	1.20216	156	0.000784	374	5.0396e-11	46	0.213447	83	0.0491	690		3.34	4.242	4.196	14.793	30.735	43.89	37.152	26.883	16.788	11.828	8.407	6.812	5.316	5.241	7.841	12.528	18.529	21.919	24.211	21.302	20.307	18.582	17.14	14.042	11.624	10.232	9.599	9.518	10.897	10.694	12.897	13.589
TPO2	102	Yes	671.5	61.8372	111.495	6.65792	1.23813	231	0.000228	211	9.77266e-11	55.5	4.12403	174	0.0505	295		55.067	52.632	19.706	24.019	29.371	44.754	67.064	85.542	121.07	131.201	122.686	110.365	108.466	95.857	81.518	56.419	49.009	39.423	35.706	38.409	42.861	45.362	52.4	60.942	68.825	70.428	69.098	71.144	65.872	52.306	53.137	46.469
NBA1	103	Yes	674	42.1539	64.433	5.22262	1.16147	79	0.000218	209	1.85724e-08	220	3.36687	166	0.0582	6		15.808	17.796	16.324	19.198	15.435	15.775	15.259	18.099	22.713	34.145	48.813	62.085	71.318	72.459	73.433	79.692	61.34	52.285	40.973	33.948	30.316	27.375	32.572	34.364	42.256	49.507	53.108	57.755	59.914	47.161	53.459	50.826
POG1	104	Yes	696.5	12.3903	16.273	3.22735	1.26323	313	1.19e-05	25	4.26122e-11	43.5	34.6385	315	0.0194	1023		18.038	23.579	12.107	13.332	12.954	8.5	7.725	9.386	8.922	9.34	8.964	13.214	18.679	18.178	22.048	18.361	14.587	11.993	11.952	9.735	7.935	7.306	8.772	9.961	13.127	14.957	16.158	16.804	15.149	12.544	13.809	12.791
URH1	105	Yes	697.5	89.2963	127.25	3.35334	1.17415	102	0.000296	234	1.8169e-11	34.5	39.0365	327	0.0481	691		95.717	76.935	73.842	99.517	141.209	181.322	179.772	150.484	115.178	89.018	68.955	56.233	54.072	54.774	55.451	67.424	83.7	101.726	105.416	114.049	110.58	99.814	90.682	81.102	80.349	73.097	65.756	63.04	67.202	77.78	75.073	83.911
YDR089W	106	Yes	707	23.067	27.162	3.89604	1.247	258	2e-05	40	1.85724e-08	220	5.30902	189	0.00587	423		10.579	18.658	12.457	9.393	9.379	16.64	27.65	33.245	36.541	35.923	34.363	29.258	22.724	21.421	15.491	15.03	10.423	11.383	13.755	13.874	17.559	22.778	28.655	31.611	31.131	29.741	30.136	26.453	22.927	17.29	18.537	18.041
YDL157C	107	Yes	711	374.62	386.531	3.02875	1.10544	18	7.02e-05	105	1.85724e-08	220	62.5681	368	0.0104	500		238.17	190.527	222.973	254.114	354.437	476.166	535.312	554.819	449.152	349.307	319.121	268.09	257.589	226.963	263.843	299.36	326.163	401.072	400.242	455.156	440.722	467.08	439.402	402.117	386.046	345.944	314.179	337.677	305.223	378.582	368.305	409.382
CDC45	108	Yes	712	21.7464	61.991	12.6876	1.1131	22	0.00173	477	8.92511e-10	110	0.615387	103	0.0593	692		5.304	8.721	10.288	29.548	47.84	67.295	55.886	40.838	26.006	21.71	16.335	10.597	7.891	9.059	10.563	17.916	24.954	30.218	30.813	28.457	29.702	26.108	23.851	21.537	16.875	14.413	15.687	13.537	15.359	17.607	20.225	21.426
SPT21	109	Yes	712	12.9386	36.564	16.1844	1.17595	105	0.000892	383	1.89346e-09	137	0.273985	87	0.0855	693		2.408	6.361	6.43	19.421	33.495	38.972	27.005	18.237	11.354	8.603	6.32	4.802	4.085	4.792	7.902	13.213	20.873	20.641	20.167	18.336	17.972	16.23	13.486	12.515	10.932	8.558	8.071	9.135	11.058	10.976	13.484	12.819
POL12	110	Yes	714	25.1182	64.478	9.08806	1.14261	49	0.00132	437.5	5.631e-10	91.5	1.5441	136	0.0623	694		13.161	18.202	14.265	35.233	62.993	72.45	56.083	41.82	28.402	20.673	13.99	10.839	7.972	10.135	14.863	24.187	30.176	35.293	36.637	36.461	35.329	30.086	29.041	23.579	19.134	17.714	16.658	16.005	18.715	22.893	23.749	24.365
MRC1	111	Yes	726	10.8837	20.344	5.21637	1.19867	148	0.000367	270	4.82194e-10	88	9.23431	220	0.0372	695		5.927	7.31	6.594	13.082	20.452	25.169	21.597	16.449	12.439	9.875	7.469	5.756	4.825	5.501	7.441	10.07	14.276	15.649	14.744	15.365	13.839	11.037	12.197	10.877	9.714	7.377	9.251	8.197	8.863	8.302	10.657	10.645
SPC110	112	Yes	727	10.6698	11.684	2.99692	1.26863	329	1.74e-05	34	1.18053e-11	26	44.5861	338	0.0103	296		6.227	6.701	6.129	8.78	10.571	15.303	16.113	17.376	17.097	17.535	14.965	11.977	10.185	7.671	5.851	8.019	8.021	9.286	10.507	10.218	11.941	12.777	12.777	14.115	11.464	9.886	11.978	8.613	9.105	7.477	8.74	9.039
HIF1	113	Yes	732	48.6416	90.082	5.64053	1.14683	54	0.000286	229	5.10676e-08	263	5.09302	186	0.0288	566		20.323	19.412	23.454	37.207	65.735	100.654	109.494	95.92	65.947	49.656	36.908	30.195	25.812	25.717	29.514	38.983	53.827	56.259	57.669	63.327	62.286	61.898	54.059	50.74	41.345	38.31	27.087	30.195	38.744	47.841	51.986	55.995
TAF2	114	Yes	732	12.3607	12.481	3.24317	1.14146	47	9.96e-05	139	6.06718e-09	170	64.5476	376	0.0377	53		12.142	14.185	13.458	16.634	13.029	10.02	6.332	5.564	6.469	8.913	11.877	14.576	16.741	18.045	17.377	15.572	17.384	14.386	13.923	11.653	10.894	9.168	10.564	11.132	11.617	12.223	13.799	14.087	15.08	12.253	12.708	12.588
YGP1	115	Yes	732.5	425.997	1126.66	35.2658	1.16925	90	0.000391	278	2.23305e-07	339.5	0.000779753	25	0.0855	7		49.439	121.248	118.637	148.548	180.605	124.667	76.218	45.605	36.377	32.88	66.778	264.814	696.989	1082.67	1105.64	1159.54	687.432	488.299	411.7	307.249	203.337	167.833	136.787	170.931	293.391	481.639	586.144	848.259	765.545	649.596	657.024	578.644
SHO1	116	Yes	734.5	138.125	142.981	2.93489	1.15043	59	0.000162	180.5	8.92511e-10	110	68.7041	385	0.02	567		77.978	76.94	73.896	86.533	146.047	204.8	216.877	204.135	183.298	168.201	150.418	123.784	112.076	110.767	102.865	113.18	127.649	150.504	180.672	178.657	173.02	181.594	170.908	159.987	144.806	132.22	128.776	118.2	122.017	120.694	127.929	136.881
YKL069W	117	Yes	741.5	116.449	103.556	2.4629	1.25007	264	5.77e-06	10	7.03015e-11	51.5	85.7888	416	0.00765	176		122.608	95.238	99.413	81.38	70.788	78.668	93.218	119.096	138.773	154.918	174.139	157.255	142.028	112.275	101.003	81.804	82.279	75.528	80.433	93.019	90.161	122.289	129.368	123.562	144.476	150.677	123.575	137.071	115.853	127.497	106.351	103.758
KIN3	118	Yes	743	25.0957	72.711	28.7735	1.15349	67	0.000643	344	1.18665e-07	306	0.000895797	26	0.124	54		5.244	4.464	5.923	6.287	5.028	4.544	3.595	2.618	2.881	6.035	14.89	31.025	57.416	75.329	70.784	57.563	44.652	32.98	23.481	20.863	15.421	12.56	9.963	13.501	19.075	28.265	33.139	39.261	40.722	36.988	34.005	34.088
BUB1	119	Yes	748.5	6.26762	9.909	4.71959	1.2178	191	0.000324	250	9.77266e-11	55.5	14.7268	252	0.0253	501		2.664	3.965	3.078	5.152	7.267	11.505	11.973	12.573	11.927	10.212	7.978	6.823	4.846	3.723	3.535	4.573	4.632	5.365	5.639	7.404	7.365	6.956	7.198	7.048	6.402	6.044	5.944	5.042	5.121	5.303	5.163	5.335
YDR179W-A	120	Yes	759.5	22.1135	29.887	3.55183	1.16217	80	0.000307	240	4.90668e-09	159.5	21.0287	280	0.0572	424		15.871	16.591	11.712	17.36	18.329	25.426	35.118	37.784	41.599	38.289	41.481	38.676	31.536	24.443	17.453	13.284	13.011	16.568	16.547	19.458	23.063	24.958	24.131	26.233	24.238	24.404	25.125	18.391	19.435	18.472	17.596	16.139
DYN3	121	Yes	769.5	36.3423	36.825	3.06998	1.23702	226	5.01e-05	72.5	1.15073e-10	58	80.9327	413	0.0292	177		23.153	22.376	17.79	20.339	23.444	30.096	39.004	41.379	44.401	49.725	54.615	47.484	48.927	44.694	38.646	33.82	29.86	26.812	33.457	29.633	34.953	38.919	38.693	38.24	41.452	41.836	40.186	39.909	35.734	39.772	33.727	34.157
RAD5	122	Yes	776.5	11.1094	20.337	4.68424	1.24303	246	0.0002	199.5	2.57193e-10	76	15.1987	255	0.0246	696		5.926	8.555	7.926	13.175	19.055	25.857	21.641	14.989	11.35	9.305	6.981	5.823	5.52	6.248	6.994	10.04	12.631	15.115	14.619	14.486	14.797	13.446	12.837	11.369	9.924	8.99	8.902	8.243	9.138	8.217	11.012	11.169
AIM20	123	Yes	784	143.139	315.15	33.8521	1.27551	352	0.00013	163	3.19651e-08	247	0.00024835	22	0.0788	102		9.593	16.839	19.041	24.383	32.402	35.097	43.973	74.024	101.324	141.492	204.768	264.799	324.743	291.709	277.891	261.094	169.41	121.332	105.602	89.172	65.591	89.416	110.042	140.759	207.215	243.559	224.055	228.719	186.011	209.327	173.959	139.767
BNS1	124	Yes	788	67.8057	87.776	4.07404	1.20592	168	0.000102	141	8.0602e-08	280	6.39802	199	0.0543	8		47.764	49.878	46.015	40.524	38.871	40.7	43.304	41.196	43.533	47.065	53.141	62.805	91.657	116.06	116.33	81.313	86.284	66.116	42.658	40.968	43.988	28.554	33.585	42.429	51.646	59.516	65.536	87.769	91.393	111.512	85.005	82.12
CTF18	125	Yes	790.5	19.8842	34.761	7.04644	1.19546	144	0.000472	306	2.1958e-09	143.5	6.08857	197	0.0482	697		5.749	8.063	9.129	17.372	31.299	40.51	39.825	35.8	30.192	25.462	20.655	16.294	13.104	11.558	12.395	17.547	19.243	21.819	26.74	24.988	22.905	28.076	25.247	20.863	20.584	18.079	16.145	15.517	15.009	15.672	18.471	18.608
CWH41	126	Yes	790.5	62.5431	69.938	2.59066	1.13697	45	0.000401	283	7.03015e-11	51.5	80.0239	411	0.0417	568		54.187	48.247	54.992	66.455	90.347	113.185	113.906	104.554	84.411	70.411	54.276	45.771	44.59	43.968	46.486	52.889	63.757	66.854	75.394	81.145	77.188	70.499	72.724	65.444	63.201	56.328	53.831	50.115	52.803	52.74	55.419	57.682
MYO3	127	Yes	795	9.535	10.783	3.50593	1.19416	138	5.91e-05	88	2.4398e-08	237	41.3518	332	0.00698	9		14.516	12.918	11.739	9.74	8.224	5.835	4.303	4.403	5.294	7.184	9.521	10.67	12.517	14.011	15.086	11.299	11.384	9.871	8.718	7.842	7.559	7.063	7.676	8.59	10.362	10.644	12.262	12.066	10.963	8.928	10.026	9.545
YBR184W	128	Yes	795	5.95738	12.211	7.9857	1.32248	499	8.21e-05	117	2.79257e-10	79	0.553887	100	0.0187	502		1.786	1.786	1.748	2.355	2.626	5.91	10.338	13.959	13.189	13.484	10.063	7.553	6.304	5.26	2.817	3.903	2.732	2.975	4.165	5.797	5.422	7.015	6.732	7.574	8.092	7.056	7.365	5.628	5.002	4.34	4.217	4.763
HST3	129	Yes	806	45.5451	114.835	43.785	1.31771	483	0.000115	151.5	4.55466e-09	156.5	3.73741e-05	15	0.0411	138		2.684	7.289	6.161	7.807	6.852	6.949	10.321	16.429	31.618	63.938	96.818	117.519	109.03	101.157	82.309	56.996	50.075	36.395	28.763	23.184	22.162	27.882	43.668	56.122	61.886	70.212	65.857	61.628	58.401	50.187	50.206	42.4
PDR8	130	Yes	810.5	41.3853	33.997	2.06477	1.15366	68	4.55e-05	69	2.1958e-09	143.5	128.808	530	0.00823	891		38.198	52.962	48.915	65.926	63.95	57.3	48.96	40.415	35.886	36.376	32.6	35.606	34.623	39.053	38.614	36.965	43.554	43.213	49.001	47.668	54.299	49.341	45.908	47.424	39.529	35.975	38.466	33.862	36.211	39.321	38.702	40.002
IDH2	131	Yes	812.5	432.365	464.26	2.76004	1.24128	241	4.99e-05	71	1.63151e-09	129.5	63.2159	371	0.0235	698		448.705	263.778	441.972	593.114	712.804	728.038	667.995	549.118	417.561	350.14	298.147	283.85	273.186	285.193	307.983	380.567	329.581	364.365	498.755	547.577	533.365	605.728	573.468	516.379	505.035	484.116	432.161	424.205	364.785	337.959	344.36	353.239
CLN2	132	Yes	813.5	98.3656	274.898	19.5429	1.31051	461	0.000194	198	1.03899e-09	115.5	0.00698611	39	0.037	699		17.767	17.333	14.825	81.747	251.171	289.723	226.214	173.307	136.146	98.756	67.575	39.304	24.883	21.32	23.344	50.225	89.32	126.205	158.988	164.083	171.859	156.338	144.649	116.532	93.63	75.815	67.794	60.237	67.525	62.735	84.682	96.974
YJR030C	133	Yes	815.5	22.0384	61.581	10.3446	1.26283	311	0.000685	352.5	5.0396e-11	46	0.693166	106	0.0444	700		6.59	13.25	12.257	30.31	55.456	68.171	50.456	29.581	22.843	16.272	11.748	9.016	8.014	7.564	9.884	16.62	27.634	32.709	32.926	28.113	30.501	24.242	24.206	19.494	14.962	13.945	13.701	13.507	17.23	19.05	20.59	21.096
GPI11	134	Yes	816.5	119.581	94.831	2.63344	1.17487	103	9.63e-05	134	1.20856e-09	120.5	102.89	459	0.0276	297		66.671	104.734	58.056	68.747	84.028	101.923	132.907	139.874	150.619	152.887	137.323	129.716	123.926	109.737	98.624	90.682	92.836	99.592	112.578	118.722	120.641	139.409	136.5	132.679	135.004	128.298	121.888	121.986	113.292	123.244	115.61	125.265
GTT3	135	Yes	817.5	123.634	131.166	2.92727	1.22277	198	4.35e-05	67	1.61876e-08	210.5	45.4395	342	0.021	298		69.745	70.919	78.203	68.058	75.115	97.515	128.112	161.813	181.113	199.224	177.325	158.735	144.223	119.028	107.796	100.028	74.848	78.977	87.1	95.447	106.991	133.663	142.139	137.569	151.431	145.682	119.591	121.77	119.147	114.007	114.358	109.56
HOS3	136	Yes	818	34.5754	54.906	4.71514	1.25073	266	7.15e-05	109	1.40995e-08	204	12.21	239	0.0285	299		14.779	34.386	27.597	20.187	17.094	27.776	38.588	53.9	57.813	69.685	65.913	54.002	46.061	38.936	25.951	20.646	19.976	19.683	24.313	27.298	29.842	37.252	44.018	48.587	45.283	43.054	42.274	33.523	30.361	26.573	28.416	26.565
RAD27	137	Yes	821	64.4828	142.346	10.1072	1.22222	196	0.000229	212	1.04377e-07	299	0.932665	114	0.0435	701		15.63	18.386	23.262	61.533	110.83	157.976	144.825	109.038	68.153	50.846	31.933	23.662	19.933	21.579	29.998	54.157	84.585	89.444	88.747	89.834	85.969	75.538	64.874	62.525	52.078	40.575	40.157	42.591	53.587	67.791	74.886	80.013
KIP2	138	Yes	821.5	17.0091	26.156	5.3528	1.16277	84	0.000208	205	1.18665e-07	306	10.0367	226.5	0.0516	139		6.009	9.603	8.94	8.524	9.121	11.41	14.64	16.413	20.654	26.054	28.472	32.165	29.644	28.327	23.392	17.521	18.023	14.752	15.704	13.818	14.928	14.359	19.466	18.793	22.644	22.223	24.659	21.146	19.896	14.212	15.908	14.654
ECM9	139	Yes	825	30.3202	28.788	2.81605	1.24416	249	6.48e-05	96	4.47387e-10	86	74.058	394	0.0332	178		24.208	23.484	15.852	18.648	16.734	16.285	25.069	33.653	42.562	44.379	44.64	41.88	36.236	34.661	28.155	27.367	25.027	22.628	24.894	27.073	26.491	31.242	31.365	32.441	38.654	35.128	33.767	32.186	31.623	30.396	29.769	28.207
RAD53	140	Yes	827	9.59938	23.037	8.93832	1.2044	163	0.000715	365	2.94644e-09	150	1.99088	149	0.0384	702		2.902	5.649	6.655	13.358	21.012	25.939	20.531	16.129	11.867	8.627	6.107	4.564	4.099	4.116	5.276	7.759	12.451	12.973	14.185	12.995	12.466	11.691	11.231	9.803	7.452	6.983	6.422	6.216	8.053	8.979	8.653	8.952
PRI2	141	Yes	827.5	39.935	86.149	5.74363	1.10554	19	0.00142	449	8.05894e-09	180.5	4.74089	179	0.0711	703		21.773	20.873	20.883	45.444	82.07	104.31	87.414	60.52	42.134	31.624	23.46	19.183	18.161	19.031	23.925	41.631	45.075	52.842	58.387	52.388	46.094	49.022	42.062	38.913	31.513	30.238	25.869	29.505	32.977	38.354	44.871	42.661
SMC3	142	Yes	830	11.4442	28.029	7.02127	1.11741	27	0.00185	489	5.25869e-09	164	2.03533	150	0.0895	704		4.655	5.35	5.821	14.013	25.654	32.684	26.736	17.82	13.106	9.263	6.555	5.225	4.878	5.642	7.893	12.952	15.741	16.853	17.793	16.669	15.21	12.168	11.583	10.339	9.795	7.607	8.238	8.424	8.923	9.681	10.621	12.023
SEN34	143	Yes	832.5	49.9158	109.946	8.89672	1.21306	180	0.000372	272.5	3.19651e-08	247	1.46114	133	0.0549	705		13.923	20.529	26.308	64.93	106.047	123.869	104.582	93.034	56.463	43.881	29.333	22.881	21.786	23.149	31.241	48.725	63.29	71.616	70.675	64.602	61.598	59.383	52.347	45.768	39.419	29.911	28.32	34.103	38.03	53.367	54.87	56.846
CBF2	144	Yes	837.5	14.3672	25.09	5.76181	1.18041	114	0.000849	377	4.90668e-09	159.5	5.13927	187	0.0801	425		7.222	10.164	5.269	10.297	19.561	28.388	27.683	26.508	30.359	29.755	24.834	17.92	14.419	11.037	8.355	7.217	10.935	11.133	13.986	14.295	16.069	16.617	18.898	18.838	16.41	14.41	13.326	11.294	10.417	9.394	11.21	11.675
TUB2	145	Yes	841.5	475.995	421.814	2.41462	1.2711	335	8.82e-06	20	5.95486e-11	48.5	95.4794	438	0.0257	426		394.583	321.491	300.135	298.182	355.427	476.691	605.079	682.335	719.996	689.19	649.958	589.381	503.917	440.122	360.611	323.697	352.886	383.907	410.052	473.731	525.874	540.996	572.171	587.877	577.597	570.853	484.852	473.592	432.555	368.984	389.02	400.042
ASH1	146	Yes	846	67.9826	175.704	20.3977	1.19435	140	0.000696	356	1.53093e-07	322	0.00124066	28	0.104	10		72.067	38.77	29.764	56.849	48.181	24.782	19.295	14.409	13.588	11.304	9.058	11.547	21.654	76.787	158.08	184.762	161.41	139.04	112.405	81.394	67.191	53.431	38.259	29.445	25.931	38.102	57.268	82.634	94.945	94.956	97.449	91.752
ASF1	147	Yes	849	68.6841	141.512	7.92735	1.32193	496	7.04e-05	106	1.63151e-09	129.5	1.03724	117.5	0.026	706		34.569	42.515	46.539	95.788	135.64	161.94	134.159	94.322	55.78	39.018	29.107	21.617	20.428	23.37	36.373	70.3	98.09	107.57	102.936	99.636	86.904	78.476	64.422	59.95	50.721	44.58	41.151	48.586	53.552	71.007	81.158	80.166
TOS4	148	Yes	852.5	56.8236	221.609	62.4045	1.15343	66	0.0058	705.5	5.0396e-11	46	0.00395303	35	0.106	707		3.609	5.389	7.617	40.872	128.431	225.218	190.175	134.621	78.427	55.774	34.967	24.903	18.436	15.72	19.305	36.759	50.806	66.169	80.559	76.102	74.314	74.018	61.309	54.836	46.793	35.531	34.816	32.003	37.594	42.723	52.818	58.513
SKN1	149	Yes	863.5	26.899	35.965	4.36247	1.24609	256	8.57e-05	122	3.65516e-08	252.5	11.1994	233	0.0139	55		28.462	44.316	34.068	36.089	28.106	17.489	11.968	10.696	13.267	16.55	22.259	34.302	42.227	46.661	45.02	39.031	35.244	31.197	26.554	23.056	21.938	17.34	19.023	22.32	24.867	30.828	33.641	31.767	33.084	22.858	27.646	25.522
TDA6	150	Yes	863.5	12.0074	20.71	4.59673	1.28332	373	0.000138	167	4.12581e-10	83.5	12.253	240	0.0816	11		13.162	12.103	13.683	11.359	10.923	10.129	8.959	7.356	7.106	8.068	11.876	19.198	23.75	23.757	26.468	18.126	14.731	11.558	8.375	7.936	7.663	5.828	5.758	9.013	12.24	14.943	14	14.476	13.767	14.554	14.545	12.784
TUB3	151	Yes	870.5	166.053	118.11	1.97967	1.16812	88	6.78e-05	103	1.40474e-09	124.5	134.761	555	0.0548	300		167.223	148.734	154.892	148.463	150.471	171.554	194.292	225.302	231.364	238.671	237.381	223.599	200.473	179.965	160.924	139.499	126.972	120.561	124.854	137.348	152.921	172.324	174.051	192.726	191.857	189.988	188.923	171.413	156.474	150.98	145.777	139.202
IRR1	152	Yes	871	12.2215	32.941	9.69156	1.19449	141	0.00173	477	1.89346e-09	137	0.950404	116	0.0912	708		3.79	5.892	5.488	15.946	28.072	36.731	30.254	22.32	15.776	12.026	8.934	5.982	4.748	4.922	7.327	9.373	14.559	16.157	18.737	17.063	16.709	15.008	15.224	12.7	10.494	9.13	9.041	7.909	9.978	8.224	10.826	11.424
GDH1	153	Yes	874	608.656	638.727	2.64373	1.20064	154	0.000204	204	8.92511e-10	110	78.5835	406	0.0324	926		977.796	850.842	1027.31	928.677	797.645	663.76	541.584	457.402	402.765	388.583	451.193	501.033	532.6	579.692	679.339	754.522	826.962	832.226	801.002	732.17	700.727	556.029	484.609	434.728	494.631	494.664	493.289	576.391	615.419	694.774	670.402	631.445
GLG2	154	Yes	875	18.8624	27.667	4.38227	1.25025	265	8.56e-05	121	3.19651e-08	247	12.6623	242	0.0117	301		10.407	15.57	13.326	10.068	8.18	8.986	16.256	24.414	31.535	35.847	33.034	26.818	25.292	21.999	14.304	14.85	11.895	10.847	11.859	12.761	16.844	16.021	21.184	20.997	24.434	21.7	25.958	18.895	16.866	15.516	15.247	14.803
YLR050C	155	Yes	880	326.658	517.506	4.91741	1.22863	210	0.000291	232	1.85724e-08	220	8.81772	218	0.0627	709		362.737	286.181	338.635	437.33	588.16	649.61	642.557	505.959	430.727	279.819	198.697	159.177	153.947	132.104	163.087	169.567	220.234	293.563	342.001	371.087	351.075	407.401	331.158	281.793	289.718	270.708	214.405	224.707	221.501	293.831	290.637	315.484
MSA2	156	Yes	882.5	47.8478	188.42	21.7055	1.2066	171	0.00465	655	3.88247e-13	6.5	0.0234602	50	0.193	857		9.217	27.373	51.622	150.172	197.52	145.286	90.198	49.278	38.095	25.716	17.239	11.636	9.1	11.301	22.934	36.327	65.089	77.201	63.397	52.187	61.281	44.584	37.686	34.437	23.737	21.503	23.551	25.56	36.806	38.065	45.864	47.232
GAS2	157	Yes	888.5	6.70772	17.554	6.37148	1.17628	106	0.00243	542	3.01322e-10	80.5	2.72668	160	0.0724	710		4.725	3.816	5.63	12.634	16.876	20.822	17.514	12.077	7.936	6.167	4.343	4	3.478	3.268	4.487	4.459	4.789	5.389	6.717	7.998	8.361	7.251	7.032	6.409	5.149	5.314	4.618	4.302	4.272	5.973	4.888	5.448
ERP2	158	Yes	891	441.226	402.043	2.44245	1.11408	23	0.000125	158	1.40995e-08	204	120.108	506	0.0211	569		364.339	293.571	278.723	352.132	463.203	619.663	680.766	678.548	603.043	500.71	424.983	370.624	354.96	338.615	326.282	350.64	378.264	423.054	459.588	504.789	496.09	513.64	464.925	446.692	427.546	410.014	378.524	383.997	376.488	457.499	421.359	433.293
DSN1	159	Yes	901	22.6188	29.416	3.97011	1.2566	287	6.5e-05	97	1.40995e-08	204	34.2017	313	0.0366	302		9.904	14.617	14.36	13.459	14.295	21.542	26.92	33.939	34.666	39.32	37.111	36.026	28.1	27.716	20.663	18.555	18.315	18.814	16.939	18.454	20.351	25.084	27.023	28.374	29.411	29.738	25.806	22.521	21.894	17.181	20.33	19.115
MSB4	160	Yes	901.5	40.723	32.842	2.43609	1.12279	33	8.64e-05	123	2.79357e-08	243	119.408	502.5	0.0441	179		35.22	38.864	23.52	22.869	28.062	37.978	40.235	46.753	48.332	55.298	55.711	51.771	49.369	41.818	34.717	31.134	31.112	30.246	31.407	34.394	38.026	38.206	46.554	50.065	46.779	45.452	39.984	38.148	42.498	40.971	41.407	37.726
TOF1	161	Yes	904	11.6005	26.373	8.79344	1.21307	181	0.00102	396.5	6.99498e-09	175.5	2.06575	151	0.066	711		3.384	5.031	5.26	14.628	25.506	29.757	24.912	18.273	12.416	9.403	7.391	5.573	5.394	6.556	7.827	11.938	14.889	16.505	17.349	16.585	16.142	14.984	13.873	10.549	9.556	8.519	8.499	9.159	8.464	9.401	11.14	11.665
KIP3	162	Yes	915	15.8406	21.41	3.88583	1.23439	220	0.000152	172	1.85724e-08	220	28.6592	303	0.0335	303		7.419	12.578	9.088	8.911	9.263	14.373	20.954	25.768	24.507	28.829	27.293	24.018	19.748	18.723	15.989	12.346	10.924	11.253	12.906	15.063	13.719	18.143	19.431	18.374	21.273	18.487	18.24	16.156	15.649	12.475	12.875	13.943
YOR114W	163	Yes	920	16.7085	41.487	8.16776	1.23016	215	0.00143	450.5	1.89346e-09	137	1.03724	117.5	0.072	570		6.075	14.772	5.788	11.587	30.699	45.806	47.275	38.829	29.461	20.352	17.478	10.627	8.222	6.77	6.523	7.705	13.017	15.811	18.656	20.27	20.904	20.107	19.105	16.612	13.97	12.801	11.014	10.463	13.367	13.394	13.836	13.839
RLF2	164	Yes	920.5	22.3428	33.817	4.41862	1.17963	112	0.000154	174.5	8.0602e-08	280	52.6557	354	0.0376	712		11.309	15.448	12.628	25.507	39.552	43.709	36.663	25.349	17.735	14.752	11.816	9.892	12.712	14.495	17.409	26.603	34.569	36.354	33.662	30.5	29.594	24.678	26.423	20.904	18.903	15.203	17.38	17.728	21.48	22.076	26.875	26.277
SLD2	165	Yes	922	16.6723	28.716	4.54606	1.26377	314	0.000161	179	5.25869e-09	164	17.9333	265	0.0371	713		8.098	13.228	11.658	20.037	28.689	36.814	29.61	19.928	17.192	13.471	11.537	8.741	8.752	9.192	12.601	15.66	19.972	22.415	21.104	19.937	18.951	18.473	18.946	15.409	11.83	9.712	12.028	11.834	14.366	19.526	18.025	18.567
TFC1	166	Yes	923.5	18.0705	16.58	2.83184	1.28473	376	5.23e-05	77	4.55466e-09	156.5	34.3595	314	0.0342	180		9.051	10.548	10.67	10.401	9.464	9.367	11.634	16.939	20.133	25.127	25.631	24.294	24.772	24.171	20.467	19.708	18.087	15.308	13.783	12.873	14.818	16.726	19.923	19.92	23.137	23.127	24.274	23.085	20.841	19.765	18.645	17.057
PIG1	167	Yes	924.5	11.5003	24.406	9.72578	1.32011	488	0.000173	189	4.55466e-09	156.5	0.378606	91	0.049	892		7.258	10.153	14.246	27.203	25.9	13.721	8.364	4.509	3.615	3.433	2.797	3.52	6.75	12.353	18.227	22.36	20.062	18.915	18.055	13.444	12.488	10.394	8.338	7.198	6.34	7.4	10.825	11.236	15.016	13.487	11.369	12.174
PMA1	168	Yes	930	3523.41	4741.07	4.58507	1.30047	423	5.31e-05	82	1.85724e-08	220	7.20724	205	0.0114	56		1322.45	1805.82	1572.32	1911.08	2317.86	2335.48	2386.8	2812.1	3640.4	4029.38	4588.93	5452.05	6052.28	6063.52	5061.26	4253.76	4072.55	3526.41	2959.33	2974.84	2943.01	2721	3336.36	4067.1	4052.84	4488.84	4554.75	4609.91	4767.5	2596.84	3358.12	3044.66
AST1	169	Yes	931.5	35.0948	53.652	4.21886	1.17292	101	0.000677	350	1.61876e-08	210.5	18.8349	270	0.0904	181		19.871	16.668	19.191	22.551	22.453	29.126	38.687	51.3	61.145	67.986	70.32	62.68	49.46	45.836	37.837	31.145	25.376	23.198	23.242	24.369	31.586	27.86	32.972	36.497	34.397	42.688	39.279	34.468	33.568	34.595	33.644	32.143
POL30	170	Yes	937	370.408	1249.17	20.695	1.24107	238	0.00164	470.5	9.2782e-09	185.5	0.00893651	43	0.0566	714		83.557	82.625	121.724	443.148	1000.24	1312.6	1168.65	773.04	464.046	259.775	178.153	112.053	74.915	63.426	95.342	236.951	366.181	522.319	583.661	554.52	513.265	483.688	407.148	283.143	287.111	239.841	190.013	199.512	229.901	362.884	355.434	401.808
AXL2	171	Yes	938	51.3312	112.249	9.90017	1.37203	708	4.1e-05	65	6.57059e-10	98	0.101405	67	0.0269	715		14.801	22.222	13.202	41.277	100.741	124.861	106.859	74.022	58.983	46.696	32.271	20.744	15.099	13.251	12.612	24.184	48.137	69.174	76.355	84.025	84.631	83.792	79.408	67.693	50.995	44.695	41.409	34.361	37.776	31.757	44.463	49.079
ESP1	172	Yes	941.5	9.34166	12.093	3.46846	1.3051	437	7.6e-05	111	1.20856e-09	120.5	19.5426	273	0.0335	182		4.899	6.353	5.419	6.068	8.054	11.029	14.255	15.978	16.186	16.806	16.992	15	11.335	9.21	7.304	5.87	6.582	7.301	9.228	9.365	10.239	10.438	13.665	12.003	12.138	11.007	10.255	8.893	8.119	6.435	6.57	7.39
SWI4	173	Yes	956.5	13.9718	30.668	11.772	1.19896	151	0.000626	339	2.1294e-08	230.5	11.609	236	0.0998	858		2.847	8.008	8.584	22.69	33.515	32.359	21.075	14.038	10.092	8.132	6.661	4.519	5.156	8.09	11.716	18.999	22.748	23.652	22.286	19.229	17.401	15.923	15.643	13.791	10.15	9.288	11.256	10.986	13.128	11.519	15.605	16.033
FLR1	174	Yes	958	31.3624	28.543	2.61096	1.11676	25	8.24e-05	118	1.18665e-07	306	121.674	509	0.0469	427		32.195	37.107	29.895	31.318	31.126	30.691	39.019	39.284	46.261	41.273	38.263	34.562	28.229	23.635	22.506	22.053	17.718	21.932	26.067	32.559	34.776	38.123	39.458	38.238	39.647	37.663	28.959	29.796	26.941	27.032	26.334	26.875
DPB2	175	Yes	958.5	19.1719	45.079	7.20837	1.18777	127	0.00146	454.5	2.79357e-08	243	1.489	134	0.0647	716		8.081	17.107	11.762	26.433	47.403	52.34	43.487	31.344	22.737	16.081	11.772	8.448	7.261	7.319	11.908	19.09	22.586	27.646	29.356	32.827	27.12	26.649	22.133	17.794	15.542	14.143	13.794	13.214	13.923	17.77	16.85	18.683
NCE102	176	Yes	963.5	1207.38	1925.04	14.4899	1.15125	61	0.000561	326	9.17512e-08	289.5	22.9634	287	0.124	57		142.702	854.971	1248.82	954.305	556.011	309.013	264.39	283.871	449.024	637.304	965.65	1341.27	1768.47	2067.74	1826.73	1798.03	1167.62	950.569	877.094	721.085	582.627	712.367	797.147	950.914	1306.09	1659.17	1753.2	1953.38	1730.1	1527.12	1445.44	1283.1
MNN1	177	Yes	967.5	92.3772	274.744	27.8488	1.30518	438	0.00113	412	2.19346e-10	70.5	0.0128203	47	0.0642	717		19.606	14.212	10.233	59.471	194.953	284.977	253.371	230.185	207.223	153.48	97.997	61.772	43.557	34.218	28.547	39.285	67.843	91.524	115.707	135.857	132.425	133.537	124.34	108.164	91.839	73.388	65.527	58.886	56.883	57.096	71.617	78.495
MSC7	178	Yes	974	194.873	129.873	1.86158	1.20936	175	5.28e-05	80.5	2.1958e-09	143.5	136.55	575	0.0094	859		221.382	152.157	215.469	277.666	280.612	244.073	214.134	189.398	174.926	162.873	155.153	152.47	170.834	178.542	188.706	227.037	235.377	227.047	219.249	192.654	174.32	168.641	157.388	152.363	154.843	150.739	166	179.346	201.863	182.579	199.825	198.501
ENV9	179	Yes	975	165.359	117.466	2.10718	1.26477	317	1.71e-05	33	6.57059e-10	98	127.754	527	0.0118	503		121.901	106.095	111.62	112.835	120.448	155.368	183.314	223.561	215.15	222.364	221.71	211.344	181.929	153.341	140.515	140.912	130.243	138.047	136.085	151.003	168.226	172.624	185.06	196.897	192.518	186.222	161.918	146.789	149.311	163.439	153.513	150.961
SUB2	180	Yes	976.5	611.833	302.975	1.6427	1.22907	212	1.41e-05	28	2.19346e-10	70.5	139.957	666	0.00899	183		590.569	480.973	471.412	492.475	498.07	542.454	566.012	628.501	657.39	727.152	774.387	764.761	689.986	666.162	575.091	532.927	530.222	538.081	519.899	543.758	607.448	600.676	626.503	648.234	643.998	637.089	668.004	619.105	626.765	663.096	572.129	591.077
TOP2	181	Yes	978.5	17.5971	26.662	3.69313	1.19872	149	0.00071	363	2.1958e-09	143.5	38.7896	323	0.0542	571		9.9	12.416	11.668	15.417	22.841	34.193	36.562	32.12	26.749	24.388	20.645	17.962	14.992	12.885	11.909	12.818	15.298	18.327	19.049	20.624	20.296	20.394	20.747	19.649	18.061	16.149	16.143	13.476	13.664	13.616	15.762	15.068
ECO1	182	Yes	984.5	12.5899	20.43	5.2202	1.29446	406	0.000153	173	1.22722e-08	196.5	7.97393	209	0.0405	718		7.101	6.955	9.166	15.652	22.448	25.271	20.15	17.8	11.063	8.318	6.183	4.841	5.883	5.538	10.624	12.597	14.836	14.466	17.931	15.458	14.642	14.337	11.195	12.539	10.827	8.408	10.492	10.679	8.789	12.941	15.529	15.777
MCM4	183	Yes	985	32.471	34.15	3.37301	1.19001	130	0.00013	163	5.27593e-07	382	32.0462	310	0.0572	860		23.828	30.51	33.987	45.547	47.253	36.119	24.026	17.426	15.303	14.391	19.036	28.467	37.38	43.259	46.509	48.541	47.971	44.434	43.363	36.738	31.671	25.79	25.879	26.04	26.991	28.375	33.29	34.564	37.925	31.62	34.431	35.069
ESC8	184	Yes	988	13.4956	43.805	19.3669	1.13169	40	0.00528	682	6.53108e-09	173	0.401423	93	0.17	719		2.385	3.955	5.382	19.294	38.292	46.19	34.525	24.153	13.99	11.069	7.691	5.495	4.041	4.945	6.087	11.332	17.202	16.438	17.852	16.463	15.257	15.622	13.982	11.521	10.266	8.184	7.954	8.561	10.277	11.336	13.91	13.59
MDM1	185	Yes	993	21.5765	22.725	3.11671	1.17571	104	0.000507	314	1.85724e-08	220	52.9034	355	0.122	304		10.736	11.824	12.042	13.981	17.469	22.76	28.335	32.615	30.522	33.461	32.482	31.822	29.755	28.855	24.386	18.391	19.036	17.015	19.636	21.212	21.314	21.94	26.497	26.972	25.931	23.752	24.072	21.181	20.389	17.856	19.141	17.814
RFA3	186	Yes	1001.5	460.676	838.669	6.81468	1.1461	53	0.00056	325	2.41685e-06	465.5	2.39291	158	0.0436	572		184.216	144.233	163.184	288.387	516.454	915.722	982.902	900.509	715.535	530.124	391.486	303.609	264.981	216.232	230.976	258.954	376.225	468.015	404.414	496.837	596.728	451.211	460.663	479.845	360.123	338.28	333.996	312.024	340.2	494.872	474.731	514.446
STE6	187	Yes	1008	61.6804	131.807	6.5789	1.2373	228	0.000554	324	5.44362e-08	265	5.36182	191	0.0218	1024		98.492	155.433	93.25	61.037	59.994	42.897	29.135	23.626	25.094	29.026	36.985	49.493	66.635	86.377	96.908	92.141	100.166	91.844	82.051	72.775	68.033	57.463	52.627	52.25	52.882	56.023	66.371	67.359	71.463	53.676	65.493	61.964
YIF1	188	Yes	1008.5	223.284	188.325	2.27182	1.25201	272	4.85e-05	70	1.20856e-09	120.5	132.574	546	0.0178	573		148.075	153.452	205.675	245.455	262.045	335.096	336.4	285.163	234.078	210.484	183.965	180.399	168.921	175.732	174.02	192.71	204.149	221.543	263.614	278.21	237.499	252.052	229.95	227.517	208.006	205.299	179.681	199.949	204.804	201.861	212.241	227.117
YLR326W	189	Yes	1009	36.4752	55.21	3.99095	1.22648	204	0.000544	321	2.94644e-09	150	41.9489	334	0.053	574		18.459	29.196	28.346	31.955	48.807	67.949	73.669	67.042	55.454	48.467	43.609	28.811	30.253	23.189	24.548	25.29	28.382	31.419	41.216	45.552	35.551	40.461	38.976	41.856	38.527	34.177	31.189	31.263	29.698	32.776	32.76	30.507
ACO1	190	Yes	1014.5	295.464	444.585	3.81251	1.27981	369	0.000179	191	3.65516e-08	252.5	6.68014	202	0.0505	861		230.67	158.074	368.387	508.31	602.659	590.204	533.765	443.29	369.892	260.271	200.97	176.42	165.035	194.713	212.322	271.854	285.734	322.038	382.796	442.624	483.707	485.954	467.698	399.14	347.488	305.265	270.922	244.928	223.179	176.251	196.473	206.007
SUR2	191	Yes	1016.5	237.726	296.055	3.4611	1.21776	190	0.000414	290	1.22722e-08	196.5	45.0933	340	0.0515	575		120.294	126.275	126.391	122.835	195.574	346.515	416.349	368.471	342.015	298.286	255.895	232.8	205.642	184.166	166.366	157.068	201.154	240.878	262.522	284.3	287.616	287.886	270.1	273.216	238.257	241.896	204.679	208.934	227.367	229.117	227.434	247.808
PDS5	192	Yes	1022	15.0402	48.507	14.7843	1.19891	150	0.00594	714	2.57193e-10	76	0.205536	82	0.143	720		3.519	5.033	5.916	17.632	38.67	52.026	47.315	33.58	22.984	17.627	12.542	8.907	6.353	5.574	5.96	8.741	14.308	18.322	19.155	19.037	18.949	17.309	16.311	14.2	11.823	9.52	10.256	8.912	10.124	10.731	12.317	13.901
NDL1	193	Yes	1030	35.3748	52.728	7.55576	1.36989	691	5.26e-05	79	6.06718e-09	170	0.330281	90	0.0397	58		52.812	40.159	38.721	38.696	35.868	18.095	14.041	10.382	9.035	8.043	8.841	16.443	42.473	60.771	55.845	53.609	45.114	38.387	34.372	30.942	23.973	22.552	18.046	17.836	28.355	33.253	36.072	42.961	40.104	54.087	48.751	42.325
YMR144W	194	Yes	1035.5	26.5969	41.166	18.8749	1.29283	397	0.000768	372	1.22722e-08	196.5	0.111151	70	0.0737	576		2.303	4.548	4.1	13.485	28.56	42.967	43.469	42.888	37.571	38.299	36.431	29.728	27.976	22.764	19.968	21.697	21.427	21.596	24.553	24.474	26.279	30.205	35.69	33.219	31.878	26.945	28.262	24.785	26.076	25.5	25.678	24.377
HEK2	195	Yes	1039	146.579	168.796	3.76438	1.27765	362	0.000122	157	1.04377e-07	299	9.29753	221	0.0672	184		78.95	61.061	77.027	75.066	62.448	72.643	105.49	154.237	195.689	210.145	229.857	228.661	197.259	177.014	153.084	94.69	94.168	100.497	85.963	102.775	122.77	132.993	141.437	171.153	160.751	195.239	142.105	154.639	169.712	161.892	149.304	144.057
YHP1	196	Yes	1058.5	40.2746	68.182	27.1134	1.25446	281	0.00136	443	9.17512e-08	289.5	0.0102723	45	0.189	305		2.611	3.367	4.354	39.016	67.292	61.036	43.088	49.845	60.437	70.793	69.974	57.649	43.348	33.141	26.597	21.132	26.289	31.72	32.953	34.577	38.595	44.64	53.251	45.823	51.373	51.564	45.564	41.911	35.296	29.161	34.097	36.56
FIN1	197	Yes	1059	24.4164	25.909	3.35258	1.27459	347	6.12e-05	92	1.85724e-08	220	76.4568	400	0.0171	185		15.629	21.446	16.794	11.013	12.847	17.785	23.737	29.828	28.297	31.184	36.922	32.059	30.548	29.734	26.384	20.647	18.545	20.029	18.749	23.029	22.205	23.111	27.615	28.182	29.752	26.626	28.097	26.687	27.553	24.047	24.135	20.193
TOS6	198	Yes	1062	1824.01	6690.58	827.916	1.37581	727	0.000311	242.5	5.631e-10	91.5	2.80266e-09	1	0.0422	577		8.097	11.489	8.091	317.009	2112	5567.75	6698.67	3592.45	3252.27	1814.63	1311.78	872.05	552.076	364.775	257.322	287.506	676.651	1524.53	2600.13	3316.84	3239.96	3108.78	3004.34	2777.67	2008.12	1731.92	1291.6	1260.19	1022.52	1030.79	1300.59	1638.21
PHO8	199	Yes	1068.5	103.687	82.574	2.16722	1.27912	364	4.53e-05	68	9.2782e-09	185.5	100.494	451	0.0103	893		103.987	122.816	138.856	141.248	135.941	138.089	129.366	110.105	92.227	80.248	72.533	72.576	70.744	75.239	84.595	102.801	133.805	143.119	147.455	153.318	127.793	122.15	110.942	97.615	92.314	93.543	81.27	94.267	96.273	89.112	107.659	104.619
GDA1	200	Yes	1071	245.541	257.836	2.55918	1.20278	158	0.000881	380	8.92511e-10	110	87.8287	423	0.145	428		171.776	168.899	169.407	191.246	257.609	332.453	391.161	403.364	423.202	397.384	347.097	291.135	269.035	236.147	220.236	165.366	193.467	201.469	210.253	245.005	268.261	257.851	271.4	266.463	254.772	235.06	229.571	214.402	220.07	202.959	205.357	208.974
RER1	201	Yes	1072	337.49	244.409	2.03769	1.26223	308	3.36e-05	58	1.89346e-09	137	136.158	569	0.018	429		283.348	274.413	235.532	289.931	349.4	419.343	467.456	453.338	479.941	426.252	346.68	321.686	299.803	249.52	262.139	274.966	253.338	284.211	308.33	320.96	336.762	371.573	353.116	354.205	343.485	323.937	319.856	322.666	288.732	343.265	317.014	319.474
YEL077C	202	Yes	1073	2.8265	2.966	2.82075	1.24163	243	0.000222	210	4.76991e-08	260	56.4618	360	0.0376	894		1.635	2.152	2.762	4.595	4.518	3.965	3.697	2.647	1.922	2.153	1.629	1.779	2.05	1.99	2.629	3.27	4.101	4.342	4.074	3.47	3.088	3.013	2.972	2.73	2.543	2.333	2.439	2.475	2.944	2.835	3.344	3.204
DIC1	203	Yes	1093	49.9436	54.621	2.77687	1.2779	363	3.2e-05	56.5	9.2782e-09	185.5	115.132	488	0.00999	504		31.809	30.74	44.917	41.03	45.088	58.484	68.78	85.361	63.179	61.193	52.591	48.825	44.29	38.64	43.834	40.966	43.184	47.002	44.029	51.805	60.081	63.505	62.612	56.491	48.796	59.457	37.012	38.281	44.37	46.926	45.953	50.572
CIT1	204	Yes	1096	332.077	453.34	3.19536	1.20748	173	0.000898	385	2.94644e-09	150	69.2701	388	0.103	927		330.814	447.129	659.839	631.032	513.631	379.596	292.662	256.271	253.528	224.811	210.962	206.499	220.529	246.668	260.44	292.893	272.237	303.273	348.829	374.418	415.841	399.949	369.356	330.483	328.182	317.133	313.607	301.321	286.846	289.872	273.025	282.347
SMC6	205	Yes	1099.5	8.95756	17.524	5.8449	1.23897	236	0.00141	447	1.61876e-08	210.5	7.37061	206	0.0487	721		3.617	4.862	5.622	10.228	15.527	21.141	21.015	17.277	12.371	10.69	8.75	6.785	5.562	4.474	4.743	5.615	7.601	10.388	10.066	10.174	10.895	10.036	10.162	10.311	7.932	7.372	6.961	5.599	6.884	6.968	7.371	8.899
SRS2	206	Yes	1101.5	12.8601	22.297	8.82076	1.36789	679	0.000117	153	8.05894e-09	180.5	0.313673	89	0.0373	505		2.851	3.195	3.022	2.985	6.509	14.02	21.908	25.148	23.466	24.8	24.208	19.244	16.665	13.204	10.204	7.159	8.346	8.794	9.575	11.822	12.997	15.615	17.07	18.068	17.652	14.388	15.99	12.369	11.543	9.653	9.836	10.47
KAR9	207	Yes	1106.5	12.1674	13.137	2.97966	1.33998	565	1.23e-05	26	1.20856e-09	120.5	74.5094	395	0.0159	306		8.456	9.181	8.241	7.269	6.636	10.795	14.036	15.529	16.999	19.773	17.927	16.189	15.032	12.471	10.081	8.858	9.088	8.32	8.947	9.924	12.327	11.769	15.205	14.953	14.808	14.41	12.528	11.44	11.128	10.486	11.34	11.284
BEM1	208	Yes	1107	26.8393	22.215	2.47559	1.34218	579	1.16e-05	24	3.59984e-11	42	103.456	462	0.00811	928		34.753	33.015	35.354	32.927	27.777	20.312	15.39	15.055	16.139	19.472	23.336	23.084	27.636	30.962	33.013	35.324	37.27	35.284	32.338	28.946	26.139	24.362	26.27	23.127	24.468	25.177	25.038	27.398	28.448	26.124	29.289	27.91
PGA3	209	Yes	1111	271.094	222.76	2.13694	1.3249	506	2.41e-05	45	7.66089e-10	104	101.579	456	0.0113	430		276.234	213.298	214.74	224.748	250.611	279.453	335.888	388.802	418.689	397.504	404.269	367.309	333.644	312.848	253.373	219.801	200.972	204.392	210.791	235.726	281.894	321.259	325.947	296.383	324.29	308.053	295.935	277.041	250.01	280.517	245.254	240.352
MEC3	210	Yes	1112	15.7927	12.723	2.30172	1.24848	261	8.76e-05	124	1.40995e-08	204	125.191	523	0.0452	307		9.933	14.261	12.313	9.774	12.515	13.978	17.525	21.821	20.987	22.497	22.056	21.201	16.862	15.207	14.038	14.01	11.672	12.409	13.291	14.24	14.894	17.16	17.334	19.715	17.731	16.719	16.094	13.396	14.625	13.813	14.744	14.105
RRM3	211	Yes	1117.5	14.7832	22.082	4.1062	1.27716	361	0.000415	291	8.05894e-09	180.5	22.6506	285	0.0854	308		8.768	10.837	7.109	7.631	9.457	13.228	19.747	26.28	25.774	29.191	26.102	22.92	19.997	16.427	14.039	10.484	11.535	10.215	11.803	14.014	14.355	15.976	16.976	17.987	17.113	15.463	15.528	12.435	13.574	12.099	11.079	12.125
PAN2	212	Yes	1120	23.7253	21.928	2.34759	1.285	378	0.000126	159	1.89346e-09	137	99.2839	446	0.0333	578		16.272	19.987	20.427	23.458	28.542	36.43	38.2	35.687	34.054	32.065	28.027	23.104	20.266	18.482	16.278	19.095	20.767	23.349	27.041	27.426	29.021	28.296	30.688	28.187	29.88	23.282	24.405	19.454	19.12	17.803	20.021	19.565
MAD3	213	Yes	1120.5	20.5712	16.705	2.33384	1.27569	353	2.06e-05	41	2.1294e-08	230.5	118.279	496	0.0201	309		13.745	17.671	17.559	15.001	16.852	16.915	21.876	24.773	26.199	29.229	28.578	26.202	24.561	24.244	19.042	12.524	16.906	15.252	15.172	14.756	19.209	20.491	26.035	24.063	25.767	22.848	24.863	21.425	21.722	19.153	20.341	17.197
HHT1	214	Yes	1125	1863.96	4448.09	18.9947	1.24141	242	0.000534	318	6.56634e-06	536	0.00164894	29	0.059	506		276.369	247.189	422.474	448.661	462.353	1518.15	4029.23	4695.28	3966.62	2287.46	1479.49	1195.45	872.892	639.205	590.187	383.446	525.804	800.91	1018.95	1902.38	2629.91	2148.44	2232.6	2097.98	1852.46	1788.53	1578.87	1312.72	1389.67	1827.97	1707.61	2032.83
ROM1	215	Yes	1126	8.638	8.499	2.7758	1.15425	70	0.000248	216	8.51295e-07	410	92.1479	430	0.00855	1025		8.932	13.285	8.858	9.249	6.957	5.316	4.786	4.937	5.755	6.128	8.458	9.867	10.213	11.07	10.92	9.274	9.25	8.838	7.927	6.91	6.645	5.785	6.715	7.932	8.976	9.721	9.538	10.47	10.534	8.998	8.677	8.411
MYO1	216	Yes	1128.5	9.6668	14.795	4.69413	1.24439	250	0.000599	334	2.86336e-07	350.5	5.51499	194	0.114	103		4.289	4.8	4.563	5.86	5.729	4.727	4.005	4.89	7.615	11.708	15.624	17.705	18.8	18.602	14.585	12.079	10.425	9.326	8.444	7.251	7.414	6.385	8.65	10.575	11.287	11.741	13.115	11.691	11.903	11.406	10.366	9.033
YRO2	217	Yes	1139	54.1336	164.723	15.9071	1.16964	91	0.00229	527.5	2.7065e-06	474.5	0.0124821	46	0.143	12		34.273	82.094	28.931	14.221	17.572	19.988	21.04	17.204	15.439	11.481	11.05	26.698	79.791	149.802	162.238	175.773	122.288	91.963	71.381	56.275	40.987	33.732	26.28	27.883	33.079	47.187	66.48	77.794	87.213	73.13	78.805	68.61
CSM1	218	Yes	1142.5	38.6965	40.359	3.09222	1.3279	517	2.67e-05	48	9.17512e-08	289.5	23.3637	288	0.0184	140		23.471	24.304	24.211	23.694	23.344	29.084	46.112	49.202	53.976	46.948	44.303	54.285	46.799	39.912	29.928	19.29	21.857	22.794	21.851	30.699	35.65	33.521	44.506	46.348	50.352	46.099	47.58	39.191	33.655	41.698	37.396	32.414
MXR1	219	Yes	1148	266.673	332.731	4.36718	1.29967	422	9.55e-05	133	6.70949e-07	395	6.25843	198	0.0361	1115		427.288	316.929	302.541	277.509	223.023	163.284	175.735	261.601	379.829	408.143	374.468	319.964	232.802	179.672	147.505	158.499	107.254	116.239	98.816	105.827	126.709	219.751	311.824	342.918	431.547	415.308	372.484	349.058	248.194	267.405	198.155	190.665
EMP24	220	Yes	1150.5	1106.59	858.965	2.16137	1.20656	170	5.25e-05	78	6.99498e-09	175.5	262.113	727	0.0238	579		874.743	739.615	794.208	833.16	1085.65	1378.1	1598.58	1536.86	1381.37	1195.95	949.154	876.768	828.582	765.652	778.536	821.074	931.025	1013.83	1168.56	1278.2	1217.99	1230.23	1138.6	1161.38	1044.48	1052.31	939.417	1005.14	985.477	1177.04	1070.24	1154.09
GIN4	221	Yes	1152	29.0054	71.771	22.0719	1.2004	153	0.00229	527.5	9.17512e-08	289.5	4.81149	182	0.11	722		3.406	5.021	7.961	32.798	62.554	75.177	59.629	44.916	37.697	35.088	27.611	20.515	15.587	13.987	18.123	22.489	35.968	39.249	37.484	36.591	39.81	37.583	37.355	32.959	28.25	24.325	24.02	21.739	25.718	22.137	27.131	27.831
YGR153W	222	Yes	1152	23.7137	33.787	3.97159	1.35676	624	5.59e-05	83	1.40995e-08	204	12.2571	241	0.0126	580		16.016	14.803	11.37	17.018	33.506	43.443	45.157	29.694	27.401	23.151	14.915	13.295	14.249	11.687	11.445	15.999	20.497	30.612	24.938	34.423	31.27	31.214	27.041	23.993	20.273	19.584	15.668	18.003	19.478	28.183	20.552	26.901
PRI1	223	Yes	1153	46.3875	31.512	1.85796	1.08804	7	0.000264	221	1.53093e-07	322	138.809	603	0.022	723		45.095	42.053	41.013	48.589	60.145	68.241	67.266	61.47	57.623	51.66	48.698	42.981	38.573	36.729	40.41	42.994	44.453	49.222	51.443	49.984	51.278	52.962	50.188	44.053	42.666	41.129	41.804	42.674	37.789	44.026	46.751	46.032
FRK1	224	Yes	1156.5	18.5025	42.212	14.0003	1.3166	479	0.000348	259	4.13903e-07	367.5	0.0265339	51	0.0369	141		5.845	12.831	4.981	3.324	3.247	3.997	5.813	11.161	20.065	30.136	41.59	45.459	45.257	42.925	30.969	23.644	19.288	15.198	14.06	12.568	11.95	15.24	20.08	23.873	26.273	28.446	33.798	25.715	23.499	13.23	16.272	13.929
OLE1	225	Yes	1165.5	506.419	733.477	3.92861	1.21315	183	0.000372	272.5	3.02922e-06	483.5	10.0367	226.5	0.053	1116		983.929	678.92	438.063	371.723	369.869	308.261	268.439	277.188	327.851	366.334	395.523	458.931	527.178	622.604	678.316	857.24	804.053	753.377	726.667	609.169	471.409	416.766	336.138	291.046	250.452	255.394	294.739	394.805	455.369	413.317	501.777	512.426
FAS2	226	Yes	1171	146.631	152.24	2.42747	1.21472	186	0.000277	225	8.0602e-08	280	111.243	480	0.121	1117		258.89	212.113	180.298	142.54	124.687	111.195	109.201	106.65	118.923	117.716	119.421	121.947	123.587	131.77	142.375	156.242	179.888	192.158	181.417	178.317	184.036	144.665	142.659	135.123	121.082	117.184	107.772	110.933	118.181	122.643	124.76	137.603
TEM1	227	Yes	1183.5	49.1156	36.519	2.11894	1.26308	312	7.62e-05	114	3.65516e-08	252.5	119.828	505	0.0699	13		32.637	46.078	36.317	39.828	34.439	35.061	40.785	49.881	45.392	59.58	61.348	64.86	67.533	68.363	69.156	63.272	48.682	42.706	46.571	44.151	35.882	43.283	42.898	46.744	53.569	65.338	57.238	61.442	53.434	54.069	50.104	47.792
PST1	228	Yes	1187	196.221	468.895	48.435	1.2047	164	0.00254	554	1.9241e-06	451	6.09661e-05	18	0.272	14		80.529	183.463	77.047	42.411	28.589	19.162	17.203	14.79	12.988	12.806	9.885	11.213	14.482	74.154	277.512	478.78	441.096	393.232	351.007	257.579	196.169	150.879	110.975	81.164	64.183	72.72	122.252	231.551	308.35	301.14	351.451	342.294
EIS1	229	Yes	1191	32.1987	72.277	11.986	1.23879	233	0.00137	444	8.51295e-07	410	0.67096	104	0.156	929		22.812	65.041	78.856	55.109	33.85	19.013	10.232	6.579	7.221	14.27	23.875	35.89	44.795	51.828	44.601	35.374	33.362	28.937	25.713	21.182	19.876	15.608	19.64	25.347	26.448	34.967	38.468	39	41.913	35.005	34.753	31.374
SMC1	230	Yes	1192	12.1541	19.11	4.19779	1.32248	498	0.000362	268	6.57059e-10	98	39.1836	328	0.0504	724		5.976	8.138	8.198	13.654	20.908	25.086	20.918	16.667	12.178	12.005	10.355	8.153	7.62	7.906	8.58	11.66	14.363	15.608	15.318	14.456	14.591	13.714	13.097	11.536	10.923	9.052	9.962	9.168	9.745	11.324	12.048	12.159
GAT1	231	Yes	1207.5	66.6289	74.445	2.96663	1.36064	644	5.96e-05	89	1.63151e-09	129.5	46.7147	345	0.00859	930		91.34	96.715	112.299	86.834	68.631	44.817	41.336	42.568	42.111	45.589	47.056	47.173	45.091	47.298	67.362	80.409	86.329	100.356	75.774	72.121	66.445	66.767	55.587	54.285	51.864	58.766	37.854	52.618	67.828	63.474	76.942	76.648
UBP11	232	Yes	1207.5	15.8993	36.025	7.20372	1.29443	405	0.00208	511.5	6.57059e-10	98	5.46796	193	0.229	931		22.076	35.749	41.832	24.915	13.177	7.756	5.807	6.004	6.977	8.142	12.379	17.137	19.069	21.956	20.842	20.297	16.962	16.275	15.85	12.205	11.519	11.205	10.643	13.416	13.621	15.807	18.118	17.529	17.065	17.365	15.776	16.045
RTT107	233	Yes	1223.5	14.5744	42.914	15.2241	1.27505	351	0.00431	645	2.1958e-09	143.5	0.23034	84	0.146	725		3.017	3.8	4.061	16.339	35.428	45.931	38.738	29.273	21.001	18.029	13.211	9.278	7.111	6	6.068	8.259	13.314	15.111	18.969	17.652	19.233	18.33	17.952	14.893	13.846	12.232	11.781	9.703	10.554	9.701	11.902	13.492
FDC1	234	Yes	1225	69.3757	44.398	1.84753	1.30246	426	1.79e-05	35	1.40474e-09	124.5	139.801	639.5	0.0537	1118		96.783	83.086	83.675	74.088	77.011	75.284	75.254	62.829	60.371	54.498	52.385	54.998	54.119	59.49	63.959	62.253	71.232	82.762	71.385	77.056	83.336	73.022	69.732	66.254	58.469	60.07	65.129	62.335	66.526	73.181	68.74	72.694
OCH1	235	Yes	1225	84.963	105.809	3.42037	1.29146	394	0.000338	255	2.4398e-08	237	44.9829	339	0.0593	726		43.716	47.294	46.368	82.868	140.181	149.525	124.099	111.912	106.377	104.933	88.374	78.786	67.697	58.7	65.838	70.952	90.18	96.231	108.536	120.37	116.65	116.065	102.251	94.219	86.242	74.811	78.07	66.957	69.962	68.324	76.159	78.287
PEA2	236	Yes	1226	31.7335	24.672	1.99472	1.19155	133	0.000443	296	1.40995e-08	204	138.292	593	0.0703	581		28.272	30.788	26.18	30.571	39.879	48.412	49.475	43.107	35.375	33.306	27.495	26.79	25.152	24.803	25.546	30.999	33.032	31.901	33.793	37.727	34.35	36.597	35.071	30.962	28.036	29.346	29.913	28.66	27.546	27.255	29.036	30.633
EUG1	237	Yes	1228.5	51.5767	37.947	2.10382	1.23086	216	0.00016	177	4.13903e-07	367.5	106.653	468	0.035	582		70.02	71.814	68.503	57.214	58.493	72.104	72.325	63.756	60.576	50.923	40.443	34.378	35.342	34.782	36.476	41.742	51.537	53.264	66.06	68.584	65.221	61.515	58.403	51.362	48.852	44.319	47.117	45.378	48.07	45.693	44.9	54.797
ECM33	238	Yes	1230.5	2127.25	2268.55	3.77969	1.25808	294	0.000352	261.5	5.95141e-07	389	22.9084	286	0.0265	310		1270.37	1021.69	816.117	897.115	1538.97	2054.5	2453.51	2435.76	2882.11	3084.67	3023.18	2752.83	2469.25	2124.05	1576.03	1793.02	1467.06	1607.33	2023.29	2233.58	2158.18	2713.33	2810.71	2842.78	2758.6	2746.23	2420.46	2490.14	2154.18	1594.32	1730.1	1701.75
BUB2	239	Yes	1235.5	29.4667	35.915	3.75443	1.32266	500	0.000202	202	1.22722e-08	196.5	43.4617	337	0.0364	186		19.959	23.829	13.039	14.599	18.605	28.371	38.376	47.087	48.548	47.192	48.954	41.436	38.126	28.403	23.199	25.091	23.526	23.357	28.1	26.446	29.213	28.397	35.075	35.389	33.997	33.711	31.456	28.366	26.034	27.245	24.811	27.465
GIC1	240	Yes	1246.5	25.1357	37.499	20.3994	1.35257	607	0.000356	264.5	1.04377e-07	299	0.160523	76	0.0437	311		1.933	5.918	5.487	9.525	20.358	26.957	27.983	35.674	36.265	39.432	34.459	27.382	24.811	19.653	17.858	18.55	16.839	17.367	22.16	25.19	24.453	30.682	36.231	30.688	35.909	33.648	29.002	26.626	21.956	23.051	20.794	22.089
RGT2	241	Yes	1250	15.1663	20.506	3.75841	1.30507	436	0.000357	266	3.19651e-08	247	28.0221	301	0.0392	895		13.84	27.013	27.25	27.94	20.653	14.774	11.007	10.149	11.031	11.87	12.564	14.399	15.872	20.182	23.038	21.969	23.129	19.924	17.034	15.988	15.586	12.099	11.391	11.62	11.465	14.003	13.477	15.857	17.289	11.758	15.418	15.229
PIR3	242	Yes	1255.5	15.0543	59.028	21.0844	1.27957	367	0.00639	721.5	7.66089e-10	104	0.0656695	63	0.298	932		15.984	40.75	61.967	42.697	22.962	9.845	7.632	5.971	5.323	4.406	2.939	4.186	5.13	10.191	14.97	27.421	21.659	19.927	19.269	20.23	14.741	13.473	8.769	7.43	7.827	10.96	12.248	13.49	14.942	14.707	15.099	14.941
YKL066W	243	Yes	1256.5	101.088	176.435	4.84792	1.16654	87	0.00199	502.5	9.58085e-07	416	14.1523	251	0.101	583		110.999	94.52	75.007	101.348	117.161	142.974	158.052	142.871	117.004	78.535	61.033	47.582	49.12	45.852	47.137	75.837	63.988	78.24	120.391	120.606	113.585	131.72	107.474	89.532	100.819	84.994	94.336	95.392	61.707	127.387	101.15	100.916
AMN1	244	Yes	1261.5	163.639	366.576	13.1467	1.20256	157	0.00163	468	3.02922e-06	483.5	2.08805	153	0.159	1026		289.087	351.401	67.826	45.266	35.627	30.179	34.935	37.494	36.112	31.716	33.357	33.411	31.021	57.471	163.122	308.385	369.448	396.755	365.315	301.324	256.701	203.069	150.67	118.038	95.862	77.52	98.703	130.471	180.715	202.72	226.872	234.461
HOT13	245	Yes	1263	226.192	166.541	1.95229	1.15961	76	0.000236	213	1.21148e-06	431	131.71	543	0.128	584		275.043	212.545	210.998	218.633	263.216	281.672	341.426	325.056	324.95	286.776	258.492	242.459	218.282	185.063	196.612	199.712	176.369	183.577	207.209	218.929	222.261	274.444	242.744	259.353	262.149	237.087	205.447	213.705	174.948	209.806	201.222	198.378
HTZ1	246	Yes	1266.5	455.987	496.019	4.35291	1.31125	466	0.000366	269	3.23947e-07	356.5	4.15092	175	0.0219	431		173.114	147.937	169.069	177.058	206.276	274.76	396.334	490.176	639.339	565.322	614.05	574.568	454.936	365.268	333.044	309.931	278.42	302.605	321.391	400.605	442.092	481.539	543.705	495.294	573.918	582.488	561.568	513.369	415.043	543.169	443.824	446.552
GRX6	247	Yes	1268	98.4685	153.457	3.89296	1.22252	197	0.0016	464	4.76991e-08	260	47.3031	347	0.0769	727		100.107	93.87	89.745	103.98	158.701	206.502	171.534	140.189	105.331	91.011	67.956	57.473	55.969	53.045	65.964	71.008	92.246	105.315	109.108	105.56	111.75	101.481	98.905	95.123	77.927	71.993	81.35	68.353	72.776	97.466	97.929	99.166
ADH3	248	Yes	1269.5	553.989	345.96	1.91525	1.20614	169	0.000131	165	1.34826e-07	314.5	139.395	621	0.0302	585		601.499	471.126	503.487	485.562	521.254	558.841	609.011	591.236	580.52	530.511	502.582	443.705	390.582	377.996	403.042	546.153	528.413	612.727	655.945	701.056	723.956	696.531	649.969	561.552	555.823	525.832	501.816	479.363	482.639	559.54	534.966	575.245
CTF4	249	Yes	1280	16.6624	30.504	4.57232	1.28394	374	0.00131	434	1.99332e-08	227	13.2194	245	0.134	728		11.362	10.589	8.833	19.023	32.199	39.043	34.183	25.824	18.198	14.862	12.661	9.302	8.556	8.539	10.608	15.854	19.723	20.995	21.956	22.127	19.569	21.244	18.203	16.721	14.912	13.082	15.092	13.069	13.469	13.069	16.24	17.324
SWE1	250	Yes	1280	29.3697	55.363	10.2704	1.33711	556	0.000445	297	4.76991e-08	260	3.46128	167	0.0495	586		5.972	14.906	13.53	21.824	43.738	60.666	61.335	49.278	42.178	34.281	28.047	22.682	19.181	16.981	17.437	23.313	30.051	37.308	37.631	40.843	40.635	41.421	40.921	35.126	32.435	27.652	27.376	24.497	22.495	21.429	26.804	26.652
RAP1	251	Yes	1288.5	40.0847	44.32	3.04674	1.26114	304	0.000292	233	2.23305e-07	339.5	80.4179	412	0.0844	187		21.654	24.718	28.91	27.509	37.751	40.301	52.321	61.308	63.938	60.326	65.974	57.182	50.086	43.505	39.744	32.875	34.067	33.265	34.292	32.841	39.242	42.727	45.81	45.584	46.947	46.151	42.822	38.815	37.186	34.022	36.699	34.135
FAR1	252	Yes	1303	34.6249	169.954	29.6939	1.12078	30	0.0217	1012	1.85724e-08	220	0.00749792	41	0.0713	1027		76.378	175.877	16.144	7.091	8.585	8.151	7.338	5.923	6.747	6.709	7.757	11.803	19.59	35.758	57.142	69.402	63.91	53.497	45.299	37.226	31.923	25.982	21.787	21.511	20.885	24.652	32.703	39.421	47.763	45.465	47.942	43.706
SPO16	253	Yes	1308	22.0897	72.161	40.802	1.35048	600	0.00216	516.5	3.94203e-09	153.5	0.00462336	38	0.0973	729		1.977	2.064	1.813	18.641	46.975	73.974	69.32	54.824	30.494	22.572	14.277	9.415	6.786	7.204	4.929	11.607	17.571	18.41	29.143	34.178	26.993	28.547	26.556	20.708	19.456	13.725	12.995	14.466	15.059	17.35	20.699	24.976
SFB3	254	Yes	1311.5	73.0941	35.436	1.58991	1.20438	161	0.000167	185.5	9.17512e-08	289.5	139.965	675.5	0.0926	312		75.416	74.573	65.179	63.735	67.525	71.942	79.101	81.357	93.062	95.506	85.441	80.502	72.575	71.129	64.307	64.272	64.224	66.186	72.317	74.325	76.744	81.853	87.435	87.274	88.487	84.329	78.9	73.113	69.044	62.225	60.07	65.617
SPC42	255	Yes	1311.5	27.3615	41.278	4.24079	1.36543	668	0.00032	247.5	6.57059e-10	98	27.0633	298	0.04	730		20.807	24.48	12.737	22.112	42.437	54.015	48.12	43.166	35.626	29.007	27.305	21.052	14.986	15.498	12.799	19.446	26.041	27.843	37.398	30.469	32.393	33.901	30.315	30.807	26.668	24.274	23.632	22.644	23.349	22.018	25.976	26.909
YER010C	256	Yes	1319.5	90.0028	78.535	2.31589	1.2289	211	0.000358	267	4.13903e-07	367.5	108.708	474	0.0663	587		122.851	101.383	107.42	111.45	131.537	132.028	138.217	118.496	100.119	81.619	67.014	63.062	59.767	59.682	63.323	74.505	70.731	78.041	111.39	106.078	96.999	101.854	93.654	89.708	90.868	90.521	82.803	87.584	68.126	85.534	78.861	76.736
STR3	257	Yes	1321	27.0943	60.706	19.1483	1.15214	65	0.00184	488	7.00765e-05	741	0.0012116	27	0.293	432		46.612	34.177	47.756	21.189	10.312	9.301	17.698	43.641	49.706	44.821	29.528	16.871	8.879	5.256	5.163	3.744	3.345	3.816	4.062	4.888	14.509	36.089	58.569	64.051	54.773	46.818	35.943	23.123	19.519	15.854	13.532	11.856
SEC53	258	Yes	1329	2000	2140.88	3.14679	1.31047	460	9.47e-05	132	4.6744e-07	375	58.318	362	0.0254	588		1315.39	1066.17	997.245	1236.48	1736.57	2630.08	3138.12	3041.8	2996.39	2555.84	2106.94	1923.37	1713.28	1539.09	1402.93	1299.76	1560.8	1747.77	1804.71	2099.83	2356.9	2235.92	2164.83	2218.41	1867.1	1744.29	1658.71	1665.3	1904.47	2031.84	1896.07	2109.89
UBA2	259	Yes	1330.5	39.2994	25.311	1.82398	1.2825	371	0.000115	151.5	1.85724e-08	220	138.026	588	0.0288	313		36.327	30.718	31.759	31.458	33.401	36.797	44.296	50.191	50.112	56.029	55.553	55.243	48.873	45.146	42.123	35.315	32.515	33.751	34.42	30.914	35.459	38.236	41.316	40.897	40.417	39.922	41.937	41.19	36.254	39.841	36.064	36.717
PEX11	260	Yes	1331	104.349	101.853	2.59315	1.23179	218	0.00037	271	4.6744e-07	375	106.24	467	0.0621	589		107.93	102.669	140.836	138.309	141.732	163.652	165.785	125.641	112.939	87.558	75.368	75.969	68.65	63.932	68.148	100.654	89.336	103.414	131.142	136.712	113.959	122.514	106.067	103.046	100.225	106.605	93.71	93.369	82.383	95.683	102.699	108.736
PDR5	261	Yes	1336	163.748	156.583	3.00609	1.25563	286	0.000275	224	8.15226e-06	550.5	19.9191	275.5	0.00569	142		110.652	189.211	92.406	86.922	81.985	78.054	91.686	124.434	174.043	209.644	225.627	231.734	217.881	200.066	165.833	156.829	122.211	111.796	111.177	122.785	137.133	159.158	190.984	223.494	232.457	234.637	229.084	205.02	194.818	131.266	141.892	132.691
EXO1	262	Yes	1337.5	21.4099	35.882	5.36627	1.30278	429	0.000713	364	3.65516e-08	252.5	23.8314	292	0.0379	731		8.218	14.582	17.819	27.824	41.444	44.1	37.007	30.217	22.444	19.352	17.991	14.359	14.718	13.664	15.845	23.254	25.367	26.029	28.018	26.167	26.403	25.771	23.938	22.646	21.538	16.157	15.78	16.167	18.163	18.931	19.976	21.382
ALK2	263	Yes	1342	36.1631	53.567	4.95854	1.26706	323	0.00145	452.5	1.73727e-07	328.5	12.1646	238	0.0871	433		15.338	23.992	13.532	18.405	33.786	57.005	65.077	66.104	67.099	64.179	57.757	46.049	36.71	29.747	24.605	24.421	30.74	34.263	36.227	40.647	45.222	43.696	43.96	41.837	37.786	31.709	34.8	30.517	31.921	29.193	31.802	32.606
ALG7	264	Yes	1381.5	111.423	113.036	3.85149	1.34432	581	0.000547	323	1.61876e-08	210.5	18.5245	267	0.106	434		39.641	42.713	49.618	49.487	63.569	97.472	129.16	146.172	152.677	149.961	136.015	130.687	122.679	109.075	104.368	92.635	84.43	92.355	103.343	117.02	116.629	132.117	129.267	130.747	134.804	132.028	113.552	114.99	101.638	104.062	102.388	103.334
SPT16	265	Yes	1383	68.1638	56.76	2.0898	1.25826	296	0.000791	375	1.03899e-09	115.5	138.571	596.5	0.0588	732		52.083	53.657	62.468	81.771	92.604	108.843	99.722	87.135	69.053	65.283	63.093	59.137	53.685	59.46	55.663	60.9	74.622	73.607	72.857	68.915	75.322	65.366	66.986	66.529	62.935	53.879	60.25	58.121	64.259	63.87	67.001	71.721
YLL032C	266	Yes	1383.5	11.3011	19.761	5.29587	1.34162	575	0.000328	252	7.55978e-07	402.5	2.17056	154	0.0407	188		4.649	5.126	4.6	4.715	5.354	5.158	9.217	14.206	19.548	23.76	24.361	22.908	18.766	17.54	14.559	12.57	9.549	8.685	7.346	7.899	9.531	10.047	12.651	13.811	16.194	15.14	15.839	13.579	11.28	7.813	9.155	8.392
MNN10	267	Yes	1386	183.478	131.5	2.01327	1.32586	509	0.000167	185.5	1.63151e-09	129.5	135.763	562	0.0406	314		143.231	138.877	130.852	129.778	150.177	179.55	221.332	243.578	259.959	261.278	244.653	238.798	224.487	203.654	185.396	164.531	165.393	162.588	143.722	155.818	182.265	180.93	187.715	195.773	187.937	184.988	194.779	177.405	178.737	185.508	173.603	173.035
OCA2	268	Yes	1391.5	103.342	70.706	2.06703	1.22328	199	0.000344	257	1.07766e-06	422.5	122.875	513	0.0717	59		108.488	86.139	84.586	68.236	66.264	77.042	83.462	84.645	83.951	88.538	99.336	108.466	123.756	135.941	125.807	113.488	105.606	99.337	81.393	91.455	78.51	68.782	81.768	92.18	96.213	109.677	117.971	114.865	115.956	136.97	110.78	112.9
GAS1	269	Yes	1395	2078.82	2354.72	5.0881	1.34909	593	0.000237	214	3.19651e-08	247	45.4169	341	0.0844	435		723.47	575.995	581.499	1036.72	1808.18	2484.85	2793.67	2763.46	2930.72	2878.86	2564.51	2291.49	2049.6	1780.03	1509.18	1716.75	1736.41	1983.83	2262.33	2527.74	2511.13	2701.83	2721.39	2681.21	2348.5	2295.74	2011.91	1970.55	1910.66	1544.24	1735.99	1859.73
HEF3	270	Yes	1399	3.79626	5.558	3.2502	1.25161	270	0.00133	440	4.40671e-07	370	36.3475	319	0.0781	436		3.307	4.242	3.902	3.109	3.35	3.759	6.54	7.612	8.028	6.906	5.008	4.428	3.665	2.827	2.879	2.931	2.47	2.783	3.035	3.54	4.677	4.839	4.662	4.242	4.607	4.079	3.897	2.983	2.868	2.744	2.922	2.968
RRN9	271	Yes	1401	39.5111	35.971	2.88054	1.34038	568	9.17e-05	129	1.06744e-08	190	122.894	514	0.0479	315		19.128	26.394	30.182	30.803	34.376	41.698	46.134	50.568	48.687	55.099	53.987	49.918	41.643	38.82	36.686	33.203	32.498	32.767	30.483	35.552	37.548	40.441	41.357	48.953	40.17	41.456	40.686	37.304	38.744	37.73	38.343	38.25
POL2	272	Yes	1410	13.513	26.917	6.96433	1.17946	111	0.00151	457.5	9.17512e-08	289.5	134.287	552	0.0938	590		6.039	4.513	5.818	11.88	20.01	30.034	31.43	26.586	17.12	13.803	10.429	8.651	8.144	9.083	10.248	12.779	16.778	19.226	20.212	18.693	19.522	15.483	15.368	13.574	12.519	10.187	11.114	11.016	11.173	10.538	12.774	12.802
CLB6	273	Yes	1411	25.6246	114.269	106.609	1.23138	217	0.0137	890	8.0602e-08	280	0.000677811	24	0.249	862		1.082	1.318	2.294	38.078	115.351	108.564	65.076	36.487	28.463	15.097	10.937	7.15	4.667	4.031	5.077	21.828	34.602	43.714	43.105	42.505	38.166	34.618	28.156	20.274	19.059	14.451	13.981	15.279	17.146	19.97	26.244	25.767
UNG1	274	Yes	1411.5	28.4077	33.813	2.97367	1.29565	413	0.00052	316	7.07626e-08	273.5	79.9169	409	0.0567	591		21.605	18.05	17.132	24.674	34.243	46.032	50.945	42.803	33.927	26.381	21.93	21.395	17.212	18.249	19.938	25.365	27.245	30.678	32.406	35.075	31.712	32.722	31.672	30.634	28.28	24.405	22.286	24.123	25.698	26.991	26.652	29.388
UBP16	275	Yes	1412	20.606	22.539	4.88536	1.3607	646	0.000192	197	4.76991e-08	260	31.8987	309	0.0335	189		5.801	11.189	11.806	16.686	13.454	16.598	18.964	26.66	25.796	26.161	28.34	27.042	24.2	27.98	22.975	24.518	17.37	16.012	15.252	16.994	18.435	21.99	21.852	24.698	25.649	26.505	26.587	23.381	22.367	18.331	20.786	17.414
FKS1	276	Yes	1413.5	208.621	281.954	3.51835	1.34763	587	0.000128	160.5	1.04377e-07	299	62.3132	367	0.0497	592		174.217	158.825	111.96	131.617	235.879	360.478	393.914	336.87	317.302	283.221	226.342	175.768	157.262	137.86	128.838	144.745	177.254	216.316	242.665	280.12	284.053	256.514	270.062	264.8	212.04	198.76	175.925	166.085	172.247	129.592	157.868	177.695
SED1	277	Yes	1414	5139.69	6095.57	3.86233	1.19428	139	0.000431	294	5.22107e-05	705.5	19.9191	275.5	0.0335	15		4958.93	6655.29	7117.07	6526.27	5783.67	3782.73	2792.88	2129.58	2234.06	2789.65	4167.77	5593.12	6672.11	7598.35	8225.15	6472.78	6196.7	5921.51	4996.7	5123.75	4098.12	4237.48	4662.56	5420.53	5222.33	6254.14	6338.08	7110.68	6153.38	4278.86	5040.36	4829.98
YDR222W	278	Yes	1421	88.432	268.465	13.9549	1.25687	288	0.0114	840	1.85724e-08	220	0.126146	73	0.306	507		47.866	34.879	20.723	60.925	150.23	219.731	275.16	289.188	273.543	223.256	168.752	125.119	81.565	64.282	42.883	42.651	42.054	53.165	69.094	81.719	95.96	100.639	98.92	89.143	75.34	65.497	70.43	60.477	51.828	55.45	58.608	62.899
CSM2	279	Yes	1428	15.9845	27.456	5.26733	1.31099	463	0.00045	299	9.58085e-07	416	13.8753	250	0.0715	733		6.434	8.636	9.611	11.344	24.246	33.89	29.064	25.933	27.597	20.095	19.02	14.592	10.823	9.506	13.57	11.878	12.674	16.896	12.419	18.9	18.295	16.712	18.894	18.555	18.461	18.595	12.095	11.639	12.895	8.601	13.99	13.597
CPS1	280	Yes	1429.5	108.468	130.852	3.61223	1.38307	757	0.000151	171	9.2782e-09	185.5	34.9706	316	0.0728	1119		180.944	159.161	147.33	158.867	176.557	151.753	118.361	82.762	68.18	60.976	53.35	50.092	65.106	79.594	87.264	107.368	110.32	118.778	130.025	126.478	108.683	96.896	98.313	87.568	85.303	92.745	89.72	96.242	96.987	113.402	109.022	114.078
YCG1	281	Yes	1436.5	16.1841	20.279	3.49864	1.35864	632	0.000309	241	8.05894e-09	180.5	68.2583	383	0.0424	190		8.116	14.457	11.065	12.944	14.044	16.586	19.112	21.824	23.314	26.678	28.395	26.256	21.879	19.6	15.111	11.428	12.516	11.919	12.893	14.01	14.624	15.342	18.696	20.246	18.657	18.796	19.042	17.173	16.158	14.977	12.984	14.435
CDC12	282	Yes	1438.5	92.9349	60.718	1.8752	1.28825	387	0.000147	170	3.65516e-08	252.5	139.55	629	0.0579	191		80.37	73.866	85.133	76.675	77.511	91.011	112.249	125.682	114.12	122.13	130.094	118.661	102.025	99.252	86.934	85.482	78.968	74.76	69.376	79.459	86.061	88.496	96.372	101.974	101.91	96.524	99.592	99.959	94.777	90.292	92.349	88.067
LAC1	283	Yes	1452.5	115.971	107.395	2.46825	1.33676	553	0.00013	163	9.17512e-08	289.5	99.4175	447	0.0303	437		88.534	90.364	73.145	88.195	102.77	119.153	148.671	156.749	180.54	172.975	145.693	122.459	98.685	82.21	73.206	82.647	93.451	116.755	142.145	148.214	147.24	152.969	151.721	142.801	124.965	110.277	99.397	104.892	104.188	98.6	104.699	110.959
GLN1	284	Yes	1453.5	449.249	453.229	2.41527	1.24579	254	0.00106	401	4.12581e-10	83.5	200.2	715	0.158	1120		773.47	650.291	599.567	687.028	665.321	629.877	549.961	471.425	418.979	379.311	359.185	320.241	337.015	383.619	438.86	544.554	598.301	557.889	486.318	420.937	401.365	381.61	359.978	343.639	333.312	371.096	368.561	432.432	496.955	453.567	490.523	456.458
MIF2	285	Yes	1453.5	13.4983	20.308	4.08726	1.24824	260	0.00201	504	2.23305e-07	339.5	49.3489	350	0.0596	734		6.578	9.264	9.801	15.106	20.05	26.886	26.101	20.388	16.601	16.338	15.396	11.36	9.887	8.733	8.293	12.123	13.289	14.746	15.171	13.564	15.617	14.878	14.425	14.613	12.946	10.927	12.04	9.876	12.687	10.749	13.052	12.71
SPC29	286	Yes	1459.5	17.639	34.016	11.6234	1.34692	586	0.000678	351	1.34826e-07	314.5	7.68721	208	0.0495	735		3.202	6.459	4.208	10.228	28.503	37.218	34.583	32.884	23.637	16.71	13.393	11.563	9.042	8.042	9.304	14.342	17.979	18.321	24.271	23.369	20.681	21.157	20.776	21.065	19.371	16.136	14.13	13.476	14.677	17.374	19.503	18.223
DUN1	287	Yes	1461	25.7251	50.446	7.00119	1.32671	512	0.00308	578	1.89346e-09	137	11.4294	234	0.101	736		8.406	13.102	12.28	22.969	45.927	58.852	50.88	44.188	33.599	26.443	23.873	21.324	18.371	16.194	15.509	17.472	22.491	25.1	28.897	28.755	29.372	32.125	28.878	25.772	28.943	22.639	22.15	22.721	21.421	22.302	24.77	23.76
YHL026C	288	Yes	1461	38.4107	65.885	4.18024	1.12745	38	0.00589	708.5	3.23947e-07	356.5	55.5652	358	0.427	60		20.717	26.935	29.532	35.149	45.537	38.508	24.345	22.792	23.795	23.181	25.905	39.242	69.666	86.602	85.582	70.783	54.911	45.544	35.521	35.095	28.002	25.485	23.301	24.716	29.514	40.02	39.225	47.172	48.686	48.775	45.948	43.507
SEC8	289	Yes	1468.5	12.4009	7.34	1.81501	1.27711	360	0.000113	150	1.34826e-07	314.5	139.868	644	0.0142	192		9.006	12.396	10.356	9.74	9.578	10.454	10.851	12.683	14.047	14.898	16.346	14.665	14.638	14.038	11.927	13.436	11.325	11.49	11.54	12.817	12.635	12.499	14.096	13.886	15.36	14.59	14.04	12.919	12.15	11.116	10.957	11.587
ACM1	290	Yes	1469	43.7621	134.805	23.2929	1.32151	494	0.00193	495	9.58085e-07	416	0.0815212	64	0.06	737		6.047	9.412	11.054	55.467	124.712	140.852	92.045	56.945	39.582	25.877	16.311	12.152	8.069	7.201	13.451	28.727	54.445	61.867	68.28	63.346	53.53	59.906	45.833	41.877	34.499	28.328	27.049	31.113	28.177	53.339	48.914	50.624
DUR1,2	291	Yes	1480.5	11.325	23.465	4.41011	1.17761	107	0.0213	1008	1.22722e-08	196.5	3.53378	169	0.241	1121		30.346	27.927	28.048	26.473	18.828	11.895	8.767	7.219	7.43	7.235	7.079	7.523	7.539	8.756	10.956	14.909	17.754	17.497	15.493	14.386	11.659	9.549	8.794	8.701	8.333	9.12	8.922	9.172	9.855	9.222	10.814	10.017
OPY2	292	Yes	1481.5	128.822	97.028	2.12914	1.26015	302	0.000339	256	3.66281e-07	362.5	135.615	561	0.1	508		134.953	139.448	156.675	131.465	119.972	162.044	174.703	182.959	158.315	158.895	128.229	120.01	100.67	97.587	86.043	85.931	111.93	117.052	131.668	154.313	145.177	143.31	148.988	150.916	126.975	124.625	113.834	99.003	109.157	113.773	119.146	122.63
TUB4	293	Yes	1481.5	73.6869	110.257	4.91315	1.1947	142	0.00039	277	5.631e-10	91.5	4207.38	971	0.053	738		29.19	28.176	39.537	76.499	124.087	138.433	126.123	101.921	84.367	73.789	59.61	54.69	47.039	48.901	56.258	64.904	76.465	86.435	99.253	91.676	85.251	87.097	80.059	72.979	71.457	66.319	59.799	67.905	65.878	65.16	75.431	73.865
PSY3	294	Yes	1484.5	15.486	17.56	3.73862	1.2374	229	0.00114	414	3.78858e-06	495.5	47.1912	346	0.0409	739		6.412	12.036	7.21	12.9	19.03	23.972	23.961	19.841	15.062	14.75	12.432	11.883	13.762	11.194	10.081	13.101	13.612	13.234	18.955	17.764	15.96	19.386	18.539	15.755	18.122	13.963	15.37	13.274	11.727	17.37	16.531	16.707
YJL181W	295	Yes	1496	11.2277	19.824	6.91232	1.32888	523	0.00148	456	4.76991e-08	260	15.3252	257	0.0973	740		3.353	10.959	6.917	11.226	22.495	23.177	19.253	15.778	12.313	9.182	8.118	6.714	7.518	6.357	8.738	11.646	12.648	14.099	14.794	14.879	14.42	11.29	11.402	10.843	8.878	8.941	8.514	9.64	10.097	9.448	11.284	11.299
RAD54	296	Yes	1498.5	14.5288	13.608	2.41338	1.25408	279	0.000582	330	4.13903e-07	367.5	125.02	522	0.0474	741		9.628	16.22	13.468	17.035	19.878	23.236	21.331	19.082	18.498	18.151	14.769	12.657	11.286	10.895	10.458	11.434	14.155	15.188	14.622	16.925	16.647	17.37	17.124	16.974	14.416	13.438	14.477	12.821	13.334	12.465	13.005	12.744
TBF1	297	Yes	1505.5	38.8614	47.448	4.18123	1.25817	295	0.00057	328	4.72824e-06	509.5	63.5378	373	0.0393	316		14.915	29.366	27.829	27.5	30.709	37.317	47.391	52.453	54.306	62.363	58.214	53.911	46.754	42.8	37.142	25.87	30.698	32.662	33.909	39.428	40.563	38.374	44.112	48.308	46.043	44.193	44.049	40.182	37.339	27.965	33.126	33.536
BUD8	298	Yes	1508	24.8166	28.782	3.09004	1.30857	452	0.000764	370	3.05142e-07	353	41.4469	333	0.106	61		14.376	18.353	14.761	13.771	14.696	16.573	17.744	26.468	27.086	33.577	38.945	42.194	42.413	42.553	38.179	25.265	25.279	20.68	19.307	20.511	22.749	22.983	24.86	28.262	27.833	31.555	28.708	27.02	24.901	23.302	23.772	25.146
BNI4	299	Yes	1512	20.8616	41.43	4.68496	1.23654	225	0.0115	844	1.06744e-08	190	14.8102	253	0.205	742		11.243	17.611	18.132	32.164	45.696	52.673	44.419	30.292	24.15	18.53	15.977	13.714	11.858	16.005	16.607	19.894	26.24	27.084	29.376	26.645	24.037	24.24	21.209	17.136	19.932	16.246	16.511	15.674	17.657	15.772	18.333	19.445
YDR444W	300	Yes	1512.5	18.8203	13.026	2.04711	1.29396	402	0.000201	201	1.73727e-07	328.5	137.316	581	0.0242	317		12.44	17.352	16.163	13.296	14.113	20.459	21.798	24.09	24.731	25.466	24.753	24.775	20.803	19.654	16.602	18.401	15.881	13.914	16.258	17.266	16.738	18.064	18.64	21.68	19.745	19.787	21.56	18.297	18.154	17.699	16.554	17.373
RNR1	301	Yes	1513.5	199.116	788.098	60.0291	1.35271	608	0.00445	649	2.4398e-08	237	0.000178748	19.5	0.129	743		13.351	25.067	34.887	294.195	665.071	801.449	621.739	381.861	264.622	161.287	104.071	69.399	48.636	40.292	42.621	111.047	204.975	285.49	345.16	337.054	299.652	281.99	248.247	203.499	173.054	144.408	117.616	117.211	124.687	120.915	163.114	178.366
GAP1	302	Yes	1529.5	59.1511	277.141	14.4021	1.20561	167	0.0472	1261	9.03462e-12	22.5	0.190047	79	0.185	1028		76.765	297.82	188.672	163.221	97.676	43.663	25.92	21.379	22.245	21.961	20.679	22.891	27.779	40.604	56.957	78.446	87.696	84.733	72.328	66.475	52.291	45.991	38.85	37.335	34.518	39.84	42.278	54.859	59.225	56.931	59.023	54.251
CWP2	303	Yes	1538.5	48647	59222.8	4.45415	1.43362	1083	1.46e-05	29	8.05894e-09	180.5	13.2395	246	0.0146	193		37160.1	27901	20808.6	17145.4	23622.5	30676	38252.6	42460.9	57514.3	60035.2	73927	69282.6	71482.3	49985.6	59028.1	33068.3	34712	35801.6	34468.1	40189.4	45385.7	51069.9	63704.3	71409.7	65680.2	76368.2	57253	51436.5	44014.1	53072.4	41503.4	41423.9
VIK1	304	Yes	1540	11.2231	19.957	6.85593	1.44237	1170	3.88e-05	62	6.06718e-09	170	1.66446	138	0.0246	318		4.046	5.327	3.683	3.408	4.381	6.434	11.636	16.915	19.37	23.365	22.49	18.634	17.044	12.606	10.265	8.361	6.725	7.35	8.353	8.176	11.549	13.064	12.944	15.206	14.872	15.896	15.847	11.651	11.015	8.122	9.398	8.913
SLK19	305	Yes	1541	15.586	23.166	4.05298	1.30228	425	0.00248	551	6.20848e-08	269	25.3042	296	0.0897	744		9.83	14.605	7.588	15.423	23.581	30.754	30.665	29.313	24.519	21.042	19.839	15.47	12.989	9.868	9.494	9.91	14.546	15.124	18.565	16.923	17.722	16.999	17.391	18.355	14.566	13.402	13.127	10.389	12.01	11.205	13.531	13.339
PPS1	306	Yes	1544.5	35.5153	22.129	1.76962	1.20946	176	0.000912	387	1.53093e-07	322	139.944	659.5	0.0737	745		28.753	32.196	31.076	35.063	41.749	50.882	50.051	44.211	39.492	36.809	33.277	31.869	30.97	32.015	31.925	31.546	36.489	40.9	40.825	41.705	40.902	37.197	37.042	35.806	34.295	34.402	31.334	31.878	33.871	33.693	32.06	34.472
GEA1	307	Yes	1546	14.0105	14.693	2.75397	1.31884	485	0.000635	340	2.5294e-07	346	64.3423	375	0.0909	509		9.154	8.427	8.377	9.52	11.183	14.893	20.219	23.07	22.63	21.531	21.538	21.296	17.937	15.96	13.842	11.464	12.084	11.927	13.579	14.57	15.554	14.526	16.14	16.496	17.491	14.947	14.872	12.961	13.251	10.531	11.926	11.253
ERD1	308	Yes	1550.5	54.8161	48.334	2.57092	1.29245	395	0.00049	309	7.07626e-08	273.5	136.467	573	0.058	593		30.768	41.166	48.759	58.885	70.457	79.024	79.102	74.129	67.489	64.909	54.525	51.843	51.296	49.081	48.887	49.011	47.298	53.511	56	61.403	59.443	59.435	59.054	60.688	54.471	52.339	50.353	47.361	44.362	52.367	48.469	52.433
TID3	309	Yes	1560	14.2221	10.727	2.03873	1.22855	209	0.00106	401	1.97022e-07	333.5	139.303	616.5	0.0339	319		10.972	17.023	10.327	11.456	13.34	14.412	15.128	16.747	18.445	21.054	19.441	17.52	17.161	14.575	13.057	12.721	13.024	11.971	12.306	12.587	14	15.578	14.461	15.444	16.296	14.627	14.8	13.882	13.656	12.213	13.225	12.166
VAC17	310	Yes	1564	52.1535	66.136	3.38491	1.38867	795	0.000187	194	6.20848e-08	269	30.4258	306	0.0441	194		34.227	41.614	37.464	29.1	27.731	29.208	46.272	60.958	84.405	92.058	93.867	87.801	78.258	74.979	62.947	50.824	40.527	39.343	36.489	38.392	43.247	44.63	57.947	58.883	58.752	59.901	61.736	62.374	56.848	46.033	50.281	42.519
MTC6	311	Yes	1568.5	35.788	33.719	2.54973	1.27947	365	0.000578	329	2.15704e-06	457.5	86.381	417	0.0656	62		23.314	49.294	33.416	30.775	31.684	25.815	24.714	21.758	25.134	27.179	32.514	44.996	50.744	55.477	54.464	49.45	44.172	41.032	38.097	36.629	32.052	31.914	27.425	32.793	30.558	38.109	37.096	37.111	43.668	34.861	39.438	36.402
SNF12	312	Yes	1570	20.2579	13.422	1.98057	1.28897	389	0.000217	208	5.27593e-07	382	138.196	591	0.0539	320		14.239	15.808	13.688	14.259	16.143	20.777	21.976	26.107	24.626	27.11	26.545	25.716	22.235	20.782	20.07	19.503	18.266	19.412	18.415	19.766	19.299	21.416	22.561	21.593	24.342	21.328	21.795	21.683	19.991	19.626	21.226	19.354
DUG3	313	Yes	1573	42.5475	45.596	2.48371	1.32516	507	0.000705	362	1.04377e-07	299	78.2126	405	0.106	438		40.021	50.58	40.836	31.467	33.235	36.675	52.456	68.361	76.327	73.782	65.648	54.033	39.09	41.654	38.364	36.374	36.523	34.264	32.955	38.069	43.83	47.608	56.555	55.541	51.494	48.982	46.117	43.266	39.301	30.731	33.641	33.789
YOX1	314	Yes	1574	66.6063	282.2	189.008	1.26211	307	0.0252	1054.5	1.22722e-08	196.5	4.43112e-05	16	0.345	863		1.966	1.501	8.373	125.603	283.701	266.607	173.69	121.703	105.737	82.092	53.801	36.123	24.33	19.396	19.798	39.191	70.025	92.26	85.298	81.53	94.932	82.667	72.889	62.478	51.348	43.383	41.461	36.951	42.993	46.379	52.786	59.701
UTR2	315	Yes	1575	535.89	767.008	3.40485	1.21308	182	0.000396	280.5	3.65516e-08	252.5	1079.43	860	0.0557	864		318.942	647.122	455.673	862.823	1085.95	848.341	629.279	532.753	460.482	375.273	325.145	338.898	406.702	509.445	596.51	731.607	781.367	752.527	763.301	719.617	611.305	591.519	497.568	442.223	407.735	435.222	437.325	525.995	518.242	467.7	586.502	560.725
CLB5	316	Yes	1575.5	34.4758	68.99	5.52898	1.33013	527	0.00194	497.5	4.6744e-07	375	4.44358	176	0.0771	746		17.629	15.233	17.566	42.055	78.123	84.223	67.073	47.054	38.991	28.097	23.519	17.184	16.315	15.669	18.887	32.294	41.628	48.101	47.444	45.582	43.507	40.47	37.681	30.868	29.863	25.888	23.937	26.542	28.657	35.655	35.228	37.065
SML1	317	Yes	1576	3451.22	4214.23	3.46115	1.26794	326	0.000586	331	3.16688e-05	658	17.1832	261	0.0192	104		2514.48	2473.99	3348.93	3413.48	3104.35	2336.01	1769.58	1712.3	3436.87	4334.45	5101.54	5731.6	5926.53	5050.47	4265.73	3597.08	2426.66	2035.51	1856.72	1898.61	2128.67	2367.47	3179.16	4092.93	3876.62	4651.91	4106.59	4158.37	3916.11	2848.53	3092.05	2759.94
AIM45	318	Yes	1584.5	186.317	143.1	2.1035	1.20334	159	0.000425	293	1.24888e-05	590.5	131.403	542	0.0338	439		174.482	138.6	153.43	145.857	164.646	179.817	217.629	241.583	272.778	256.622	230.894	208.317	190.839	167.74	155.692	142.563	132.395	129.678	137.015	140.825	162.119	170.823	180.432	180.806	200.874	199.365	197.354	191.289	169.753	180.58	161.199	170.921
ALG2	319	Yes	1587	44.7492	36.743	2.20734	1.39464	825	6.52e-05	98	5.25869e-09	164	119.05	500	0.0165	594		33.358	37.635	30.433	39.014	54.581	60.926	67.176	65.246	65.708	64.882	60.467	49.248	43.542	41.565	38.591	36.294	35.828	35.706	43.952	45.667	49.104	52.738	52.273	45.93	50.208	45.898	42.773	41.215	36.138	41.265	40.702	38.601
PLM2	320	Yes	1591.5	12.4874	37.775	13.3206	1.37862	734	0.00388	625.5	5.25869e-09	164	0.102015	68	0.14	595		3.764	3.193	3.066	4.731	17.38	38.202	40.841	35.103	25.188	23.386	14.463	10.497	7.501	5.378	4.945	4.718	8.63	10.479	13.996	14.574	17.59	15.672	15.029	13.957	12.872	10.515	9.95	7.423	7.803	7.881	9.143	11.064
PMT1	321	Yes	1603	193.485	157.369	2.13127	1.31396	472	0.000263	220	2.10163e-07	335	136.868	576	0.066	596		139.108	142.551	164.924	176.004	209.395	262.879	296.477	287.411	249.186	215	186.861	170.375	164.924	167.593	162.611	166.87	186.586	196.958	210.427	222.053	212.932	210.101	205.468	217.111	190.391	194.002	169.84	178.655	182.213	156.949	166.54	182.722
YNL146C-A	322	Yes	1613.5	204.137	704.86	21.8335	1.28533	380	0.0115	844	1.73727e-07	328.5	0.0549314	61	0.257	1029		690.743	738.693	545.523	229.594	173.134	129.719	70.313	59.506	50.126	63.107	33.833	94.139	115.229	174.1	227.179	301.85	246.924	233.407	210.296	193.051	194.745	163.482	110.012	117.026	92.586	147.028	138.611	163.603	202.725	294.772	253.091	243.445
SMY1	323	Yes	1632.5	20.1503	11.932	1.81922	1.31094	462	0.000273	223	1.34826e-07	314.5	139.592	633	0.0102	1030		19.303	26.497	16.093	14.565	16.224	14.766	16.71	18.538	20.853	22.829	25.338	23.847	24.733	24.241	20.388	21.34	18.828	19.148	18.803	15.585	17.605	19.342	17.372	20.879	20.776	21.657	22.806	21.553	22.125	21.295	20.926	20.692
VID22	324	Yes	1634.5	18.1938	25.082	4.63244	1.38445	765	0.000397	282	1.97022e-07	333.5	14.9923	254	0.0796	195		8.737	8.619	6.905	10.91	15.394	18.595	26.699	29.179	30.796	31.238	31.987	29.304	24.496	20.069	17.324	13.143	13.979	13.601	14.15	16.995	19.231	19.929	19.744	23.948	21.683	19.393	20.955	18.506	18.088	12.733	14.276	13.594
ODC1	325	Yes	1638.5	47.893	41.545	2.3544	1.36243	655	0.000133	166	1.73727e-07	328.5	115.734	489	0.0638	933		59.365	49.676	72.219	64.108	44.289	42.767	33.504	31.722	30.674	31.34	33.577	37.718	44.093	48.864	55.262	54.38	51.663	51.237	51.141	47.431	47.247	38.771	38.377	36.995	37.998	40.372	39.812	43.781	45.767	58.999	52.828	51.187
GLO3	326	Yes	1643	144.983	100.396	1.97152	1.34608	583	0.000102	141	1.18665e-07	306	139.173	613	0.036	321		110.211	103.339	123.394	119.169	117.356	137.85	151.825	175.088	180.719	203.735	194.975	173.244	165.974	152.381	133.606	125.138	120.618	114.939	112.481	119.984	135.154	133.38	149.493	159.444	152.211	147.969	155.773	149.784	144.273	141.296	137.594	134.94
YNL144C	327	Yes	1656	7.25042	9.547	4.83106	1.28727	386	0.00234	535.5	2.41685e-06	465.5	18.6183	269	0.0418	1031		8.724	12.039	11.675	3.517	2.492	2.68	3.336	3.587	4.429	5.741	6.85	8.063	8.949	8.921	8.153	6.213	6.548	7.306	5.717	5.916	4.823	5.492	6.317	7.276	8.111	8.963	9.662	8.44	8.562	7.253	8.383	7.052
ORC1	328	Yes	1657	15.5724	15.617	2.95604	1.37068	695	0.000143	169	5.95141e-07	389	77.9707	404	0.0359	322		7.984	9.748	8.903	10.704	11.531	15.758	17.188	21.066	21.891	23.601	22.368	20.014	21.957	19.723	16.677	15.066	15.369	13.81	13.721	13.379	15.175	16.135	17.149	19.322	20.217	18.4	18.678	16.29	16.292	12.309	13.471	13.401
YER077C	329	Yes	1669	16.1771	15.613	2.70895	1.34114	573	0.000504	312.5	1.73727e-07	328.5	101.494	455	0.0655	196		13.082	15.497	9.136	11.912	10.357	12.552	13.113	19.922	21.503	23.765	24.749	23.283	22.718	21.261	20.074	20.079	15.453	13.764	13.6	13.373	14.846	15.964	16.691	17.608	18.741	19.58	18.216	16.848	15.95	15.718	14.45	14.384
ERS1	330	Yes	1673.5	44.2277	35.602	2.74828	1.26748	325	0.000311	242.5	6.70949e-07	395	191.891	711	0.0379	510		20.364	34.839	37.328	29.223	33.451	40.972	51.815	54.032	51.607	46.915	43.816	39.85	36.035	30.602	30.111	33.403	27.684	36.252	39.708	45.497	47.458	51.741	52.261	52.273	53.843	50.426	43.598	42.537	38.361	46.068	43.148	40.73
MHT1	331	Yes	1675	56.7451	67.64	3.77885	1.31953	487	0.000298	235.5	2.15704e-06	457.5	117.768	495	0.0582	440		65.75	70.271	79.039	48.47	30.861	24.341	36.92	65.245	91.981	90.26	79.7	55.301	44.218	33.691	39.241	34.734	33.122	29.657	28.448	26.74	36.885	54.462	75.928	83.74	87.844	77.903	67.058	55.93	49.406	51.522	38.515	44.191
DBF20	332	Yes	1688	16.7426	13.499	2.06124	1.35231	606	0.000252	218	1.04377e-07	299	135.894	565	0.0216	143		12.953	15.026	15.068	15.371	15.001	14.121	16.655	18.374	19.69	24.063	22.183	26.219	22.403	20.498	19.246	18.179	14.399	12.72	15.517	13.561	14.803	16.205	17.951	16.023	17.718	16.238	21.294	18.872	17.278	15.701	15.837	15.601
SCW4	333	Yes	1690	825.253	1060.41	5.12878	1.3819	753	0.00041	287.5	7.55978e-07	402.5	13.4613	247	0.0791	105		285.762	256.833	357.006	498.566	705.237	653.533	653.729	729.981	871.057	957.766	1017.58	1128.7	1317.24	1203.59	1116.7	810.349	619.1	578.714	611.451	719.905	680.292	742.035	837.656	906.101	1022.04	1144.57	925.949	1036.41	910.444	850.714	793.313	765.149
BUD2	334	Yes	1691.5	11.3957	11.706	2.66043	1.31929	486	0.00109	408	9.17512e-08	289.5	120.975	508	0.0638	747		7.05	8.088	7.188	11.399	15.205	18.756	16.487	14.982	13.445	15.186	12.769	11.25	9.915	8.951	8.774	9.713	10.798	11.559	12.813	12.424	12.846	13.227	12.428	11.892	11.473	10.519	10.704	9.048	10.529	9.441	10.809	10.351
SKM1	335	Yes	1692	20.3359	15.582	2.38704	1.33559	547	0.000388	276	4.6744e-07	375	116.91	494	0.0298	63		11.234	18.377	14.487	12.252	14.99	15.899	14.266	20.711	22.588	26.342	25.712	25.045	25.366	26.816	24.115	23.513	19.53	19.213	15.998	17.425	17.279	21.611	22.06	21.587	23.895	26.761	25.435	23.349	22.579	19.091	19.995	19.6
PCP1	336	Yes	1705.5	58.1974	38.373	2.13738	1.36452	663	0.0003	237.5	1.18665e-07	306	118.918	499	0.0469	934		64.684	63.454	69.144	59.906	51.216	51.012	42.789	36.213	33.738	35.3	35.377	43.906	50.507	52.485	63.749	60.066	66.87	62.762	67.888	68.595	58.557	56.366	50.743	54.245	52.071	52.832	53.009	58.338	60.496	62.991	64.298	67.459
RNH201	337	Yes	1707	26.9843	53.462	7.99948	1.27329	345	0.00532	683	5.27593e-07	382	26.7034	297	0.0919	597		8.04	7.638	9.348	19.788	37.458	57.869	61.1	52.238	38.495	33.868	27.913	23.39	20.98	16.903	21.801	21.819	26.498	28.934	30.659	33.897	32.86	30.032	31.656	26.606	25.426	27.766	20.749	19.701	21.836	24.769	24.304	24.426
PIR1	338	Yes	1708.5	730.417	2122.14	148.227	1.18397	119	0.0162	931	1.38766e-05	599.5	0.0424519	59	0.432	16		107.331	142.577	132.773	100.996	68.798	40.502	29.174	20.14	15.668	14.594	14.414	16.002	38.77	322.221	1136.55	1987.79	2136.55	1933.45	1620.15	1275.92	930.767	725.617	532.038	340.606	267.345	280.953	447.786	894.884	1049.64	1039.4	1339.59	1229.49
NIS1	339	Yes	1711	52.4054	102.633	9.05344	1.27593	356	0.00229	527.5	5.88855e-06	525.5	28.5536	302	0.196	1032		49.872	81.305	37.675	17.024	12.744	13.594	14.518	18.85	19.382	19.597	20.255	16.334	18.481	33.751	73.039	105.63	110.061	115.377	107.289	85.501	72.771	56.56	46.597	36.322	31.544	31.394	38.701	53.244	62.675	63.413	72.273	72.319
OGG1	340	Yes	1717	22.9859	52.429	5.941	1.33842	558	0.00571	699	5.44362e-08	265	5.71625	195	0.0561	748		10.611	11.183	10.726	21.594	34.504	63.04	55.217	45.84	35.913	29.683	23.242	19.04	14.066	13.645	15.201	18.349	24.64	25.224	27.773	29.747	29.273	27.626	25.633	22.781	19.973	18.694	18.689	16.209	15.878	18.294	21.064	26.087
YCR024C-B	341	Yes	1718	16690.6	27769.7	9.94047	1.39836	846	0.000653	346	5.95141e-07	389	1.63575	137	0.17	64		8591.74	7621.16	3106.07	7249.82	10059.7	10676.6	9050.3	7735.97	11190.4	15025.7	20254.3	24412.9	30113.6	30875.8	26037.6	21007.1	18496.5	14468.9	11178	10225.9	11989.1	12364.1	13351.8	18689.3	19397.8	20390.5	22698.3	21795.1	21620.9	27074.8	18017.8	17236.9
SVF1	342	Yes	1724	151.308	115.233	1.97615	1.33613	549	0.000693	355	8.0602e-08	280	130.997	540	0.103	323		119.56	144.742	146.713	138.021	147.526	154.836	173.306	213.436	223.926	233.282	225.185	205.749	187.389	168.444	141.234	130.814	122.74	121.625	120.669	139.155	155.667	159.795	170.038	172.005	164.912	158.039	167.97	150.018	149.867	118.049	130.025	132.58
PIL1	343	Yes	1729	444.976	539.341	4.06522	1.13566	44	0.00557	695	2.58417e-05	639	49.5173	351	0.314	935		297.678	407.622	459.17	341.902	278.492	215.465	180.063	175.955	185.869	193.273	215.289	218.319	220.019	304.737	435.824	575.712	660.547	715.296	596.083	533.114	494.006	400.694	366.924	358.419	326.81	355.774	396.568	485.817	521.335	545.938	554.637	579.862
BIM1	344	Yes	1733	69.1297	47.237	2.04294	1.19648	146	0.00041	287.5	3.66281e-07	362.5	2712.54	937	0.0827	511		59.32	62.252	51.092	45.292	53.477	75.854	81.302	84.088	72.78	71.612	57.767	51.816	50.346	47.149	48.28	58.461	65.467	67.759	81.914	84.875	81.225	87.477	81.053	80.559	76.831	74.918	65.345	62.56	62.445	66.234	67.438	70.177
IST2	345	Yes	1733.5	103.741	72.39	1.95705	1.28475	377	0.000375	274	9.07654e-06	557.5	125.922	525	0.0308	197		88.194	115.978	97.068	87.057	85.908	87.536	100.842	108.728	127.495	146.278	148.029	142.075	143.528	127.804	103.74	92.341	82.525	80.798	84.984	94.731	95.556	105.159	118.474	129.667	127.45	127.761	120.682	117.423	102.55	75.639	82.851	80.386
ROD1	346	Yes	1737	13.176	18.574	3.63873	1.33921	561	0.00129	430.5	7.55978e-07	402.5	46.0452	343	0.114	936		13.005	21.927	25.613	19.494	12.895	7.86	7.771	7.039	8.718	8.692	8.939	10.038	9.652	11.738	16.587	18.235	16.177	14.882	14.66	13.855	12.047	11.36	11.876	11.75	12.85	11.902	14.477	15.152	14.562	12.535	13.88	13.754
NSE4	347	Yes	1751.5	11.6935	13.749	3.581	1.18652	124	0.000249	217	1.73727e-07	328.5	12671.4	1082	0.162	598		6.121	8.253	5.327	9.951	17.915	18.907	18.937	16.45	12.71	10.808	8.596	7.405	7.24	6.124	11.626	11.372	15.466	15.757	17.464	19.076	12.137	15.87	14.33	11.355	12.615	9.079	8.581	11.25	11.895	9.708	12.151	12.848
AAD10	348	Yes	1762.5	27.6871	51.341	4.65053	1.33027	528	0.0102	813	1.61876e-08	210.5	8.04188	211	0.238	1122		65.405	62.989	47.289	44.29	43.188	51.939	44.48	33.95	23.012	18.457	15.268	14.064	14.445	15.408	16.396	22.561	24.061	25.63	31.322	27.914	30.356	27.715	27.632	21.983	20.864	18.811	17.632	22.263	20.53	27.863	22.679	26.907
MNN11	349	Yes	1770	159.902	138.414	2.80224	1.42083	992	9.36e-05	130	8.92511e-10	110	130.347	538	0.0489	324		76.801	102.877	121.508	131.126	144.931	171.948	197.228	200.026	206.687	215.215	204.045	184.92	173.963	166.425	153.624	153.598	143.373	137.664	144.439	162.261	163.675	188.939	171.394	169.085	173.114	170.039	161.24	157.001	147.612	164.185	157.579	147.105
DUG2	350	Yes	1776.5	27.9236	24.74	2.223	1.18452	121	0.00234	535.5	3.33506e-05	662	102.174	458	0.189	441		23.766	27.23	25.289	27.452	32.079	37.16	42.077	44.383	44.969	41.377	38.552	33.396	29.282	28.242	23.033	23.444	23.356	23.98	25.318	27.022	25.778	29.059	35.827	35.898	33.293	31.411	30.17	26.667	26.081	20.229	21.164	22.568
OYE2	351	Yes	1778.5	547.916	370.241	1.93159	1.27074	333	0.000717	366	1.01005e-05	567.5	122.855	512	0.0577	442		644.387	510.298	421.543	397.431	452.625	539.491	601.259	664.817	767.672	731.236	704.187	665.92	560.622	502.041	453.95	433.88	423.073	464.338	495.949	553.105	672.966	644.328	672.045	688.929	692.531	664.592	659.672	623.071	596.041	584.599	539.938	551.079
TIR1	352	Yes	1786.5	45.3107	95.082	18.9977	1.25544	285	0.0025	552	0.000199	877.5	0.122855	72	0.066	443		10.582	8.56	8.749	5.283	8.286	11.459	22.701	30.877	47.472	44.813	39.374	38.416	37.268	29.861	29.967	19.933	19.712	25.398	38.72	74.736	100.365	94.664	96.094	96.252	76.341	75.69	52.205	48.484	41.248	39.232	39.69	43.551
CLB4	353	Yes	1792	19.87	23.887	3.62581	1.39425	824	0.000281	227	8.51295e-07	410	40.4917	331	0.0709	325		18.46	21.727	9.19	9.097	11.221	16.321	22.164	28.041	30.116	32.984	32.049	31.207	24.051	20.771	16.268	16.494	15.204	14.395	18.951	17.767	20.401	24.999	25.341	25.706	24.281	21.87	23.463	19.256	18.95	15.912	18.419	17.149
CRP1	354	Yes	1809.5	114.766	105.564	2.55273	1.38139	745	0.000352	261.5	1.04377e-07	299	119.439	504	0.0629	326		128.378	108.686	88.085	73.299	67.986	94.991	118.888	145.094	151.129	173.55	168.177	160.267	149.255	134.766	114.58	90.467	103.506	95.143	81.005	91.22	105.344	110.275	117.031	128.191	116.935	120.868	119.198	113.689	112.155	96.288	107.592	98.86
EXG2	355	Yes	1826.5	87.6443	74.073	2.15111	1.19495	143	0.00875	784	1.71538e-06	446.5	100.542	453	0.151	444		89.404	132.491	97.68	68.014	68.243	88.828	120.031	135.741	138.422	128.898	109.716	95.923	78.637	75.839	66.408	64.379	64.349	67.842	76.666	89.012	100.445	107.863	109.472	107.613	105.641	98.488	94.232	83.123	77.862	64.945	69.361	68.995
YDL172C	356	Yes	1828	2.63544	4.62	4.39706	1.25148	269	0.00216	516.5	0.000143768	839.5	6.79572	203	0.156	327		2.112	2.082	2.158	3.238	2.039	1.944	4.458	3.736	4.342	5.98	5.252	5.356	2.781	2.963	2.459	1.36	1.975	2.304	2.045	1.869	2.762	2.824	3.48	3.457	2.713	3.673	2.313	2.667	2.525	2.122	2.275	1.449
ERP4	357	Yes	1829	238.549	281.317	3.05644	1.36879	686	0.00164	470.5	2.1294e-08	230.5	97.4649	442	0.0553	599		151.82	136.798	141.628	195.009	300.099	389.764	418.115	370.567	312.415	265.055	230.843	211.614	202.354	196.623	195.069	193.841	220.268	233.081	264.345	271.469	257.635	267.561	257.713	249.495	216.127	210.061	209.953	208.913	204.352	242.284	218.713	223.733
CSR1	358	Yes	1831	71.8233	60.254	2.2096	1.26267	309	0.00299	573	4.6744e-07	375	136.5	574	0.166	445		74.582	64.133	59.07	63.497	66.91	79.337	99.494	109.399	110.067	99.648	92.529	83.503	64.166	67.965	61.667	49.813	64.108	72.783	65.414	72.501	87.647	70.841	75.482	73.703	68.385	64.737	68.096	61.304	66.714	67.999	68.68	64.896
SHE2	359	Yes	1832	84.439	79.993	2.70907	1.31643	478	0.000613	338	2.00122e-05	627	69.7572	389	0.0878	106		61.776	59.841	55.764	51.63	46.805	61.335	66.123	75.702	88.215	102.889	119.079	117.926	126.798	109.617	99.412	89.728	73.878	65.836	60.287	59.554	59.891	59.928	68.456	78.816	76.183	92.005	94.207	87.461	94.207	102.94	89.702	89.212
YBL113C	360	Yes	1835.5	6.54822	7.533	2.91582	1.3218	495	0.000685	352.5	8.0602e-08	280	177.318	708	0.107	749		3.932	5.78	6.087	9.589	11.093	11.465	8.686	8.709	4.687	5.164	4.18	4.32	5.128	5.83	5.973	6.341	8.725	7.682	7.369	7.845	8.161	7.293	6.67	6.072	5.606	5.563	5.337	5.631	5.962	6.627	7.098	7.473
ELG1	361	Yes	1836.5	13.2271	25.426	5.37625	1.25205	273	0.0119	853	1.52846e-06	442.5	18.5802	268	0.181	750		5.81	8.455	8.891	16.748	26.631	31.236	26.975	19.634	16.328	13.587	11.756	9.643	8.87	9.736	10.124	13.845	16.446	17.23	16.768	15.409	16.078	15.768	14.705	13.11	12.041	10.97	9.586	9.4	11.157	11.235	12.456	13.051
GPI13	362	Yes	1854.5	56.5822	61.464	2.84615	1.30461	432	0.00122	424.5	2.58417e-05	639	56.0547	359	0.0406	328		33.293	36.979	35.425	36.065	40.621	52.854	67.154	76.952	88.908	94.757	83.573	74.236	69.204	62.066	49.439	46.95	40.455	42.406	50.082	52.732	56.675	64.936	69.732	70.232	66.932	64.033	62.518	59.385	53.56	36.496	44.551	43.483
CDC3	363	Yes	1876.5	94.7608	44.003	1.61944	1.39257	817	0.00011	148	1.85724e-08	220	139.969	691.5	0.0155	198		84.259	71.037	72.479	79.583	75.162	85.021	95.529	95.244	99.112	106.09	115.04	106.094	103.343	101.026	90.067	92.902	89.756	88.31	85.804	85.392	90.887	89.843	94.88	103.761	107.331	102.395	103.408	103.355	103.35	93.213	93.271	91.042
MYO2	364	Yes	1882	64.3617	70.43	2.5753	1.34935	596	0.00203	506.5	1.07766e-06	422.5	54.6207	357	0.221	512		54.698	49.76	52.085	54.525	64.175	87.917	103.042	115.139	110.28	110.882	104.461	85.991	79.852	69.179	56.857	49.073	52.318	51.465	59.563	62.189	66.983	70.133	79.004	78.592	77.289	70.277	68.628	57.999	55.518	44.709	49.497	49.09
GAS5	365	Yes	1892.5	365.145	282.338	2.29264	1.36833	683	0.000411	289	3.78858e-06	495.5	90.6561	425	0.0196	199		247.467	310.01	335.774	279.548	256.967	218.419	252.328	328.018	450.055	500.657	500.757	498.73	492.889	443.113	366.702	329.708	266.747	249.49	278.065	318.186	308.943	387.247	414.715	445.534	457.108	481.382	418.265	434.58	382.525	296.129	315.309	298.21
YPK3	366	Yes	1904	37.8487	37.186	3.04735	1.26536	319	0.00281	563	6.56634e-06	536	114.889	486	0.194	329		18.163	27.439	35.209	35.689	36.763	41.437	49.139	53.259	51.935	55.349	55.284	53.105	47.227	43.809	36.737	29.686	31.961	30.937	31.807	30.008	33.385	36.748	36.07	41.343	37.454	38.13	38.601	33.545	35.217	34.315	34.781	35.17
YBR139W	367	Yes	1905	74.0937	150.263	8.75151	1.23893	235	0.00485	663.5	0.000165273	858.5	1.98167	148	0.0973	937		123.393	153.285	169.648	121.691	73.493	40.629	24.779	19.385	20.101	29.373	43.911	58.888	79.172	85.001	79.899	68.837	59.243	53.649	52.772	45.221	39.257	39.459	46.398	60.256	69.384	81.099	88.644	95.439	93.52	80.5	73.694	72.068
YDR061W	368	Yes	1911.5	23.195	16.323	2.11207	1.30803	451	0.000872	378	4.23354e-06	502.5	137.249	580	0.219	200		15.322	22.815	23.401	19.576	14.678	17.303	17.02	23.37	27.566	30.303	31.001	27.809	26.75	25.311	24.007	21.543	20.547	18.048	21.857	22.252	20.64	23.829	26.321	26.086	27.014	28.746	26.981	22.663	22.899	22.278	21.844	21.192
YJR003C	369	Yes	1915	46.0695	38.568	2.19026	1.29418	404	0.00199	502.5	7.31834e-06	544.5	104.358	464	0.0802	201		34.423	50.395	33.635	47.14	39.089	32.403	39.388	50.811	60.737	66.214	70.971	70.833	66.024	67.415	60.939	58.547	48.415	36.382	35.195	34.288	36.583	39.699	42.262	41.753	48.175	43.099	50.445	48.917	52.521	46.751	48.731	44.177
ULI1	370	Yes	1920	20.3158	38.091	6.13494	1.37535	724	0.00245	545.5	2.41685e-06	465.5	5.08472	185	0.0987	751		9.529	12.512	17.081	31.502	43.402	45.509	37.261	26.805	18.711	15.037	9.737	9.645	9.032	7.418	11.968	17.216	19.289	23.355	21.113	20.603	22.116	23.484	18.899	17.809	17.486	17.875	16.166	11.149	18.709	25.029	20.163	19.229
TAL1	371	Yes	1923	939.357	511.913	1.82435	1.30738	446	0.00114	414	1.71538e-06	446.5	139.303	616.5	0.0489	865		996.212	779.418	866.991	936.304	1045.37	1037.99	1027.27	983.759	943.009	774.082	748.569	699.57	620.987	663.803	688.571	832.223	812.221	923.397	1003.02	1060.3	1084.99	1082.65	1014.52	886.812	945.537	907.188	894.629	913.816	819.467	1031.33	934.333	955.175
YLR297W	372	Yes	1931.5	15.1184	20.722	4.32723	1.30341	430	0.00208	511.5	1.71062e-05	616	63.7004	374	0.137	17		12.129	7.091	14.726	16.846	10.238	12.897	8.687	12.061	7.192	6.228	7.303	17.463	25.744	24.998	26.95	23.387	17.469	15.499	7.198	6.583	10.326	6.406	8.761	13.443	9.888	13.323	16.574	16.131	17.102	21.779	19.262	19.636
CSM3	373	Yes	1936.5	33.4103	56.041	6.04147	1.29916	421	0.00109	408	7.55978e-07	402.5	146.702	705	0.0695	752		12.981	11.116	17.71	28.467	46.615	67.157	62.198	50.739	40.149	33.241	24.314	21.612	21.492	19.158	20.521	24.428	34.596	34.221	36.399	36.956	37.889	34.468	35.301	33.122	23.923	23.634	25.57	25.474	30.267	37.138	35.185	38.372
CST26	374	Yes	1937	71.6931	57.657	2.14342	1.3049	435	0.00114	414	5.27798e-06	517	136.397	571	0.0463	600		51.663	50.425	54.352	58.99	77.8	105.725	108.082	97.189	87.362	76.713	62.889	59.334	58.446	58.904	63.213	63.474	67.897	72.263	72.516	81.513	82.388	81.479	75.35	66.87	66.328	63.547	61.097	64.476	66.245	72.579	75.143	71.912
STB5	375	Yes	1940	12.372	13.142	3.64055	1.4135	944	0.000317	245	1.53093e-07	322	91.6974	429	0.0924	202		4.977	7.217	10.839	11.059	9.278	10.551	12.069	15.401	16.705	17.618	18.119	16.546	15.554	13.732	12.627	11.721	11.701	10.594	10.061	11.972	12.28	12.428	13.801	14.556	15.197	14.752	13.345	13.317	13.332	12.305	10.636	11.674
ASK1	376	Yes	1941.5	46.9399	29.157	1.9062	1.31629	476	0.000608	336	9.07654e-06	557.5	136.405	572	0.0777	203		32.175	47.02	46.845	35.891	32.45	37.414	41.408	48.02	54.411	56.007	56.48	55.535	53.641	47.372	49.851	46.443	37.848	32.752	45.461	48.181	45.076	53.73	57.264	53.53	58.832	58.585	46.893	52.913	49.737	51.362	48.629	47.667
FUM1	377	Yes	1949	207.294	108.482	1.67189	1.37529	722	0.000215	207	4.6744e-07	375	139.885	645	0.0523	1123		269.94	222.679	249.708	248.518	257.091	253.166	254.667	245.321	222.504	198.429	180.642	171.574	161.458	162.334	169.164	187.767	179.083	191.029	213.128	230.832	230.327	221.572	223.461	202.257	210.713	199.848	193.403	197.983	187.45	205.082	185.954	195.752
DIF1	378	Yes	1952	116.089	160.624	3.95939	1.38123	744	0.000663	348	1.71062e-05	616	12.8673	244	0.264	204		75.764	101.337	139.029	91.048	61.412	85.187	119.912	156.235	190.993	206.199	214.9	206.396	161.31	112.747	130.737	85.659	80.022	79.43	55.365	54.276	89.706	104.737	128.835	148.755	138.233	161.488	72.721	83.715	120.208	131.065	109.897	111.408
NPP2	379	Yes	1954	37.6834	40.624	3.15501	1.38832	791	0.000356	264.5	3.02922e-06	483.5	82.6467	415	0.0498	330		18.851	20.589	27.37	28.836	29.177	32.176	36.359	44.925	50.117	59.475	56.808	49.816	47.187	44.002	36.214	28.5	30.072	27.171	27.12	28.241	32.988	35.623	39.955	44.329	40.5	39.571	40.744	34.684	36.262	39.483	36.675	36.281
CPT1	380	Yes	1957	220.838	144.224	2.05863	1.40498	891	0.000162	180.5	3.23947e-07	356.5	128.693	529	0.0358	866		179.75	207.785	231.15	255.466	280.212	263.691	256.548	213.932	201.974	167.468	136.237	136.63	147.476	149.544	169.257	220.158	196.334	222.201	270.804	279.623	237	278.02	231.222	216.187	223.098	210.817	196.782	216.77	200.698	214.57	210.74	226.173
HLR1	381	Yes	1959.5	37.5213	142.742	31.1143	1.24109	239	0.082	1471	1.63151e-09	129.5	1.05248	120	0.477	867		4.74	36.188	58.301	146.385	147.482	104.001	61.978	45.068	29.792	24.502	19.696	18.856	18.041	23.524	25.716	32.047	39.569	41.367	48.018	43.038	42.206	41.957	36.85	28.909	27.882	21.811	24.846	22.985	25.942	28.121	31.602	34.157
MRM2	382	Yes	1961.5	33.8226	23.921	1.88048	1.25986	300	0.00527	680.5	9.17512e-08	289.5	139.969	691.5	0.169	1124		51.089	42.322	37.646	35.017	32.562	32.011	28.995	30.598	31.021	32.255	34.697	36.743	33.075	34.922	37.721	38.538	33.63	33.59	31.417	33.472	30.491	32.744	29.68	32.294	30.925	31.469	34.073	32.993	34.289	34.159	36.171	33.354
MDG1	383	Yes	1970	47.9715	74.023	11.0194	1.28416	375	0.00668	734	2.58417e-05	639	9.69151	222	0.438	938		31.826	53.55	81.411	46.78	24.189	10.45	7.388	7.893	10.133	11.094	12.929	18.973	22.796	31.517	44.054	59.436	67.748	70.212	65.13	57.651	46.493	41.994	35.876	34.606	34.412	38.852	40.31	50.59	57.104	66.443	61.374	65.296
AGP1	384	Yes	1974	73.7509	169.156	4.47264	1.23592	224	0.0427	1217	2.79357e-08	243	23.5028	290	0.412	939		78.135	68.881	217.867	190.74	104.169	56.535	48.78	48.711	51.222	50.718	51.538	50.003	58.253	69.765	87.321	96.014	100.391	89.413	72.784	68.075	62.462	56.878	53.051	58.564	51.497	59.161	60.829	70.62	71.54	70.472	73.056	71.498
SIF2	385	Yes	1979	25.4037	14.753	1.88146	1.35281	609	0.00065	345	4.6744e-07	375	139.906	650	0.0451	205		20.806	22.449	22.772	17.534	16.737	20.879	26.851	29.14	30.587	30.023	31.49	25.425	27.233	24.747	24.539	21.789	23.283	22.47	22.378	26.139	26.701	25.459	25.778	30.53	29.091	25.069	26.841	24.652	26.686	26.1	26.411	24.501
HCM1	386	Yes	1991	38.2793	66.558	7.82086	1.46392	1341	0.000288	230	1.85724e-08	220	6.50164	200	0.0397	753		9.758	29.893	19.315	33.29	67.683	76.316	69.505	63.168	58	50.662	36.845	28.116	24.342	19.271	22.715	28.966	32.782	40.348	43.52	51.673	54.952	40.589	48.687	46.069	40.254	33.512	29.568	28.869	30.908	25.415	31.186	35.152
AUR1	387	Yes	1992.5	202.533	219.328	3.04364	1.34012	567	0.00252	553	1.71538e-06	446.5	91.1663	426	0.109	331		107.322	118.522	125.828	132.383	157.2	181.326	210.039	241.335	291.931	326.65	302.636	274.649	273.193	258.311	232.126	200.444	175.321	169.745	169.585	183.898	202.555	214.913	215.225	224.807	217.78	210.458	201.29	193.397	199.646	193.302	172.808	179.746
KIN4	388	Yes	1993	21.9122	28.796	3.779	1.23561	222	0.00162	466	0.000359827	956	49.1375	349	0.157	332		10.362	19.125	12.866	16.586	19.726	23.984	29.669	32.936	34.455	39.158	34.624	33.669	26.279	23.652	21.254	19.286	19.612	17.795	20.6	23.203	24.398	25.4	29.042	26.209	25.465	24.911	26.872	21.625	18.933	18.084	18.773	17.585
YNL165W	389	Yes	1998.5	25.6938	35.578	3.40522	1.32414	505	0.00519	677	3.38859e-06	490.5	38.9255	326	0.147	754		28.567	32.606	35.331	31.724	38.099	50.37	48.366	45.318	36.738	30.977	26.279	22.354	18.713	14.792	18.502	19.938	24.613	27.922	26.728	28.148	31.42	29.316	31.463	24.246	25.74	22.371	21.19	19.843	19.842	17.982	20.616	22.16
MCM7	390	Yes	2012.5	41.8514	63.019	5.61441	1.20403	160	0.00567	697	1.54109e-05	607.5	133.166	548	0.25	18		18.017	29.981	33.087	68.33	68.744	46.07	26.4	17.487	13.657	15.881	26.668	43.972	57.934	70.745	73.127	76.676	72.019	61.85	52.483	44.827	39.192	31.04	28.008	28.653	32.263	36.039	46.58	47.952	51.17	41.687	50.959	45.54
CSI2	391	Yes	2015.5	127.797	405.417	31.6832	1.47811	1472	0.00061	337	6.99498e-09	175.5	0.00204658	31	0.0415	755		20.528	18.225	13.213	90.637	297.671	418.63	357.529	285.588	253.155	165.798	119.348	74.546	44.454	31.333	34.009	67.061	98.398	143.43	204.389	216.926	227.733	220.989	209.156	152.433	135.324	106.855	94.117	81.925	77.911	73.92	103.282	108.353
NUM1	392	Yes	2015.5	8.38866	6.47	2.41143	1.3294	525	0.00134	441	1.12342e-05	578.5	107.795	471	0.069	206		5.833	5.763	7.092	5.953	5.032	4.584	5.795	7.451	8.447	9.894	11.054	9.903	10.84	10.64	8.91	7.777	7.053	6.585	6.754	8.415	8.219	7.87	9.538	9.44	10.436	10.2	10.285	10.282	9.472	7.732	7.633	7.517
DAM1	393	Yes	2019.5	36.2248	35.598	2.82938	1.43912	1138	0.000118	154.5	1.04377e-07	299	91.6752	428	0.0467	207		19.459	25.315	26.716	27.041	29.846	36.594	42.81	47.382	46.565	53.666	55.057	46.261	41.169	40.033	31.904	33.372	29.221	28.337	36.899	37.339	35.926	43.179	50.732	42.597	46.911	44.878	44.023	40.335	37.238	27.001	32.603	31.932
LCB3	394	Yes	2019.5	100.695	64.107	1.92438	1.34637	584	0.000732	367	1.07766e-06	422.5	139.889	646	0.161	513		69.351	75.886	81.026	78.575	78.112	91.247	117.94	133.458	126.111	121.198	110.641	105.426	106.468	100.527	95.138	90.988	91.685	93.816	94.76	102.167	109.754	114.906	106.424	113.952	104.472	112.353	99.864	97.81	98.437	100.639	94.388	94.086
IAH1	395	Yes	2024.5	69.7508	64.568	2.54425	1.29511	410	0.00189	490.5	3.16688e-05	658	105.898	466	0.0595	1125		106.38	77.845	77.142	84.376	88.925	84.489	67.656	50.675	41.812	42.433	47.541	50.004	54.918	60.291	72.337	91.749	83.162	84.782	80.122	68.375	68.877	62.683	57.37	54.678	57.872	65.572	63.074	67.392	71.378	99.707	79.67	86.931
RGA2	396	Yes	2026.5	13.7219	12.717	2.4865	1.30715	445	0.00104	399	4.72875e-05	690.5	116.13	492	0.0722	1033		14.783	19.861	16.684	17.551	15.216	12.816	9.556	9.073	8.555	10.228	11.762	13.157	15.079	14.717	16.356	21.272	19.866	17.363	17.545	15.785	13.376	13.153	12.854	12.95	13.729	13.133	14.687	14.605	15.048	12.841	14.664	13.204
ARO10	397	Yes	2029.5	14.5047	76.975	23.7333	1.25532	283	0.041	1204.5	2.04057e-06	454	0.304972	88	0.486	896		32.377	35.259	67.768	80.361	62.338	39.118	21.565	12.614	8.144	7.357	5.174	3.895	4.139	3.386	3.484	3.622	4.034	6.145	12.235	17.815	22.055	21.154	19.004	13.946	12.573	8.654	7.303	5.999	5.357	4.591	4.995	5.914
MEF2	398	Yes	2029.5	9.4283	8.19	2.6904	1.3569	627	0.00106	401	1.01005e-05	567.5	93.0725	434	0.0246	144		5.972	5.662	7.719	8.246	5.897	4.845	6.557	8.554	9.645	11.416	11.472	11.961	11.33	11.544	10.648	11.034	8.949	7.974	8.761	8.415	8.15	10.268	10.854	11.005	10.895	13.035	12.998	12.455	10.452	8.76	9.298	8.341
TDA9	399	Yes	2030.5	24.9058	16.403	1.96217	1.2953	411	0.0012	423	7.55978e-07	402.5	473.945	794	0.0979	333		17.048	21.054	18.466	21.652	21.622	26.081	28.414	30.059	32.808	33.451	32.419	30.017	29.081	26.491	23.771	24.117	22.939	23.977	24.05	24.526	26.821	25.918	26.099	26.88	26.874	24.187	25.456	23.654	22.42	22.132	22.66	23.038
FET3	400	Yes	2039	611.07	566.734	3.15879	1.18403	120	0.00139	445	8.50687e-05	760	192.257	714	0.102	65		334.419	448.105	412.478	262.524	281.181	350.602	378.633	411.794	470.185	558.277	602.386	639.224	682.862	687.167	646.095	599.891	526.218	478.516	482.015	482.722	448.762	493.579	553.11	624.24	706.953	787.271	772.513	815.311	829.258	710.256	747.115	714.543
JLP2	401	Yes	2041.5	23.3398	28.98	4.3871	1.45403	1265	0.000203	203	2.86336e-07	350.5	9.74673	223	0.104	145		10.439	11.589	8.556	10.25	10.832	12.557	18.633	22.919	27.04	31.606	31.531	37.536	33.256	31.264	29.095	28.454	22.25	17.46	19.417	16.886	19.401	19.055	18.988	26.128	22.994	25.421	26.034	29.151	27.623	31.564	25.127	26.794
GPA1	402	Yes	2067.5	67.7089	139.981	7.03861	1.38654	777	0.00319	584	1.01005e-05	567.5	1.67872	139	0.116	1126		163.162	155.214	68.686	43.562	44.984	36.584	29.349	30.237	24.03	25.622	23.181	30.808	48.721	68.596	94.263	123.485	103.242	96.382	90.391	85.116	74.015	67.823	59.016	51.463	51.247	51.562	63.169	76.833	75.484	90.179	86.433	82.468
MSH5	403	Yes	2073	8.7099	4.294	1.60727	1.28658	384	0.000437	295	1.9241e-06	451	2893.38	943	0.0344	1034		10.303	11.365	10.714	10.004	7.853	8.95	9.972	9.954	8.264	7.208	7.417	7.445	7.071	7.961	7.202	9.373	9.351	9.089	10.19	9.989	10.643	10.296	9.155	9.297	8.441	8.934	8.28	7.257	7.755	8.554	8.951	9.107
HEM15	404	Yes	2074.5	99.711	87.447	2.4991	1.36823	681	0.0028	562	2.86336e-07	350.5	111.705	481	0.251	1035		142.445	145.78	126.863	109.275	121.134	129.745	143.758	120.708	114.14	94.283	79.06	74.012	58.333	59.891	67.616	75.508	85.234	108.746	110.771	113.759	111.607	99.807	102.646	90.637	94.307	89.472	88.839	81.73	88.738	85.414	93.751	94.976
YPR091C	405	Yes	2077	36.4001	17.345	1.59644	1.28649	382	0.00128	429	1.24888e-05	590.5	139.965	675.5	0.0972	940		36.223	45.567	46.426	38.158	32.499	29.201	29.081	31.725	31.751	33.638	37.297	39.713	42.84	44.991	41.707	34.895	38.357	35.539	34.665	31.399	31.397	32.812	33.343	32.006	33.578	35.654	35.89	36.996	39.471	36.625	36.56	38.439
GDT1	406	Yes	2081.5	456.794	312.838	2.14699	1.27488	349	0.000408	285	1.07766e-06	422.5	7784.77	1025	0.0343	446		350.977	295.847	287.06	272.747	334.336	444.519	544.864	550.351	585.585	521.069	459.621	440.767	429.293	389.153	384.387	400.403	388.886	420.394	450.637	519.161	517.595	537.502	512.904	500.744	468.359	484.033	416.631	427.448	411.619	459.063	442.783	448.926
MFB1	407	Yes	2084.5	22.8346	20.458	2.44192	1.4138	945	0.000257	219	4.23354e-06	502.5	86.875	418	0.0783	334		14.188	15.662	15.3	15.494	15.118	17.002	23.798	32.305	32.359	34.646	33.736	30.072	24.842	27.56	21.365	16.964	18.814	17.445	20.095	22.248	22.311	27.58	28.414	27.623	26.301	23.6	26.341	25.822	21.855	16.892	20.559	18.245
MSS4	408	Yes	2085.5	41.9531	31.608	2.17998	1.34502	582	0.000957	392	4.23354e-06	502.5	139.022	609	0.0682	335		26.787	43.801	37.469	35.599	40.698	41.821	44.601	46.811	52.27	58.395	56.452	55.392	51.351	49.067	43.803	43.53	38.086	39.095	37.842	38.547	41.006	41.844	47.832	45.12	48.973	47.006	47.441	46.187	40.562	41.687	37.567	36.049
YIL092W	409	Yes	2087	8.60656	6.708	2.1013	1.27579	354	0.00203	506.5	4.72875e-05	690.5	129.939	536	0.134	146		7.107	8.179	8.382	9.049	9.154	7.759	6.871	7.232	7.796	11.227	11.838	12.799	11.103	12.614	11.048	10.648	9.563	8.922	6.722	6.091	7.183	6.291	8.039	9.228	8.015	9.164	8.906	9.575	9.062	8.755	9.398	9.146
PCL9	410	No	2094	41.0161	115.664	37.4181	1.17215	96	0.0232	1028.5	0.000113388	799.5	3.60546	170	0.506	NA		4.781	5.033	4.237	3.994	4.833	3.568	4.274	3.416	3.677	3.176	3.661	3.369	3.594	23.108	84.972	118.84	113.749	93.884	66.751	59.636	52.328	37.247	24.657	16.033	14.865	16.917	28.142	54.656	66.815	66.457	69.818	66.237
RME1	411	Yes	2107	36.9612	62.66	15.6745	1.18647	122	0.0161	928	0.000286979	925	1.45956	132	0.393	1127		42.202	31.596	18.197	9.055	6.438	5.57	5.013	5.619	5.291	5.345	4.547	4.27	5.134	6.428	28.574	49.428	66.93	62.411	55.219	48.508	40.679	34.266	25.717	20.821	19.729	17.777	19.371	32.034	39.555	48.415	58.157	60.259
SPA2	412	Yes	2112.5	16.9033	21.53	3.61001	1.38014	740	0.00197	501	3.38859e-06	490.5	67.0351	381	0.117	756		8.249	9.842	11.911	15.746	21.889	29.779	28.924	27.558	22.778	22.168	20.282	16.197	14.832	13.063	13.277	13.917	17.758	18.257	18.742	17.764	19.125	18.727	19.449	20.8	17.879	16.597	15.68	15.345	15.239	12.775	15.682	15.898
RAM2	413	Yes	2114.5	142.114	102.252	1.83489	1.33438	539	0.00383	619	4.12581e-10	83.5	1316.44	873	0.209	1128		224.725	180.619	202.234	176.113	162.015	155.665	140.666	131.41	127.028	125.42	128.082	126.779	122.473	125.532	133.791	123.661	138.516	141.008	145.611	149.472	141.983	149.343	145.072	130.762	132.336	139.765	128.326	124.711	128.685	139.706	131.69	136.063
CPR2	414	Yes	2115	190.662	132.364	2.07801	1.3431	580	0.00226	521	8.51295e-07	410	138.826	604	0.263	897		199.256	185.648	229.973	236.122	207.098	209.612	191.103	167.723	141.829	137.292	122.785	139.279	163.852	169.025	184.582	193.039	222.273	214.841	199.86	202.153	192.865	185.065	172.109	159.002	164.397	169.522	160.948	173.435	186.578	227.079	197.782	207.193
PHO3	415	Yes	2118.5	331.335	956.264	12.9569	1.2279	206	0.0203	993	0.000124672	817.5	0.61251	102	0.313	66		160.067	114.322	79.976	105.33	202.627	230.809	235.349	186.859	166.773	213.376	363.373	648.019	936.041	1036.24	925.582	1016.21	518.328	398.505	372.811	274.975	199.549	195.577	173.86	193.637	282.914	379.722	409.087	487.149	416.68	402.771	378.491	325.878
WSC4	416	Yes	2120	7.6042	11.799	11.4139	1.35145	605	0.00242	540.5	0.000199	877.5	0.479677	97	0.0491	107		2.523	1.888	1.991	1.553	1.133	1.444	1.296	1.894	2.716	3.983	6.741	8.977	11.058	9.649	9.532	8.812	6.538	6.209	3.682	3.926	3.843	4.121	4.726	6.257	9.162	11.672	10.217	11.591	11.536	9.206	10.598	9.224
OST1	417	Yes	2123	340.968	136.791	1.50366	1.43227	1074	0.000109	147	1.61876e-08	210.5	139.969	691.5	0.0842	514		308.88	271.595	277.173	323.279	361.883	402.09	407.865	408.386	399.497	405.152	349.816	348.723	337.644	320.43	302.14	295.033	303.541	309.796	350.596	383.744	354.515	374.066	370.258	373.373	361.631	346.724	344.699	331.102	327.901	306.572	309.787	323.937
YLR312C	418	Yes	2124.5	5.63838	16.959	10.6909	1.14529	50	0.0288	1102	0.000199	877.5	0.434281	95	0.454	941		6.183	11.71	18.709	6.533	3.817	2.773	1.842	1.969	2.627	1.75	2.511	3.181	4.467	5.708	5.667	7.698	4.85	5.051	3.519	2.612	3.03	2.606	2.686	3.848	3.939	5.377	6.407	6.505	6.513	6.147	5.609	4.81
CLB3	419	Yes	2133.5	40.4143	37.459	2.95028	1.44081	1155	0.000239	215	2.23305e-07	339.5	88.684	424	0.0519	515		19.207	27.609	20.184	25.1	31.618	39.521	49.307	56.666	53.511	50.666	52.174	48.514	42.729	38.269	35.33	37.769	37.395	36.082	36.629	41.978	39.43	46.089	46.672	48.552	53.217	49.83	50.111	45.6	39.313	36.354	39.9	42.173
RPN7	420	Yes	2141	128.127	73.564	1.8433	1.25214	275	0.00285	565	4.23354e-06	502.5	474.329	798.5	0.033	898		145.004	124.344	147.619	160.797	145.121	129.074	104.17	87.233	90.035	97.884	109.993	117.051	119.099	120.299	127.295	154.578	139.43	133.419	138.743	127.382	125.129	128.947	118.544	124.223	125.266	127.122	134.023	145.347	146.62	120.239	133.696	131.774
NUD1	421	Yes	2149	15.1997	24.937	7.22647	1.46958	1390	0.000512	315	8.0602e-08	280	3.0921	164	0.161	447		4.005	4.938	5.296	7.22	17.288	24.07	25.723	25.717	28.942	25.734	23.364	18.523	15.301	12.382	12.596	8.514	10.8	14.481	13.68	15.361	17.467	18.279	20.097	19.062	19.078	17.845	16.211	14.361	13.581	10.847	13.276	12.841
YFR039C	422	Yes	2157	58.3167	43.205	2.12816	1.33216	533	0.00132	437.5	1.54109e-05	607.5	137.125	579	0.0195	108		53.193	60.075	46.617	43.374	38.297	42.904	42.01	50.013	52.096	63.83	70.33	73.655	81.502	79.472	64.077	65.244	57.805	48.713	50.729	53.512	49.809	51.036	55.3	59.052	61.953	61.79	66.518	60.846	60.936	56.772	52.173	55.181
DSE4	423	No	2169	55.1837	159.343	43.5141	1.1702	93	0.0413	1207.5	5.22107e-05	705.5	2.84754	163	0.576	NA		6.658	7.602	7.558	8.414	6.056	3.878	3.748	4.185	4.371	4.657	5.309	5.642	5.802	22.171	79.226	138.33	163.091	154.015	136.086	106.834	79.01	58.767	44.988	34.941	23.439	24.125	35.004	53.368	75.399	62.821	82.489	84.413
COQ5	424	Yes	2175.5	259.129	224.536	2.37276	1.32749	514	0.003	574	8.15226e-06	550.5	130.091	537	0.322	1129		388.101	292.558	312.346	323.823	305.317	281.448	233.274	218.356	169.088	164.464	163.565	178.696	191.918	207.551	229.62	258.552	261.816	274.502	281.159	270.621	256.076	236.986	233.665	215.664	228.609	225.379	265.097	274.079	272.595	296.878	277.068	274.447
RIF1	425	Yes	2176.5	9.63568	16.769	4.53106	1.30992	456	0.00729	749.5	5.76192e-05	722	13.8663	249	0.143	757		5.127	4.749	5.428	10.324	15.822	21.518	20.579	17.998	14.284	12.325	9.93	8.821	7.219	6.376	7.685	9.771	9.864	10.885	13.106	12.256	11.869	11.839	12.214	10.893	10.23	9.178	8.34	7.849	7.683	6.837	8.459	8.559
SWD1	426	Yes	2181	57.8725	41.901	2.01704	1.38818	789	0.000702	358.5	2.7065e-06	474.5	135.286	559	0.0891	758		47.144	62.078	59.247	69.1	79.257	83.1	71.556	70.601	62.281	56.604	49.772	48.144	43.359	43.217	44.718	54.003	62.144	65.114	65.936	67.208	66.778	67.652	63.408	67.433	57.464	55.069	54.155	50.052	54.28	43.427	50.85	54.265
YPS3	427	No	2195	35.2984	108.221	13.3188	1.30712	444	0.0521	1293	5.95141e-07	389	0.106186	69	0.791	NA		117.006	70.594	21.398	34.326	90.626	95.489	67.915	48.833	38.155	30.24	19.299	13.187	9.691	8.785	10.24	24.113	38.282	53.377	49.937	56.352	47.823	50.121	38.803	33.621	29.439	25.302	15.699	18.4	23.324	19.031	30.051	30.768
COX11	428	Yes	2202.5	35.8974	23.712	2.0785	1.30544	439	0.00336	589.5	2.58417e-05	639	129.76	535	0.244	208		21.986	27.066	26.612	25.264	26.343	23.293	30.8	39.035	40.364	40.921	42.535	39.981	36.707	34.246	36.357	39.345	30.345	28.485	30.587	25.841	33.718	35.948	38.02	36.112	36.99	45.698	39.713	40.43	37.371	40.993	40.699	32.226
AEP3	429	Yes	2206.5	8.66826	7.065	2.17028	1.31736	481	0.00191	492	3.38859e-06	490.5	287.6	743	0.0899	942		13.019	11.938	13.102	11.321	9.207	8.34	6.981	7.204	7.209	7.805	7.74	8.144	9.366	7.999	8.893	10.148	9.425	7.945	7.663	7.336	7.708	6.037	8.109	8.416	6.854	8.102	8.315	9.044	10.149	9.047	8.766	9.439
ABF1	430	Yes	2213	43.0652	53.977	5.54543	1.31252	469	0.00485	663.5	7.72274e-05	750.5	40.312	330	0.149	516		11.875	27.337	41.421	44.512	53.904	63.793	62.078	65.852	58.525	62.543	63.245	54.49	45.451	40.872	32.733	31.054	35.819	36.422	40.167	39.332	41.106	41.761	45.523	50.467	49.51	46.337	46.755	41.219	40.303	34.401	37.706	37.897
NDD1	431	Yes	2215.5	27.2483	47.8	5.21889	1.42269	1009	0.0042	640	3.66281e-07	362.5	6.90245	204	0.239	448		15.722	18.913	11.33	13.598	20.493	31.173	43.535	49.301	59.13	55.055	51.963	44.114	31.723	26.603	19.804	20.435	18.544	19.824	24.112	24.994	28.792	29.678	34.503	34.45	30.532	29.52	30.701	25.541	24.675	15.049	19.275	19.849
PMT5	432	Yes	2223.5	30.9992	40.066	3.64829	1.4042	884	0.00016	177	3.23947e-07	356.5	561.523	806	0.0502	601		15.129	16.292	18.155	24.842	34.358	50.555	55.195	49.589	42.596	35.62	28.256	22.212	22.922	23.89	24.286	26.555	29.041	33.72	37.954	43.269	37.788	39.547	38.201	34.694	30.99	28.828	27.908	26.911	26.261	22.961	27.621	30.82
TEC1	433	Yes	2226.5	62.8182	154.279	10.0592	1.33886	559	0.00837	778	1.54109e-05	607.5	21.4471	282	0.0689	1036		93.397	171.309	77.82	21.106	17.264	17.03	22.988	25.981	29.824	34.601	36.975	45.367	50.796	74.585	107.446	112.205	110.493	103.371	94.445	82.369	71.465	60.781	58.592	54.412	51.702	55.745	67.615	75.353	77.435	58.98	73.215	72.888
ALD6	434	No	2228	1195.23	5869.1	25.5008	1.16264	83	0.162	1820	6.20848e-08	269	0.038572	56	0.842	NA		966.355	4082.08	6108.65	3955.24	2274.37	1011.64	432.33	261.666	244.392	239.547	364.495	556.11	709.113	1011.93	1290.63	1361.95	1532.35	1639.93	1402.31	1321.51	1298.64	1001.62	914.712	811.939	793.777	863.003	955.574	1040.23	1079.7	1088.24	1051.97	1033.86
YHC3	435	Yes	2236.5	37.1999	25.917	2.08872	1.4166	966	0.00035	260	1.52846e-06	442.5	136.137	568	0.0823	602		28.405	34.289	34.567	35.773	38.162	44.344	49.722	43.917	42.055	35.731	28.427	28.756	30.029	26.567	30.151	23.805	28.527	32.519	40.118	41.992	38.581	43.84	42.519	40.364	37.468	37.639	33.413	33.965	28.891	37.112	33.636	34.039
UBX7	436	Yes	2237	37.0861	35.686	2.57707	1.35761	629	0.00367	613.5	5.88855e-06	525.5	107.07	469	0.157	1130		58.314	47.2	51.083	37.043	27.891	26.211	24.349	23.654	22.628	23.985	26.052	27.194	30.381	32.096	37.345	35.976	40.983	38.372	38.541	38.304	37.803	32.399	36.55	34.262	32.564	36.341	35.673	40.145	39.235	42.488	42.98	39.656
PIN2	437	Yes	2244	30.1721	36.862	3.04086	1.42908	1052	0.00132	437.5	3.23947e-07	356.5	74.9931	398	0.0119	1037		38.178	54.924	24.003	20.383	25.506	18.629	22.008	26.718	27.259	34.649	36.704	44.599	45.005	46.412	35.761	33.924	33.341	27.264	25.238	22.264	26.044	23.165	25.845	37.089	32.384	31.038	34.675	36.208	34.68	26.084	32.899	26.929
SVL3	438	Yes	2250	57.335	75.986	3.34236	1.40377	878	0.00163	468	1.89787e-05	623	21.0822	281	0.19	517		42.586	55.578	39.334	50.323	60.878	76.34	98.978	108.426	107.57	105.119	95.733	76.142	57.273	48.713	38.458	39.509	38.654	40.137	52.487	61.822	61.267	68.869	75.992	73.562	75.236	66.723	62.079	52.633	50.062	32.44	40.226	41.996
TAZ1	439	Yes	2252	56.0903	48.855	2.26077	1.44736	1215	0.000319	246	2.4398e-08	237	134.663	554	0.0226	899		63.784	64.993	76.484	87.605	79.276	72.504	57.966	48.262	42.522	42.306	38.75	40.529	46.622	53.725	59.395	60.439	59.644	56.135	65.131	55.371	59.45	55.811	49.24	44.589	50.734	44.358	47.213	53.048	50.289	62.085	56.435	60.448
YMR030W-A	440	Yes	2254.5	17.6357	52.957	53.957	1.35941	633	0.00494	669	0.00031414	940.5	7.76084e-06	12	0.415	67		1	1.649	1	1.745	1	1	1	3.237	2.879	9.709	13.041	29.732	30.365	53.957	38.912	36.605	22.625	17.946	13.546	4.475	7.792	9.202	8.436	10.209	13.842	20.586	27.778	24.113	22.714	37.989	23.292	21.195
RDS2	441	Yes	2258.5	18.9597	13.397	2.06732	1.43761	1124	0.000163	182.5	5.27593e-07	382	136.327	570	0.0101	336		12.552	17.08	13.373	13.744	13.113	16.829	20.268	21.788	23.428	25.949	25.219	23.117	21.333	20.548	17.364	17.59	15.539	15.998	15.976	19.512	17.326	18.353	20.415	20.948	20.146	21.414	21.74	18.867	20.076	17.893	18.908	16.818
STB1	442	Yes	2261.5	19.7818	33.172	5.12792	1.4683	1378	0.000521	317	9.17512e-08	289.5	20.1397	277	0.0345	759		8.036	15.612	15.734	25.512	36.425	41.208	36.455	26.498	22.573	14.907	15.172	12.418	11.044	11.75	16.032	21.718	23.27	26.458	25.981	26.089	24.371	20.741	22.276	21.028	18.503	17.729	13.949	15.509	16.858	15.48	18.952	20.501
UIP5	443	Yes	2267	29.135	32.518	2.82031	1.37803	731	0.00183	487	3.16688e-05	658	70.1009	391	0.0927	337		26.672	29.496	19.651	17.864	23.321	28.17	40.002	47.902	46.264	50.382	43.981	38.279	36.267	33.199	27.915	25.291	26.443	24.901	26.585	33.495	33.543	36.206	36.496	35.448	33.375	31.975	31.104	26.917	25.549	24.276	23.68	25.192
RSR1	444	Yes	2275.5	92.494	154.362	5.46146	1.25701	289	0.000546	322	2.23305e-07	339.5	168485	1325	0.0447	760		38.049	34.599	36.606	72.837	134.325	188.961	168.142	136.232	107.749	78.97	67.876	62.192	57.272	59.774	67.428	105.117	104.294	115.554	131.757	120.333	105.922	118.219	98.317	92.512	77.875	79.426	68.362	81.276	81.639	97.183	100.197	100.241
NBP2	445	Yes	2276	44.5445	21.718	1.70183	1.39746	840	0.000691	354	1.07766e-06	422.5	139.944	659.5	0.176	1131		50.376	49.655	49.546	49.207	44.846	44.717	43.02	38.799	33.763	30.945	36.512	36.705	37.492	44.825	41.925	46.618	46.548	47.412	46.91	44.081	43.223	43.215	36.873	40.703	43.769	40.622	38.056	45.709	48.335	47.883	50.056	51.505
VPS38	446	Yes	2278.5	23.5413	18.65	2.41459	1.38213	754	0.00116	418	1.38766e-05	599.5	120.42	507	0.0504	147		19.102	19.47	14.924	13.184	14.176	15.374	16.779	20.64	21.782	24.057	24.622	31.834	28.712	30.631	26.038	25.642	23.387	24.136	21.171	23.231	21.06	24.247	23.986	21.881	27.503	25.253	30.127	26.01	24.964	25.845	25.922	25.341
PMP1	447	Yes	2291	50307.8	93334.3	20.1918	1.22707	205	0.00441	647.5	5.88855e-06	525.5	1813.74	913	0.0694	109		24310.5	19950	4863.23	18995.7	28551.7	26573.5	26273.1	16309.6	28635	28140.8	43704.7	59067.4	69610.5	67577.4	61863.6	98197.5	57045.8	47852.9	43538.5	45136.5	37402.5	42929.6	44223.2	49787.4	59781.7	76697.1	73400.6	76911.7	72133	62883	56008.3	52377.8
RAS1	448	Yes	2298.5	89.9767	88.043	3.3592	1.32757	515	0.00592	713	3.8735e-05	673.5	74.9876	397	0.177	148		73.676	70.366	58.686	37.319	42.689	58.207	87.322	117.486	124.554	120.494	122.68	125.362	107.525	108.322	103.496	97.946	85.317	88.906	82.353	84.547	81.142	86.104	81.828	85.362	89.749	90.801	86.94	102.212	93.805	96.038	90.538	96.919
YMR304C-A	449	No	2306.5	1169.15	3446.17	11.0593	1.18944	129	0.0917	1528	1.73727e-07	328.5	37.7052	321	0.678	NA		3788.76	2245.92	1277.83	818.975	1178.66	1422.97	1584.07	1104.27	1317.01	1049.55	828.987	626.061	602.508	414.375	342.587	560.068	597.461	919.992	1284.07	1661.38	1533.67	1865.38	1586.02	1168.33	1198.76	1047.47	783.787	737.134	614.064	1060.87	849.052	1005.93
HXT2	450	No	2310.5	761.204	4230.06	30.1543	1.28521	379	0.144	1742.5	1.89346e-09	137	0.0268958	52	0.877	NA		799.031	2676.38	4375.15	1996.24	627.34	246.025	168.25	145.092	156.681	203.643	289.51	437.534	574.842	716.774	851.271	842.02	979.772	1008.39	834.948	714.105	580.828	449.157	402.447	464.164	432.889	504.378	581.803	636.293	745.245	668.061	674.451	644.594
ATG26	451	Yes	2322.5	17.4487	12.547	2.12924	1.36043	641	0.00179	482.5	2.58417e-05	639	135.606	560	0.0982	943		16.646	22.768	23.658	18.652	14.49	11.111	12.332	12.605	13.806	18.028	19.715	21.464	22.368	21.633	19.572	16.333	16.856	15.602	13.93	14.541	14.362	12.929	15.854	18.173	19.414	19.592	20.699	19.27	19.513	17.004	17.604	17.417
HTD2	452	Yes	2326.5	35.7866	28.196	2.11743	1.39897	850	0.00141	447	2.41685e-06	465.5	135.857	564	0.109	944		50.516	50.546	53.429	43.121	44.21	39.261	34.437	30.886	30.067	29.066	27.137	27.356	29.284	31.747	33.685	36.109	36.553	38.956	41.794	39.192	32.111	34.63	36.016	30.824	30.249	31.799	34.832	34.676	31.807	33.598	34.051	35.351
SLD5	453	Yes	2326.5	37.4335	34.291	2.32036	1.25097	267	0.00491	667	1.12342e-05	578.5	650.604	814	0.22	761		36.975	38.018	28.227	36.693	49.866	60.262	54.987	54.263	48.604	38.863	35.968	33.062	26.096	25.971	30.881	32.924	38.631	42.963	41.397	41.773	45.096	39.336	38.775	37.206	34.236	32.309	32.959	31.333	31.994	36.932	37.613	35.51
SCW11	454	Yes	2328.5	119.851	291.354	25.1008	1.26028	303	0.0261	1062	0.000103078	786.5	4.57113	177	0.469	1132		97.599	73.455	26.176	25.676	22.596	20.495	20.899	17.202	18.046	16.685	15.15	13.159	12.089	15.314	58.932	168.766	263.893	298.249	303.443	273.959	201.09	169.81	123.974	101.583	72.738	57.408	55.587	83.349	119.706	118.239	168.103	178.882
FLC1	455	Yes	2339.5	73.3112	71.441	2.44381	1.41064	924	0.000481	308	2.23305e-07	339.5	342.951	768	0.0442	762		50.486	77.572	55.94	78.481	111.31	120.922	96.279	78.614	66.806	59.709	51.548	49.481	54.897	58.688	64.105	74.711	78.835	82.173	92.655	91.844	84.291	81.769	79.262	74.474	71.481	71.164	61.073	65.083	67.14	55.306	68.144	69.006
KTR6	456	Yes	2341	134.147	81.699	1.74919	1.36266	658	0.00353	605	1.71538e-06	446.5	139.587	631.5	0.12	518		130.574	150.236	126.814	113.888	128.753	154.644	164.802	190.749	185.394	186.331	176.613	156.398	149.331	137.954	121.513	123.155	111.675	109.05	116.912	125.586	124.576	145.658	139.316	140.237	137.314	131.06	136.736	124.297	129.348	127.221	127.488	120.564
PKC1	457	Yes	2346.5	18.2964	8.854	1.61739	1.31873	484	0.00181	485.5	1.89787e-05	623	293.433	754	0.0302	68		19.828	21.011	17.402	15.109	14.501	14.818	16.146	15.264	17.431	20.176	22.834	21.741	22.935	23.195	21.121	20.387	20.806	19.338	17.567	17.786	17.614	16.364	17.973	19.108	19.897	20.221	20.66	19.69	20.802	16.03	16.917	17.613
INN1	458	Yes	2354.5	37.6929	20.844	1.679	1.3397	562	0.00119	421.5	7.00765e-05	741	139.558	630	0.0656	149		35.961	30.698	35.715	35.069	35.466	32.714	34.569	42.921	43.903	47.08	49.207	51.542	45.405	42.937	44.207	48.316	35.164	33.714	36.723	35.398	35.083	36.432	40.247	37.769	41.436	48.723	44.633	41.777	35.429	34.892	33.369	32.855
GCN5	459	Yes	2358.5	38.5798	25.226	1.97779	1.4089	915	0.000656	347	3.38859e-06	490.5	138.851	606	0.0267	150		33.9	25.841	28.905	25.799	26.132	31.676	38.121	38.802	42.512	48.243	47.074	51.025	41.384	44.899	37.473	36.761	34.726	35.112	30.997	36.282	37.755	37.036	39.265	43.42	41.921	39.069	39.49	38.592	42.795	38.753	39.276	40.401
SER1	460	No	2361.5	289.72	354.822	2.84675	1.15004	58	0.0265	1065.5	5.25869e-09	164	11437.6	1074	0.526	NA		475.907	337.125	396.954	444.23	524.457	526.757	546.955	511.617	447.4	343.554	288.723	244.501	192.133	196.841	200.313	234.863	238.207	256.793	276.686	279.795	292.506	292.03	294.874	256.546	272.562	242.46	241.01	231.596	222.967	238.611	234.923	244.59
SET4	461	Yes	2370.5	2.53778	2.828	3.68821	1.43101	1064	0.0007	357	4.72875e-05	690.5	15.914	259	0.073	209		1.052	1.323	1.562	1.557	1.097	1.485	1.565	2.626	3.341	3.712	3.824	3.522	2.663	2.97	2.408	1.738	2.238	1.69	2.171	1.974	2.175	2.93	3.265	3.18	3.88	3.385	3.747	2.167	2.887	2.466	2.468	2.552
YLR455W	462	Yes	2378.5	40.1517	35.04	2.56512	1.47825	1476	7.61e-05	112.5	2.5294e-07	346	98.6207	444	0.0267	519		22.388	31.667	25.101	26.786	26.117	38.506	48.933	57.428	51.545	53.142	50.46	52.86	49.506	45.882	36.421	37.441	31.364	28.612	38.611	41.404	38.348	45.866	46.923	47.371	47.475	48.75	47.121	44.945	41.496	30.516	36.151	33.967
CDC10	463	Yes	2385.5	203.21	105.617	1.64453	1.27949	366	0.00286	567	1.12342e-05	578.5	1316.52	874	0.0463	210		261.328	188.576	185.8	183.304	174.541	181.347	184.428	198.121	240.718	257.62	269.484	254.347	231.481	222.507	197.653	186.048	171.527	165.497	167.609	163.867	185.102	181.738	190.534	191.213	204.813	189.673	210.684	199.577	205.224	224.715	189.127	196.924
MCD4	464	Yes	2385.5	48.5369	61.46	3.15415	1.36194	653	0.000637	341.5	5.61367e-07	385	6538.18	1006	0.0803	603		28.531	31.766	31.802	48.563	65.218	89.13	89.991	70.282	61.5	52.979	41.29	37.981	36.967	38.889	37.716	41.359	46.172	50.739	56.33	56.866	54.618	50.311	50.92	52.964	44.208	41.116	42.167	38.358	42.137	34.154	40.1	44.147
MSB2	465	Yes	2409	139.346	197.275	7.22456	1.51083	1791	0.000182	192	6.20848e-08	269	2.31246	157	0.0483	449		31.693	71.577	42.83	65.362	123.042	192.903	209.07	203.111	222.837	219.876	190.627	151.172	140.534	119.589	94.549	83.458	96.872	127.67	161.967	209.799	228.536	216.569	226.41	228.968	190.801	179.055	145.302	125.826	124.17	84.151	104.368	114.394
PDR1	466	Yes	2414	23.5216	14.832	1.78472	1.26009	301	0.0039	627	0.000165273	858.5	139.537	627.5	0.298	338		21.031	20.381	21.382	25.61	25.296	24.064	21.855	25.531	30.917	33.733	31.078	29.351	27.6	26.254	22.364	19.879	20.673	21.358	21.92	22.43	25.336	23.622	26.479	28.333	26.901	27.579	27.075	24.364	23.53	18.901	20.171	20.251
FAS1	467	Yes	2417	144.01	114.369	2.30262	1.25543	284	0.00173	477	5.76192e-05	722	2530.25	934	0.317	1133		193.235	134.151	110.877	117.384	113.764	95.621	87.799	91.879	109.612	113.317	117.253	115.165	125.657	144.213	150.487	193.237	196.219	202.168	198.994	187.935	168.252	146.447	136.041	120.596	115.809	111.205	113.09	124.214	129.479	133.763	134.123	152.293
YKR041W	468	Yes	2418	5.43448	9.832	6.16387	1.51795	1871	6.01e-05	90	2.5294e-07	346	0.790479	111	0.00396	151		3.378	2.523	2.281	2.501	2.176	2.187	3.391	5.254	9.825	9.036	10.863	11.736	8.39	7.91	6.504	1.904	4.334	4.171	2.752	2.603	3.785	5.587	5.436	7.592	5.74	6.974	5.757	5.192	8.861	3.68	6.343	4.953
YLR194C	469	No	2425	180.422	1421.22	46.174	1.25497	282	0.23	2072	7.03015e-11	51.5	0.000178748	19.5	0.804	NA		1452.68	1015.28	251.372	107.842	77.827	57.245	50.892	43.978	37.91	38.685	32.979	31.662	31.461	64.881	181.388	266.768	278.607	238.661	218.062	173.858	134.685	110.225	85.242	71.154	58.63	61.658	63.196	117.608	164.712	194.23	206.579	202.041
MDM20	470	Yes	2461	26.3962	29.324	3.52467	1.41259	934	0.00238	538.5	1.01005e-05	567.5	87.7333	421	0.134	339		15.191	18.076	11.615	17.174	21.403	26.645	28.762	33.96	38.675	40.939	39.225	38.057	33.025	29.199	26.679	24.47	25.476	25.109	24.578	24.093	27.197	25.956	30.728	28.288	28.196	27.667	28.341	27.001	26.928	22.746	24.318	25.079
YKR070W	471	Yes	2480	73.0903	36.62	1.65805	1.38615	775	0.00246	548	2.41685e-06	465.5	139.969	691.5	0.115	1134		92.269	71.852	74.964	77.54	76.5	81.913	82.679	72.194	66.987	64.805	60.371	58.34	55.649	65.27	64.157	69.505	68.569	79.018	77.956	78.684	83.446	76.999	71.952	71.645	69.998	67.377	69.225	64.871	66.693	82.247	73.877	70.557
YOR228C	472	Yes	2480.5	24.1003	37.959	4.56523	1.40551	896	0.00412	636	5.22107e-05	705.5	12.8579	243	0.218	1135		48.606	45.825	43.172	32.459	19.82	14.132	11.074	10.647	11.064	14.329	13.771	16.187	19.05	25.218	22.815	28.035	23.299	21.012	23.786	22.906	17.565	20.29	17.41	17.364	18.562	22.636	25.594	25.159	24.593	27.362	23.885	25.98
SHC1	473	No	2486	4.87642	10.764	6.23286	1.22612	202	0.0366	1172	2.86142e-05	649	103.811	463	0.606	NA		5.833	6.639	11.107	12.523	12.821	11.746	10.614	8.309	8.174	5.379	4.91	3.704	2.704	2.574	2.057	2.859	3.46	4.059	3.738	4.837	4.385	5.088	4.649	4.39	3.363	3.58	2.739	3.414	2.144	3.147	3.417	3.462
SHE1	474	Yes	2511.5	20.0484	24.26	4.47714	1.49362	1626	0.00032	247.5	4.6744e-07	375	17.8279	263	0.0305	340		7.519	10.7	6.977	10.038	18.644	23.857	28.678	28.126	30.234	31.237	28.367	21.569	17.561	16.001	14.796	12.478	14.907	18.502	21.706	17.831	21.522	24.027	26.184	20.617	23.021	19.056	21.704	18.341	19.129	16.717	17.382	21.061
SIR4	475	Yes	2516.5	11.1447	8.558	2.1136	1.43464	1092	0.000745	368	5.88855e-06	525.5	129.098	531	0.11	341		7.685	8.298	8.101	8.289	9.243	9.942	10.619	14.006	14.826	16.243	15.677	13.91	14.957	14.124	12.882	11.588	11.234	10.087	10.166	10.362	11.485	11.906	12.893	13.328	13.181	12.861	12.561	11.121	10.462	8.4	10.031	9.552
YDL119C	476	Yes	2516.5	22.7804	31.363	3.88741	1.37303	713	0.00348	600	0.000124672	817.5	68.7951	386	0.122	1038		29.054	31.45	22.135	18.834	10.862	11.867	12.357	14.263	13.659	14.211	13.052	12.612	14.832	15.492	27.117	42.225	38.836	32.686	33.198	27.451	24.461	26.651	19.711	19.223	17.759	18.313	21.858	24.176	26.661	25.952	32.208	29.594
SNF2	477	Yes	2519	15.0533	9.622	1.85271	1.37243	710	0.00151	457.5	5.49149e-05	714.5	139.734	637	0.109	211		11.284	12.311	13.054	12.77	14.068	17.85	16.619	16.598	18.377	20.807	20.906	18.985	16.7	15.237	15.112	13.583	15.298	14.705	14.388	14.08	16.231	15.56	17.521	17.01	16.881	17.096	16.274	13.83	14.915	12.19	13.52	14.081
GMH1	478	Yes	2523	87.1485	28.888	1.39237	1.40327	877	0.000844	376	1.12342e-05	578.5	139.969	691.5	0.143	69		84.383	79.777	73.625	83.993	84.089	77.8	79.223	77.031	79.682	86.388	94.742	91.61	100.967	102.513	99.016	92.557	85.237	82.987	78.356	79.59	74.671	75.163	81.539	80.791	80.497	82.869	75.892	92.799	90.001	92.467	89.472	84.779
GCD14	479	Yes	2528.5	69.3377	71.74	2.71315	1.41625	963	0.00416	639	2.7065e-06	474.5	100.505	452	0.235	342		52.368	47.951	41.876	50.983	59.336	77.211	84.806	102.753	101.167	113.616	108.992	105.893	91.472	82.267	74.967	63.623	68.361	58.762	63.406	63.468	68.1	69.457	72.862	75.933	69.554	67.615	73.326	68.441	65.859	63.577	69.267	64.586
UBC9	480	Yes	2550.5	229.668	216.996	2.8533	1.4274	1039	0.000949	391	3.50325e-05	666.5	100.734	454	0.0802	450		165.309	117.086	132.347	157.052	180.987	221.574	262.787	292.915	334.082	300.894	305.761	285.981	256.08	217.421	202.102	195.065	186.924	183.665	181.923	204.181	242.087	221.612	215.947	235.232	215.842	201.942	222.269	227.824	215.51	262.978	219.458	208.259
CSN9	481	Yes	2552.5	31.7992	54.705	8.07972	1.54013	2115	7.8e-05	116	4.55466e-09	156.5	3.12395	165	0.0104	520		16.621	9.799	7.727	14.725	20.366	31.638	39.721	62.432	58.247	49.024	44.928	48.46	37.865	27.135	27.613	23.634	19.88	18.896	29.343	28.5	30.496	38.092	37.299	33.92	35.846	33.496	33.31	31.066	26.658	35.759	30.009	22.963
SWI6	482	Yes	2553	20.8253	14.414	2.12355	1.45878	1288	0.0003	237.5	1.52846e-06	442.5	137.573	585	0.0909	343		12.829	20.16	15.917	14.065	15.621	21.026	22.766	26.115	26.061	27.243	26.596	23.426	23.809	21.073	18.342	19.346	17.56	17.863	21.304	19.705	20.619	23.323	25.756	24.877	23.579	22.919	24.039	20.993	21.316	19.382	19.179	18.922
RTT109	483	Yes	2554	21.3179	36.63	5.53454	1.34967	598	0.00456	653	6.56634e-06	536	327.111	767	0.0999	763		8.078	8.448	10.531	14.648	29.9	44.708	39.501	34.02	28.517	25.797	19.98	17.303	12.664	15.691	15.623	20.82	22.402	24.595	23.247	25.436	25.116	27.469	20.047	20.875	19.169	16.263	18.369	17.947	18.073	20.659	21.619	21.113
ERV29	484	Yes	2566	390.407	239.449	1.8224	1.38835	792	0.00181	485.5	2.86142e-05	649	139.801	639.5	0.0676	1136		530.607	473.504	381.214	463.199	413.62	399.891	339.462	291.158	309.446	336.077	336.615	364.712	418.939	433.818	419.525	465.626	362.508	354.224	362.413	354.01	310.618	349.113	324.966	342.954	335.063	357.938	357.177	396.763	415.748	377.57	382.709	388.884
VPS53	485	Yes	2566.5	25.5102	17.131	1.81433	1.40477	889	0.00272	559	3.78858e-06	495.5	139.499	623	0.151	212		22.401	23.794	23.081	21.802	22.126	24.783	26.435	27.121	34.448	36.376	38.168	34.895	30.755	29.604	27.099	23.881	23.325	21.68	23.087	21.037	24.484	26.765	26.007	27.298	26.912	26.568	28.521	25.039	24.315	22.545	23.489	22.497
SRL1	486	Yes	2573.5	1142.4	1727.33	17.008	1.44131	1161	0.000175	190	1.07766e-06	422.5	486.546	800	0.0553	451		107.904	194.91	164.207	178.216	567.309	1115.41	1464.86	1525.92	1609.8	1379.74	1296.96	911.437	907.028	624.53	618.782	651.157	755.011	991.054	1271.56	1255.59	1661.48	1451.87	1479.62	1835.23	1448.21	1339.58	1057.52	957.611	1052.16	815.031	1041.82	1045.13
SPH1	487	Yes	2578.5	13.8813	37.35	8.05649	1.46023	1301	0.0118	851.5	8.0602e-08	280	1.97049	146	0.215	764		5.645	9.087	9.471	20.184	34.259	42.643	35.726	25.784	21.063	15.482	11.618	8.407	7.109	5.293	6.61	11.293	13.212	15.353	17.484	18.056	16.617	14.964	15.195	13.542	13.55	11.157	10.038	8.997	10.362	9.587	12.491	11.895
POL32	488	Yes	2584.5	30.9502	35.284	2.94188	1.27688	359	0.00112	411	2.7065e-06	474.5	203549	1340	0.0828	765		19.003	18.17	20.507	27.772	42.143	53.454	46.065	39.276	29.335	28.201	25.669	22.894	21.204	21.75	24.021	36.313	36.07	34.097	42.809	38.703	30.15	37.587	37.399	32.442	30.541	25.439	26.979	31.433	28.777	28	32.513	33.796
LPX1	489	Yes	2591	21.844	27.429	3.99378	1.33679	554	0.00546	689	0.000449101	996	50.5261	352	0.12	766		10.601	14.069	13.656	15.664	22.518	36.591	36.379	33.134	30.566	28.041	21.323	17.104	14.321	13.07	16.532	11.031	12.834	17.95	18.436	18.923	19.901	27.149	22.646	20.972	21.868	23.469	9.162	13.349	18.273	25.282	22.575	24.902
BFA1	490	Yes	2595.5	5.1858	11.117	9.30867	1.4115	929	0.00639	721.5	6.94234e-06	542	76.9853	403	0.314	344		4.182	4.496	2.976	2.896	3.547	6.016	7.908	10.442	11.09	12.455	10.61	8.476	6.66	5.455	4.224	3.937	3.584	3.922	3.973	5.262	6.348	6.355	7.707	8.958	7.223	6.878	6.2	4.708	4.496	2.222	3.701	2.917
FRM2	491	Yes	2599	2.98452	3.021	2.87756	1.45484	1269	0.000396	280.5	3.68838e-05	671.5	64.5852	378	0.0799	604		1.609	1.948	2.015	2.816	3.086	3.586	4.63	4.089	4.051	2.97	2.725	2.75	2.301	2.075	2.243	2.575	2.139	2.588	2.781	3.328	2.655	3.442	4.422	4.141	3.086	2.735	2.535	2.826	3.088	2.843	3.017	2.148
PMT2	492	Yes	2608.5	282.399	235.918	2.17889	1.36989	692	0.00384	620	3.02922e-06	483.5	644.435	813	0.328	605		200.119	207	237.533	249.394	303.886	374.67	436.037	422.597	403.393	369.732	319.029	299.654	276.023	264.764	251.937	226.636	256.716	276.064	286.369	317.802	311.209	309.813	316.958	326.801	301.789	296.944	263.512	263.13	262.934	207.888	236.806	239.72
HUA2	493	Yes	2609	25.4939	39.449	4.1765	1.44481	1192	0.00342	595	5.27798e-06	517	30.1141	305	0.0623	767		20.052	20.797	21.826	28.827	45.005	51.868	49.261	42.24	27.326	21.942	19.162	17.403	13.806	12.419	15.371	26.38	20.167	27.149	33.608	30.094	30.882	28.979	27.376	24.667	20.863	16.995	20.646	23.12	19.54	22.557	23.109	25.542
ITT1	494	Yes	2609	17.2659	11.297	2.03028	1.45889	1289	0.000563	327	6.70949e-07	395	138.63	598	0.0335	345		16.543	14.796	18.182	15.358	11.781	10.965	12.829	15.942	20.813	21.258	20.34	19.791	19.843	20.515	16.96	21.923	15.739	14.663	13.924	16.187	17.17	15.875	17.49	18.856	18.947	19.249	22.262	18.685	17.974	16.867	17.012	16.622
YCS4	495	Yes	2609	14.7587	19.158	3.70861	1.46084	1306	0.00228	524.5	3.02922e-06	483.5	24.7207	295	0.154	606		7.073	8.346	7.632	10.662	15.62	21.799	26.231	25.642	25.975	24.843	24.716	20.387	16.046	15.219	11.722	11.445	12.541	12.318	14.475	16.037	15.358	16.699	18.529	16.609	17.029	15.276	16.443	13.127	12.775	11.012	10.984	12.354
FOL3	496	Yes	2618	30.046	12.657	1.51977	1.3274	513	0.00641	723	4.72875e-05	690.5	139.969	691.5	0.0938	521		30.587	27.886	26.756	29.169	32.083	30.645	32.781	37.008	35.028	35.968	36.043	35.925	33.962	29.736	29.484	27.658	25.579	24.351	29.147	29.529	29.066	29.452	29.897	29.542	30.139	28.871	35.935	29.561	28.736	30.904	28.599	31.205
FHL1	497	Yes	2621	11.9042	12.201	3.25111	1.38742	782	0.00192	493	0.00037593	964	67.8999	382	0.0902	346		5.42	8.541	7.599	7.191	8.843	9.956	13.778	16.842	16.714	17.621	16.696	16.117	15.837	14.128	12.132	10.559	11.329	11.389	11.407	10.978	12.816	12.757	14.287	15.907	14.223	14.31	13.415	12.193	12.795	8.309	10.004	9.827
YPT11	498	Yes	2621	17.2736	18.991	3.48021	1.32102	492	0.000106	146	1.53093e-07	322	4.16066e+06	1661	0.0262	768		7.95	7.657	13.546	15.454	21.153	26.648	25.616	20.892	15.176	14.262	11.44	10.74	11.774	11.971	14.242	16.317	19.564	19.928	22.347	22.417	20.334	17.712	18.689	18.183	17.3	16.075	13.231	14.866	17.896	15.014	20.447	18.719
STE2	499	No	2624.5	520.709	2052.35	14.435	1.29318	401	0.153	1783.5	2.5294e-07	346	0.402932	94	0.6	NA		2004.43	2205.11	1178.16	408.266	272.748	215.314	178.329	152.761	157.329	159.645	176.319	225.823	323.116	445.356	526.9	627.756	596.107	580.058	590.171	565.606	517.899	501.059	457.512	433.796	411.187	437.748	495.019	564.045	567.167	450.937	524.141	526.79
SCS2	500	Yes	2626	613.947	265.197	1.5474	1.44555	1199	8.85e-05	125	3.23947e-07	356.5	2894.68	945.5	0.028	213		710.343	524.066	557.35	508.487	489.611	528.174	558.435	601.874	713.873	737.6	749.662	738.343	647.63	573.948	571.079	545.174	484.465	517.747	541.339	592.703	629.68	617.639	619.547	635.666	654.842	680.127	566.011	591.392	575.772	657.897	568.605	573.728
PRR1	501	Yes	2635.5	45.5783	47.022	2.54718	1.33834	557	0.00579	703.5	2.58417e-05	639	277.996	736	0.238	19		38.471	44.587	31.77	32.877	45.535	46.739	42.077	35.838	33.963	32.472	34.037	30.392	32.084	37.311	57.398	73.644	77.414	71.832	65.774	54.356	52.952	46.053	46.629	37.705	35.279	36.524	43.636	45.748	50.923	48.685	51.829	50.369
DUT1	502	Yes	2637	339.851	342.799	3.30852	1.38759	785	0.00647	727	7.00765e-05	741	68.6885	384	0.0461	607		208.528	148.493	175.368	232.571	335.447	416.063	491.292	451.212	442.678	371.262	323.712	315.553	312.758	262.215	303.827	310.27	331.632	326.956	417.265	441.776	356.121	479.49	388.237	328.287	366.784	383.409	302.757	332.569	298.617	413.693	340.044	382.333
PMT4	503	Yes	2654.5	208.057	213.435	2.81554	1.42554	1026	9.4e-05	131	1.34826e-07	314.5	33837.3	1183	0.0491	608		132.94	121.797	117.56	146.369	216.354	296.644	330.995	311.128	293.37	263.353	210.675	185.681	175.211	167.644	157.485	170.425	194.581	218.771	240.657	258.661	253.345	245.776	237.128	237.439	210.258	194.717	182.295	181.394	185.567	153.5	172.292	187.998
DSE1	504	No	2657.5	71.9627	194.005	57.152	1.25434	280	0.0518	1289.5	0.00037593	964	1.19376	124	0.622	NA		37.992	18.162	28.889	36.968	21.226	10.107	7.725	7.382	8.298	8.362	7.706	5.043	4.605	3.455	12.018	68.168	128.35	179.367	197.46	174.252	149.307	124.678	97.536	70.233	55.821	39.796	36.039	36.79	55.347	72.433	95.978	104.983
ARL3	505	Yes	2660.5	50.7135	30.986	1.81107	1.3766	729	0.00308	578	5.22107e-05	705.5	139.902	648	0.11	110		51.208	43.549	46.378	38.204	45.515	45.614	44.421	45.737	42.526	40.937	43.984	48.891	57.14	57.012	51.396	69.19	53.589	48.037	47.987	49.241	46.09	44.135	45.723	50.63	47.742	53.985	49.535	56.327	58.441	68.565	55.77	55.577
CAC2	506	Yes	2662.5	35.4271	43.304	3.41436	1.32625	510	0.000878	379	5.88855e-06	525.5	67396.2	1248	0.0711	609		18.687	17.936	21.519	32.17	45.542	60.138	61.24	52.404	35.242	33.537	29.423	27.604	24.613	22.686	32.547	38.797	40.657	40.232	42.822	44.375	39.027	43.922	37.511	35.886	34.963	33.862	22.11	28.651	31.283	34.414	39.679	40.903
AUS1	507	Yes	2663	11.7257	7.802	2.02793	1.47248	1429	0.00029	231	9.58085e-07	416	137.893	587	0.0375	769		9.086	13.054	10.447	12.163	13.543	14.958	13.988	11.288	10.436	9.25	7.59	8.497	10.129	10.261	11.463	12.921	12.472	13.627	13.881	14.733	13.925	12.876	12.169	12.07	9.937	10.953	11.044	11.063	11.608	10.145	10.818	11.72
TAF6	508	Yes	2670.5	68.0911	34.934	1.62676	1.46492	1348	0.000455	301	2.5294e-07	346	139.965	675.5	0.0508	214		71.371	55.737	56.357	62.081	59.953	66.501	72.75	75.934	83.966	88.646	90.671	85.637	74.903	70.726	59.294	64.091	59.805	66.887	70.419	61.605	68.977	73.805	69.494	74.233	74.315	66.458	69.306	71.881	64.317	65.744	62.336	62.561
TFC4	509	Yes	2678.5	12.5569	7.517	1.97081	1.48625	1561	0.000326	251	2.61669e-08	241	139.516	625.5	0.142	215		8.003	11.167	7.743	10.105	11.933	13.027	13.235	13.338	14.03	15.219	15.26	14.859	14.972	13.545	13.225	11.675	12.262	10.821	11.143	11.5	12.492	12.862	14.245	14.562	14.065	13.644	13.6	13.276	13.604	10.784	12.517	11.273
NPY1	510	Yes	2684.5	75.3532	23.872	1.36788	1.3602	639	0.00385	621.5	6.35581e-05	732.5	139.969	691.5	0.0523	770		73.043	64.891	67.5	78.554	86.379	88.763	84.604	75.124	72.764	69.634	70.435	66.154	72.179	78.52	71.131	74.073	73.527	77.774	80.304	86.412	81.705	79.835	79.278	68.5	70.582	66.887	68.978	65.989	68.865	79.097	70.718	76.645
FUN26	511	Yes	2685	80.4884	63.824	2.15732	1.31277	470	0.00543	687.5	4.72875e-05	690.5	881.552	837	0.254	20		57.16	62.52	69.024	81.48	87.399	86.692	72.679	58.819	55.148	59.244	64.321	83.978	104.253	107.465	118.972	89.69	96.45	90.671	75.324	73.979	67.281	59.774	61.73	69.001	69.302	84.236	66.252	79.866	98.299	90.385	90.148	89.621
MTH1	512	Yes	2685	23.7013	68.354	18.1313	1.29307	399	0.0653	1385.5	0.000113388	799.5	0.562372	101	0.489	945		22.686	68.364	72.344	14.134	5.05	4.148	3.99	4.129	5.466	8.933	14.371	21.272	28.27	32.104	28.711	20.44	22.774	24.57	23.341	18.347	16.006	16.293	16.529	21.244	28.944	31.85	31.464	31.294	29.288	22.02	23.658	22.238
PHS1	513	Yes	2686	403.381	273.408	2.07461	1.26743	324	0.00129	430.5	1.01005e-05	567.5	242323	1364	0.0632	610		309.331	259.411	254.425	333.571	407.647	524.217	527.833	440.575	438.409	343.449	310.618	304.76	321.97	315.902	325.081	320.613	379.935	395.421	429.323	488.12	461.231	460.742	404.294	416.881	363.516	367.942	349.961	389.888	373.707	404.276	410.805	438.968
GLC7	514	Yes	2696	270.945	125.113	1.60705	1.39664	835	0.0016	464	5.22107e-05	705.5	139.969	691.5	0.0713	216		272.159	244.265	230.92	258.567	253.538	262.332	255.414	246.169	290.447	319.232	331.214	321.234	304.118	315.89	288.278	239.115	271.951	277.744	245.865	238.774	268.842	268.606	281.109	279.379	270.212	271.345	299.784	289.019	286.606	258.392	276.624	258.744
BIO2	515	Yes	2701	46.0158	60	4.13791	1.21624	188	0.00731	751	0.000410978	980	444.524	782	0.0701	522		19.121	28.221	45.429	55.699	60.462	72.344	73.093	74.389	55.568	46.583	41.604	38.5	36.864	38.692	40.616	56.654	57.698	64.811	75.333	79.121	65.178	71.325	57.264	47.825	39.496	40.764	39.476	37.433	37.348	37.543	42.783	41.807
CPR6	516	Yes	2703.5	344.934	250.311	1.97345	1.32052	491	0.00108	405.5	1.21148e-06	431	275196	1376	0.113	900		507.324	436.105	484.996	507.448	491.133	455.717	401.091	389.195	347.2	321.893	303.919	281.726	262.093	277.603	257.137	289.463	311.716	344.134	356.777	365.855	387.624	398.677	365.14	337.489	342.943	317.811	319.221	318.194	322.911	349.754	341.78	347.658
ZRG8	517	Yes	2706.5	7.14242	5.855	2.2756	1.38767	787	0.0048	659	6.35581e-05	732.5	128.356	528	0.0614	946		7.979	10.239	10.445	9.146	6.404	4.835	4.59	4.7	5.594	6.737	7.446	7.5	8.72	9.239	8.102	7.855	7.796	6.853	6.943	7.796	6.008	6.52	6.634	7.186	7.646	6.447	7.377	7.446	8.062	6.579	6.952	6.717
PBY1	518	Yes	2720.5	25.493	12.781	1.66609	1.44918	1223	0.000469	305	5.27798e-06	517	139.965	675.5	0.0433	347		21.792	23.299	19.459	19.188	21.532	23.182	25.425	27.712	28.56	31.969	31.6	30.586	29.863	31.032	28.484	26.231	25.623	23.643	24.28	24.063	23.332	24.991	26.265	26.095	26.221	27.585	29.949	27.344	25.407	25.389	24.981	25.081
OSM1	519	Yes	2725	60.0728	33.757	1.73567	1.43752	1122	0.00077	373	2.7065e-06	474.5	293.539	755.5	0.145	1137		79.643	72.91	63.623	50.161	46.453	46.928	45.886	49.393	55.061	61.215	64.2	68.046	72.64	66.682	63.476	60.324	59.479	52.515	58.779	51.774	52.423	54.201	56.309	54.999	58.371	64.563	60.353	66.949	65.251	66.613	63.149	60.448
PRP5	520	Yes	2741.5	12.3006	5.808	1.65479	1.31149	467	0.00396	631	0.000343724	952	139.969	691.5	0.26	1039		11.348	14.678	14.113	12.242	10.663	9.784	10.339	10.842	8.87	10.21	11.237	11.797	13.372	13.306	12.654	14.162	13.717	12.442	12.072	12.498	12.944	11.917	11.417	12.598	11.626	12.608	13.373	12.948	14.623	12.292	13.107	13.162
CWP1	521	Yes	2742	1035.8	1703.68	9.3816	1.24809	259	0.00367	613.5	0.000103078	786.5	12684.3	1083	0.181	1040		490.612	1826.81	1766.74	883.139	338.428	203.265	288.394	619.066	1131.84	1364.34	1332.22	1192.53	975.659	724.504	494.597	345.727	322.729	361.285	485.65	839.064	1215.29	1648.79	1825.75	1906.95	1735.74	1683.63	1333.25	1153.54	966.082	879.852	783.017	838.251
SRM1	522	Yes	2744	88.8764	77.29	2.60117	1.41266	935	0.00591	711.5	1.12342e-05	578.5	124.107	519	0.218	523		58.626	48.271	57.707	54.286	67.144	86.637	97.854	125.561	112.31	113.823	121.287	109.144	109.008	93.691	91.207	93.66	89.663	82.364	88.005	91.382	88.674	96.29	94.12	94.724	95.525	101.268	90.404	92.895	89.631	91.825	90.926	86.284
AIM2	523	Yes	2747	154.692	182.03	2.74596	1.4289	1050	0.00642	724.5	8.15226e-06	550.5	87.7364	422	0.258	1138		286.288	222.016	237.793	248.394	228.956	201.065	165.029	134.415	121.94	104.596	104.258	112.326	111.002	115.042	127.423	137.788	137.934	153.141	169.906	172.342	149.07	150.742	135.912	119.566	124.787	123.765	125.276	134.816	129.98	155.424	144.867	151.791
SWI1	524	Yes	2755.5	10.7318	7.204	2.13431	1.36619	672	0.00487	666	0.000124672	817.5	138.772	600	0.135	452		7.736	6.351	8.83	11.924	11.318	12.28	12.235	12.812	13.555	13.502	12.95	11.792	11.159	10.928	10.176	10.369	9.81	10.744	10.592	11.72	11.669	11.707	13.028	12.25	12.387	11.986	11.281	10.478	10.402	8.434	9.487	9.174
CTS1	525	No	2756.5	653.634	1551.44	116.805	1.15782	73	0.0923	1533	0.000535598	1019.5	1.45	131	0.709	NA		391.135	262.855	220.329	159.632	118.095	66.3	37.542	24.598	20.931	17.943	14.403	13.397	14.167	15.557	74.007	332.738	753.829	1216.9	1435.47	1564.84	1349.36	1169.2	960.125	796.011	554.481	435.636	325.114	327.322	452.069	494.458	762.06	925.734
BDF2	526	Yes	2758.5	61.1982	45.005	2.0875	1.30646	441	0.00667	733	1.24888e-05	590.5	5429.32	994	0.216	868		52.526	42.753	63.086	84.034	86.389	75.731	66.379	69.473	62.268	72.499	70.905	67.17	64.895	64.099	54.566	50.438	44.508	41.384	46.49	45.948	48.57	58.056	61.973	60.438	68.829	64.158	70.557	62.216	58.167	56.932	58.893	52.415
YOR248W	527	Yes	2762	1255.96	2895.59	41.3425	1.31757	482	0.0102	813	0.000343724	952	123.535	515	0.281	524		71.775	137.685	206.126	199.805	476.819	824.877	1230.82	1612.12	1163.74	1040.3	827.237	884.877	721.779	658.907	593.562	458.353	639.782	836.257	944.34	1635.57	1597.3	1766.07	1747.85	1763.22	1625.29	1499.44	1276.64	1281.07	1045.8	1612.26	1100.75	1374.19
QRI1	528	Yes	2767.5	52.026	46.972	2.41112	1.4536	1259	0.000189	195.5	7.13464e-07	398	1839.49	915	0.0858	771		33.287	33.594	41.189	57.113	67.6	80.259	80.204	72.168	58.459	47.965	37.977	38.563	38.042	39.564	40.701	37.564	55.591	60.607	55.748	55.266	59.559	55.335	47.973	46.111	46.209	44.41	44.713	46.432	51.463	52.004	50.805	57.07
WSC2	529	Yes	2770.5	125.182	152.709	3.94067	1.40497	890	0.00285	565	1.24888e-05	590.5	242.253	725	0.0921	611		150.753	169.466	104.209	51.93	87.925	160.487	204.639	202.824	191.419	180.86	157.85	124.542	107.003	81.819	69.454	66.048	90.005	111.821	128.458	160.76	175.558	166.933	161.511	169.259	140.603	135.192	103.85	94.278	103.516	91.123	95.792	103.182
SWM2	530	Yes	2774.5	26.9476	26.689	2.81004	1.49576	1646	0.000382	275	2.15704e-06	457.5	74.8935	396	0.158	111		27.552	19.638	17.983	17.791	17.934	14.745	19.873	23.303	37.968	30.957	35.385	39.802	41.434	34.993	35.262	28.215	30.282	26.313	19.663	22.93	23.274	24.714	23.142	25.559	27.933	25.203	32.505	33.509	27.632	36.588	29.446	29.498
PDR3	531	Yes	2776.5	11.9493	9.582	2.08394	1.33522	544	0.00484	662	0.000584534	1031.5	130.861	539	0.107	217		14.297	13.863	10.639	11.755	12.128	10.71	9.867	11.936	13.124	16.7	18.422	17.967	16.131	14.992	13.046	11.74	10.637	8.84	9.008	9.894	10.077	10.238	11.19	12.886	13.555	13.303	14.918	11.806	11.639	9.663	10.576	10.69
CHS1	532	No	2781.5	57.982	268.915	16.7205	1.38541	771	0.124	1671.5	5.44362e-08	265	0.134553	74	0.606	NA		262.904	286.021	55.64	25.186	31.005	41.353	35.209	30.214	28.423	25.475	21.568	17.418	17.106	32.084	62.244	86.662	89.778	82.804	73.336	64.167	55.372	44.433	41.141	35.611	30.657	28.755	35.239	46.657	60.746	48.394	61.69	60.483
PAC11	533	Yes	2782	9.90052	20.946	6.00263	1.5039	1725	0.00107	403.5	4.72824e-06	509.5	1.90321	144	0.153	525		4.187	4.975	5.437	5.863	12.032	18.586	21.881	25.133	19.943	18.136	14.397	9.09	7.993	6.09	6.622	4.622	7.355	9.161	8.569	11.534	12.588	15.294	14.014	13.3	12.567	14.201	6.502	5.858	8.193	5.654	8.765	8.586
AVT1	534	Yes	2786.5	154.365	90.546	1.8042	1.29687	415	0.00492	668	0.000137018	833.5	1300.98	870	0.0431	453		129.412	142.244	150.979	150.084	167.58	190.666	189.912	182.309	203.137	201.074	182.865	173.768	156.772	133.62	125.218	112.591	114.771	129.966	134.664	154.34	157.471	169.034	166.533	179.362	168.294	163.105	151.236	143.681	142.216	117.978	127.867	126.244
ICS2	535	No	2787	35.2647	45.643	4.92257	1.27293	341	0.0103	816	9.3663e-05	772	1040.14	858	0.56	NA		14.752	47.282	45.322	31.068	22.489	18.454	15.179	16.59	11.636	13.089	14.186	12.837	13.098	18.777	24.694	43.769	50.156	56.135	57.279	48.666	49.679	34.784	32.44	28.672	26.446	22.081	25.438	32.624	35.155	43.285	43.645	45.744
GET3	536	Yes	2788	328.631	172.387	1.70818	1.46668	1364	0.000761	369	5.95141e-07	389	139.957	666	0.0429	1139		415.808	314.908	342.548	357.827	373.623	362.989	346.376	339.25	319.928	283.791	274.114	262.228	243.421	259.199	244.691	313.695	305.727	336.35	381.423	387.274	379.109	389.659	362.392	341.649	331.68	333.619	317.672	342.457	315.438	344.501	311.465	336.134
PCL10	537	No	2791	31.5305	19.268	1.83898	1.27035	332	0.014	896.5	1.07766e-06	422.5	20909.9	1140	0.79	NA		22.966	29.078	42.234	38.089	29.875	26.062	26.823	26.969	27.902	31.689	35.112	35.956	35.382	38.583	33.116	31.29	27.432	26.538	28.423	26.365	25.504	29.368	31.296	31.959	32.32	38.498	38.204	36.116	34.083	34.363	34.346	31.67
NUR1	538	Yes	2792.5	31.0326	17.373	1.83013	1.44459	1189	0.000463	303	4.72875e-05	690.5	139.027	610	0.315	1041		30.227	38.301	31.773	30.919	31.734	30.451	27.34	23.354	22.491	20.928	21.865	24.612	27.344	33.5	30.155	35.839	32.68	34.695	30.683	29.661	30.566	26.571	28.017	25.958	27.481	25.521	32.031	30.81	36.729	37.589	33.927	35.059
BNA6	539	Yes	2794.5	130.968	111.254	2.378	1.25726	290	0.0167	944.5	5.76192e-05	722	899.294	838	0.271	1140		191.99	137.593	150.842	130.297	136.261	158.086	167.574	166.919	158.028	135.619	107.829	101.689	94.022	80.736	94.373	100.995	103.322	118.087	129.395	138.224	140.939	144.223	130.852	119.973	124.712	117.773	111.942	114.902	97.116	135.269	113.532	123.476
VAC14	540	Yes	2799.5	18.1947	21.57	2.68859	1.47441	1446	0.00342	595	2.86336e-07	350.5	79.4209	408	0.186	772		15.331	14.083	12.774	18.882	28.267	34.344	33.58	28.498	24.894	22.126	20.399	15.851	13.253	13.143	13.119	14.148	17.03	19.146	16.62	20.165	23.835	20.417	19.853	18.789	16.686	16.37	15.966	15.183	15.161	14.529	16.591	15.928
YER034W	541	Yes	2800.5	33.4691	42.57	3.19773	1.42446	1019	0.0054	686	1.12342e-05	578.5	123.96	517	0.143	1141		61.94	40.304	43.248	34.932	31.784	24.566	19.37	26.219	30.972	24.299	26.977	33.612	32.768	34.48	37.601	32.682	33.534	30.837	23.006	27.437	29.855	29.683	28.939	28.467	33.068	32.262	34.187	36.259	36.375	34.237	38.441	34.269
TUP1	542	Yes	2801	163.2	154.463	2.80365	1.44032	1149	0.00311	581	2.10457e-05	630	96.7804	441	0.11	348		115.397	116.929	143.164	136.839	144.513	161.816	211.518	231.292	238.791	240.102	234.019	210.491	174.589	163.078	149.353	117.035	142.657	144.652	139.399	152.487	175.363	171.101	193.128	202.454	200.241	191.42	161.895	155.31	158.896	103.916	137.169	132.218
HSP60	543	Yes	2813	614.318	347.086	1.8216	1.43601	1109	0.000766	371	6.56634e-06	536	474.201	797	0.0904	869		422.453	467.133	610.122	690.782	769.539	764.136	708.575	674.247	691.833	608.992	564.659	531.623	470.463	487.93	489.783	502.909	627.708	685.795	618.153	643.554	745.47	638.018	633.017	641.532	615.894	604.124	610.721	599.239	641.185	625.024	613.055	628.101
POL31	544	Yes	2821	43.9975	40.143	2.46438	1.5132	1823	0.000283	228	2.4398e-08	237	129.221	533	0.0394	773		30.08	27.413	32.416	43.024	54.743	67.556	66.569	61.476	54.619	48.894	43.933	37.431	34.085	34.882	34.265	37.954	46.385	47.846	48.489	46.415	47.074	47.912	47.64	48.09	40.939	36.867	39.526	36.581	40.025	39.725	46.638	44.02
YPL162C	545	Yes	2823.5	41.2183	34.822	2.62053	1.49366	1628	0.000943	390	1.34826e-07	314.5	116.037	491	0.0147	21		37.286	50.973	43.416	40.108	38.367	30.538	32.386	35.792	38.148	43.462	48.927	53.458	52.227	54.936	56.31	51.758	49.695	42.965	36.487	36.087	33.28	37.945	40.038	38.242	39.664	41.47	44.902	46.248	46.395	26.811	42.293	41.334
ERV25	546	Yes	2829.5	863.042	569.868	1.93693	1.324	504	0.00607	716	0.00049055	1009.5	138.772	600	0.11	612		734.876	680.496	790.713	794.904	872.559	1082.86	1178.1	1176.06	1002.09	852.328	759.113	692.004	676.927	640.096	608.232	715.791	772.363	805.462	847.243	874.142	913.298	911.951	831.487	829.05	806.96	806.247	687.521	742.984	804.983	959.236	859.083	913.266
TRP4	547	Yes	2832.5	150.409	224.037	3.1092	1.40512	894	0.0326	1143.5	4.6744e-07	375	87.4906	420	0.364	947		181.855	179.087	330.256	306.182	236.349	178.978	148.223	122.094	115.151	109.263	112.597	109.46	106.219	118.116	126.675	141.508	153.928	160.985	156.102	152.957	148.924	141.908	133.131	127.426	126.823	122.23	137.224	134.477	139.809	167.437	150.09	152.902
YMR1	548	Yes	2835.5	13.9421	9.793	2.05109	1.43509	1101	0.00227	522.5	2.10457e-05	630	137.361	582	0.253	218		10.443	14.054	16.139	12.723	9.317	9.611	10.261	13.356	15.123	18.197	19.11	18.568	17.107	16.423	14.485	12.458	11.695	11.444	13.858	11.182	11.935	14.161	14.281	16.06	16.539	14.825	14.789	14.068	14.085	13.473	12.875	13.751
DDI1	549	Yes	2837	42.7575	36.482	2.17893	1.42242	1005	0.00394	629.5	1.24888e-05	590.5	139.131	612	0.157	948		57.101	49.382	67.427	54.582	45.707	37.728	35.504	30.945	31.471	34.231	34.68	34.773	37.732	39.104	43.174	47.934	46.642	48.847	44.525	41.791	39.902	42.01	40.923	38.654	42.731	40.229	44.749	48.08	46.936	43.764	47.323	44.979
THI21	550	Yes	2837	13.7561	14.898	3.04194	1.43154	1068	0.00163	468	6.56634e-06	536	317.331	765	0.098	870		7.296	11.658	21.524	20.345	22.194	19.953	18.843	15.244	12.881	13.196	11.831	11.234	10.782	10.847	12.288	14.949	13.35	12.952	16.835	16.599	16.945	17.538	18.144	13.193	16.048	14.727	13.044	11.979	11.334	13.162	11.79	13.046
EOS1	551	Yes	2842	111.299	38.21	1.4012	1.38781	788	0.00155	462	0.000137018	833.5	293.565	758.5	0.0332	949		97.159	115.957	133.449	122.417	113.667	105.894	115.721	113.822	98.564	97.338	97.527	100.454	108.54	118.008	122.674	116.212	127.412	129.182	118.108	124.205	119.577	119.49	105.797	111.087	100.708	100.384	100.084	108.456	115.79	104.69	108.469	113.276
TFA2	552	Yes	2843	43.2387	19.825	1.55665	1.43483	1096	0.00153	459.5	1.31827e-05	596	139.969	691.5	0.221	1142		55.44	47.923	48.854	41.429	38.282	38.222	37.361	38.553	39.974	35.615	40.247	40.718	47.796	48.246	45.517	54.376	47.001	44.86	49.772	44.23	39.531	40.777	38.23	40.075	44.512	39.229	38.063	41.199	42.614	49.561	43.261	44.638
BOI2	553	Yes	2850.5	22.0317	23.597	2.65257	1.34197	578	0.006	715	0.00148789	1191.5	62.1883	366	0.16	349		15.633	18.032	17.455	16.742	18.794	20.527	25.257	30.427	34.664	37.876	36.75	34.372	30.388	27.839	24.198	19.776	19.726	18.92	20.676	21.593	20.224	21.281	26.847	26.232	28.025	29.158	26.309	23.558	21.617	14.613	18.109	16.427
OPT1	554	Yes	2861.5	110.273	159.628	6.21149	1.43785	1126	0.00507	673	7.72274e-05	750.5	32.8831	312	0.354	454		30.63	85.216	64.081	73.843	88.387	107.822	145.683	174.356	190.258	175.553	148.875	133.853	121.744	117.93	116.202	106.161	104.142	105.545	104.521	110.125	116.695	125.576	134.157	142.134	124.965	120.007	103.374	101.617	103.017	81.244	90.228	89.943
GPI16	555	Yes	2864.5	130.224	84.199	1.90645	1.40202	869	0.00244	543	5.22107e-05	705.5	292.299	747	0.271	613		160.86	143.391	156.621	143.672	161.251	172.3	177.088	158.126	135.131	117.383	100.308	92.889	107.219	108.328	113.203	118.444	115.641	132.379	151.711	153.408	134.636	144.911	142.271	133.47	122.637	126.377	113.209	122.147	117.577	109.503	119.442	119.792
ENT1	556	Yes	2868.5	51.2504	37.176	2.10066	1.52056	1897	9.86e-05	136	1.34826e-07	314.5	124.569	521	0.0317	950		70.866	64.453	70.952	63.228	64.329	51.606	45.732	42.722	34.244	33.776	36.689	35.044	40.613	45.358	46.878	62.824	67.183	64.511	62.73	57.732	46.87	50.248	54.436	50.204	47.741	48.403	53.435	55.575	54.053	45.762	55.027	53.671
PSD1	557	Yes	2872.5	94.9431	36.726	1.4826	1.36167	652	0.00285	565	0.00037593	964	139.969	691.5	0.175	1042		76.1	107.527	106.303	91.406	91.73	99.242	95.942	93.143	88.053	87.251	79.064	77.093	76.213	78.78	83.011	88.739	94.683	99.183	98.089	97.976	101.033	97.307	96.989	94.704	86.738	84.978	81.828	88.766	89.879	98.485	91.254	97.922
RNH202	558	Yes	2892.5	44.1285	58.523	3.39622	1.34089	572	0.00315	582.5	1.36115e-06	438	121566	1300	0.1	774		25.516	28.373	24.423	43.14	71.12	82.946	74.257	57.16	51.622	43.589	38.427	35.151	31.704	33.242	34.067	46.369	50.275	52.696	46.208	45.772	48.164	45.498	44.481	42.035	40.666	34.616	35.268	36.245	39.318	47.885	45.92	45.264
SLY41	559	Yes	2903.5	63.8636	54.11	2.25124	1.44748	1217	0.0016	464	4.72875e-05	690.5	129.146	532	0.0891	350		50.815	61.315	43.245	46.902	52.847	60.071	74.715	81.457	90.38	97.355	92.399	84.174	81.706	72.917	66.196	59.727	52.009	51.09	57.739	64.237	61.278	69.661	69.102	73.777	75.584	70.623	66.416	69.781	60.964	50.693	54.154	56.539
MPS1	560	Yes	2905	13.9395	14.678	3.06762	1.53126	2028	0.00016	177	1.04377e-07	299	76.8869	401	0.0259	351		7.099	11.345	9.38	8.588	8.17	10.918	12.963	18.516	19.488	21.777	19.695	19.3	18.674	16.654	14.878	14.437	10.761	10.851	11.904	12.407	13.702	14.653	16.291	15.04	16.769	16.26	17.554	14.13	14.622	11.631	13.292	11.768
DSE2	561	Yes	2909.5	327.047	779.505	52.6434	1.29698	416	0.0537	1306	0.00049055	1009.5	4.62744	178	0.486	901		101.619	42.371	89.971	138.601	110.716	54.913	40.483	32.421	36.178	38.461	26.626	20.973	16.806	15.094	31.196	171.327	403.475	640.947	769.427	794.599	669.3	595.264	486.093	408.934	292.518	227.954	177.315	173.924	254.945	255.932	400.699	440.93
GCR1	562	Yes	2910	33.5637	24.123	1.95936	1.35063	602	0.00475	657	0.000899363	1098	134.311	553	0.0909	352		25.145	33.041	31.463	33.46	29.176	29.551	29.215	31.498	43.002	49.268	47.869	44.323	37.941	35.986	31.376	31.698	29.651	27.011	31.192	31.73	33.538	37.839	37.722	43.123	43.445	43.232	43.179	36.484	32.874	25.704	31.786	28.961
DAD3	563	Yes	2913.5	194.176	203.135	3.67617	1.54077	2120	0.000329	253	4.17686e-08	256.5	21.7039	284	0.101	455		79.63	75.905	87.792	114.745	100.831	148.005	199.424	219.908	279.04	270.593	265.186	237.645	242.86	191.951	209.592	130.202	175.031	164.681	145.029	189.704	192.116	205.726	198.871	232.596	195.143	235.897	210.476	212.153	186.288	203.214	177.147	187.893
NUP2	564	Yes	2917.5	51.4169	41.121	2.19541	1.52593	1964	5.84e-05	86	7.07626e-08	273.5	138.384	594	0.0337	219		38.096	34.399	42.95	42.721	41.282	45.242	49.515	62.56	63.087	70.923	75.52	63.223	56.935	56.453	50.31	45.498	45.477	46.491	45.345	45.166	53.458	54.107	56.493	57.162	58.501	58.699	56.934	53.589	52.548	45.363	49.827	47.859
YOR389W	565	Yes	2927.5	6.18138	8.555	3.49781	1.46756	1370	0.00227	522.5	7.00765e-05	741	24.5809	294	0.239	456		4.448	3.753	4.444	3.425	4.606	4.629	7.824	9.923	11.98	11.049	10.88	9.821	9.721	8.462	7.07	5.456	5.705	5.708	4.972	5.311	5.993	5.975	6.786	6.992	7.42	7.381	7.818	5.684	5.758	4.755	5.6	5.603
CTF3	566	Yes	2928	18.9115	27.511	3.90845	1.50763	1760	0.00146	454.5	7.55978e-07	402.5	32.4851	311	0.197	775		9.459	11.258	11.467	15.816	25.128	36.97	34.943	30.027	28.752	25.153	22.034	18.044	16.265	13.55	14.415	12.429	14.638	16.689	19.056	22.071	24.316	22.98	24.509	23.564	20.938	18.694	17.271	15.518	15.388	13.328	14.834	16.832
VTI1	567	Yes	2928	92.8768	82.335	2.41908	1.34065	571	0.00707	746	0.000218217	888	236.68	723	0.196	951		126.073	138.103	140.355	91.16	72.386	64.736	58.02	59.61	65.464	71.4	77.68	81.584	83.633	82.736	98.433	102.023	98.605	85.166	79.868	74.779	71.888	68.329	77.939	92.971	82.649	83.535	94.164	100.459	103.912	103.367	98.759	97.025
YDR307W	568	Yes	2943.5	33.2253	34.967	2.72056	1.41442	951	0.00131	434	1.34826e-07	314.5	61331.1	1244	0.124	776		20.323	23.06	21.995	33.628	43.962	55.29	54.344	45.154	40.079	35.131	27.615	27.594	26.871	26.551	27.907	33.26	33.19	34.406	36.194	37.409	35.589	35.951	34.778	33.767	31.271	30.731	29.01	30.277	28.195	28.12	30.357	32.898
SIW14	569	Yes	2958.5	60.37	47.895	2.36027	1.36605	671	0.00589	708.5	9.3663e-05	772	581.683	807	0.307	22		57.821	47.803	47.707	46.133	51.158	43.246	35.21	35.669	40.443	50.89	54.554	55.339	63.335	67.377	70.771	83.105	69.594	70.76	66.924	60.202	52.862	54.74	51.501	51.296	57.258	52.859	60.551	64.901	70.77	76.867	72.002	76.626
RCY1	570	Yes	2972.5	12.6621	8.46	1.96686	1.4609	1307	0.000637	341.5	3.16688e-05	658	139.957	666	0.0151	220		12.164	12.75	8.75	11.514	11.704	12.249	12.121	12.408	15.257	15.854	17.21	15.296	14.868	13.508	11.168	10.505	11.287	10.97	12.16	11.734	12.304	11.392	13.409	13.489	14.164	13.239	14.174	12.045	12.511	12.557	11.654	13.116
HXT3	571	Yes	2975.5	676.097	651.471	2.74396	1.2372	227	0.0144	901.5	4.28084e-05	678	28022.7	1169	0.425	952		406.643	462.632	1025.03	651.755	452.645	391.882	398.301	373.559	413.143	483.675	589.088	810.508	978.582	997.923	904.42	904.522	771.863	812.179	768.626	737.11	602.967	579.007	604.876	725.239	758.397	807.446	804.126	841.107	840.347	708.459	710.128	686.345
YDL158C	572	Yes	2978.5	132.048	224.513	7.82265	1.4175	974	0.00329	586	1.12342e-05	578.5	907.471	840	0.0382	614		91.847	56.206	32.907	90.473	142.175	181.156	189.636	174.319	165.723	134.97	125.204	105.504	97.012	103.684	80.441	106.603	100.009	120.841	143.37	141.502	182.155	170.896	145.188	132.177	117.608	98.004	116.316	110.009	118.232	174.898	120.278	136.813
YJR098C	573	Yes	2982	7.89746	8.013	3.42524	1.40503	892	0.00233	533.5	1.01005e-05	567.5	4723.25	989	0.0701	70		3.304	3.604	4.511	3.837	3.72	3.547	5.257	7.922	9.49	10.99	11.119	9.751	10.535	11.317	11.112	10.158	9.655	8.816	7.37	6.888	7.532	6.465	7.161	8.011	8.143	6.849	9.049	8.524	9.611	8.277	8.373	7.634
VPS54	574	Yes	2988	16.5501	9.372	1.88174	1.41502	955	0.00263	556	0.000124672	817.5	139.944	659.5	0.141	221		14.583	17.502	17.002	14.202	10.629	12.293	14.073	15.156	17.847	19.361	20.001	19.348	18.879	17.572	16.637	17.628	14.889	14.564	16.176	15.184	15.775	16.017	18.134	17.7	18.53	18.962	19.569	17.408	17.761	15.292	14.731	15.538
SUR4	575	Yes	2990.5	845.316	861.903	3.07604	1.45889	1290	0.00132	437.5	8.51295e-07	410	998.759	853	0.158	615		536.705	455.582	415.167	620.997	913.299	1139.08	1277.07	1171.74	1129.93	987.518	833.952	785.02	801.928	775.806	690.905	729.004	773.366	838.754	861.675	963.394	987.911	1012.75	940.747	937.215	863.438	801.539	757.233	774.736	796.537	772.729	801.789	818.697
BUD9	576	Yes	2991	27.0583	53.555	22.4735	1.13312	42	0.00145	452.5	8.15226e-06	550.5	3.56167e+07	1946	0.121	777		3.294	2.494	2.865	10.968	24.413	28.851	23.511	21.852	17.027	16.84	10.516	8.186	6.807	8.153	18.493	32.025	51.595	53.292	56.049	45.297	44.503	35.46	32.243	23.665	19.022	16.094	15.764	19.904	23.814	30.314	34.782	38.687
LDH1	577	Yes	2992	35.3921	40.451	3.15888	1.38954	802	0.01	808	4.28084e-05	678	144.754	704	0.316	1143		59.188	55.248	55.532	37.937	32.594	29.51	26.711	22.34	19.98	18.737	19.148	20.531	20.03	24.613	26.078	33.662	35.438	39.404	40.041	43.352	36.587	37.617	32.221	33.931	31.899	31.444	37.513	35.627	36.835	32.43	40.052	39.122
SET1	578	Yes	2995	18.8777	17.177	2.84858	1.34989	599	0.00645	726	0.00126009	1160	121.88	510	0.383	222		9.292	13.053	13.901	16.301	18.753	21.581	24.889	26.348	22	24.047	26.469	23.848	22.307	21.204	19.701	18.381	18.03	18.153	20.786	18.357	19.076	20.701	22.595	23.784	21.585	21.298	21.011	16.36	17.997	15.86	16.584	17.165
DSE3	579	No	3001	45.6578	116.627	23.9852	1.20543	166	0.0499	1279.5	0.000137018	833.5	230.601	722	0.62	NA		8.265	6.267	8.986	9.009	7.587	6.868	7.358	6.931	8.099	5.999	5.074	6.248	7.154	19.294	63.542	121.701	120.26	113.536	104.089	89.555	59.159	50.882	37.138	26.345	22.366	23.142	26.319	46.764	59.639	66.358	77.295	75.49
YMR295C	580	Yes	3012.5	441.888	553.297	3.47074	1.25209	274	0.0314	1131	1.54109e-05	607.5	6049.17	1000	0.482	1144		777.237	612.132	568.071	433.982	386.516	423.659	504.642	619.271	640.655	640.94	617.939	570.555	430.882	359.626	278.674	223.94	241.539	274.62	297.912	393.381	448.953	497.423	549.6	542.136	531.846	541.861	438.385	425.634	355.178	370.004	338.462	338.609
EGT2	581	No	3014	105.862	309.604	72.9006	1.3076	448	0.0568	1339.5	0.000137018	833.5	73.8389	393	0.54	NA		5.627	5.704	6.975	6.735	6.279	5.196	5.332	5.515	5.167	4.962	4.306	4.315	5.441	34.724	156.599	283.226	313.91	309.183	282.013	214.446	153.964	124.802	89.769	64.886	46.571	43.334	64.306	118.36	151.894	99.376	162.495	154.137
DYN1	582	Yes	3015.5	5.06762	4.308	2.57112	1.49467	1633	0.00107	403.5	1.36115e-06	438	131.206	541	0.0339	112		4.811	2.742	3.23	3.52	3.953	4.365	5.366	6.173	5.559	5.495	6.373	6.905	7.05	6.394	5.201	5.152	4.568	4.283	4.49	4.732	4.887	4.596	5.143	5.84	5.946	5.531	5.838	5.5	5.322	4.368	4.806	4.879
CEX1	583	Yes	3020	31.4282	20.26	1.82904	1.42909	1053	0.00486	665	5.22107e-05	705.5	138.571	596.5	0.332	526		26.017	29.183	29.353	31.416	33.803	40.123	43.036	44.698	42.071	39.32	40.745	37.412	32.189	31.662	28.941	25.177	27.305	26.671	32.976	32.985	32.092	35.281	36.578	34.88	33.698	33.897	33.414	30.994	29.5	24.438	27.157	28.259
TDA7	584	Yes	3024	50.8407	62.414	3.24011	1.42001	990	0.0116	847	5.76192e-05	722	104.885	465	0.0915	353		49.062	71.568	37.866	31.256	30.081	40.388	56.641	65.286	79.012	90.276	88.01	73.852	65.912	58.684	43.146	37.7	37.373	37.34	37.407	43.996	51.181	55.895	60.225	72.775	63.338	58.47	60.641	50.226	50.966	27.862	39.055	38.352
EMP46	585	No	3027.5	6.45462	11.502	5.39847	1.45187	1248	0.0082	772	0.000124672	817.5	5.31946	190	0.531	NA		12.07	12.516	14.117	8.408	6.708	4.171	3.956	4.524	3.704	3.28	2.615	2.862	3.501	3.696	3.91	6.179	6.761	7.583	6.444	5.741	5.303	5.157	4.5	4.601	4.836	3.828	5.812	5.63	6.26	6.684	7.848	7.69
ATG20	586	Yes	3028	17.5418	25.101	3.89349	1.4235	1014	0.0131	879.5	0.000124672	817.5	35.3954	317	0.269	953		31.835	32.318	33.776	24.293	15.773	12.571	8.675	9.234	9.76	10.235	11.25	11.955	14.45	17.163	17.022	16.363	17.979	16.406	16.222	16.691	16.046	14.286	14.773	16.4	17.29	15.22	18.519	18.176	19.683	18.077	18.854	17.417
MAP1	587	Yes	3029	211.083	138.536	1.86623	1.34675	585	0.00508	674	0.000410978	980	470.894	790	0.0339	457		205.343	165.173	159.93	181.907	209.609	237.574	261.027	269.452	298.466	287.408	292.855	267.819	224.897	210.276	204.665	212.995	201.454	206.521	213.234	202.235	219.482	226.542	228.718	206.258	217.403	210.051	207.481	201.633	188.1	220.348	194.869	206.88
TIR3	588	Yes	3033	21.6266	28.955	4.08327	1.50006	1682	0.00125	426.5	5.22107e-05	705.5	9.05652	219	0.144	354		17.348	14.012	10.073	9.498	10.941	9.391	12.72	17.55	33.933	38.346	35.665	32.165	32.446	32.414	35.353	29.994	20.277	17.147	14.809	19.881	19.352	22.47	24.987	24.142	25.074	28.469	26.618	29.294	24.19	21.444	19.78	19.929
YLR049C	589	Yes	3040	43.8578	76.515	10.7933	1.32226	497	0.00102	396.5	4.23354e-06	502.5	3.50645e+06	1644	0.0583	778		12.632	13.137	8.263	21.545	45.906	60.247	50.551	37.796	23.32	16.398	11.905	8.666	7.813	17.518	50.926	76.443	84.328	77.012	68.508	58.344	53.511	43.018	34.948	30.977	22.849	20.993	26.727	35.646	50.776	65.218	64.606	62.617
RAD17	590	Yes	3046.5	15.0365	19.063	3.00052	1.4818	1514	0.00794	767	1.73727e-07	328.5	93.881	437	0.138	779		11.349	12.15	12.743	15.05	22.333	28.592	26.914	25.274	16.373	15.241	12.657	11.867	9.529	12.429	10.183	11.8	12.768	15.681	14.729	15.376	16.958	16.752	15.51	13.644	13.594	13.933	11.789	12.601	11.875	14.526	16.459	14.369
SLC1	591	Yes	3052	293.855	189.106	2.1096	1.36905	688	0.012	854	0.000218217	888	139.437	622	0.153	527		181.721	170.427	250.342	243.073	267.217	296.698	336.768	359.533	310.199	287.255	276.532	276.944	295.094	284.831	275.515	275.115	238.176	271.419	287.537	308.418	286.024	324.219	314.684	304.608	324.807	320.8	306.153	313.409	267.68	309.219	284.397	285.298
GRH1	592	Yes	3053.5	99.1166	91.264	2.43292	1.2685	328	0.0149	909	0.000124672	817.5	5854.2	999	0.326	954		122.046	126.886	154.955	96.239	76.49	76.965	77.716	78.49	69.597	63.691	66.463	71.938	67.118	74.312	86.001	93.982	100.447	104.22	103.504	104.99	102.961	96.24	96.333	91.8	91.162	98.968	88.858	93.89	102.601	104.852	110.844	113.169
SPC97	593	Yes	3071.5	10.8963	20.901	9.39398	1.54772	2180	0.00111	410	2.23305e-07	339.5	1.77511	142	0.163	528		2.49	3.714	3.51	5.361	11.09	16.326	20.505	23.391	22.09	20.004	17.114	14.503	11.439	9.098	7.812	7.917	8.432	9.235	9.526	12.011	11.669	12.959	13.823	14.468	13.556	12.176	11.463	9.704	9.079	7.011	8.064	8.822
RTR1	594	Yes	3078.5	29.0663	24.51	2.39579	1.38901	798	0.00454	651	0.000124672	817.5	640.278	812	0.0641	1043		30.137	42.07	33.298	35.254	34.524	26.146	23.769	17.56	24.698	28.984	35.051	35.167	36.307	35.509	32.532	24.515	27.068	29.188	22.979	20.791	19.796	24.05	22.856	28.619	30.093	29.705	34.15	33.685	35.533	28.431	30.513	24.656
TAH1	595	Yes	3100	189.783	153.131	2.32947	1.35705	628	0.00655	729	0.00175403	1223	124.475	520	0.036	616		193.135	138.815	166.703	155.294	170.218	198.294	217.371	208.369	204.072	188.554	171.55	162.743	153.874	115.182	176.054	187.031	167.948	159.739	228.85	268.313	220.2	255.026	244.993	233.548	255.591	234.411	194.993	222.097	142.934	219.088	182.047	184.927
CHA4	596	Yes	3107	16.677	7.904	1.5963	1.3091	455	0.0105	822.5	0.000250618	904	2264.41	925.5	0.173	458		16.249	17.901	15.31	15.146	16.722	16.939	19.598	18.464	21.159	20.071	20.731	19.501	19.239	18.068	17.649	15.981	15.583	15.952	14.909	15.786	16.278	16.705	18.208	17.551	16.613	16.153	17.403	14.901	14.865	14.909	13.255	13.882
SGT2	597	Yes	3111.5	452.874	180.578	1.49462	1.42575	1028	0.000503	311	1.9241e-06	451	150861	1321.5	0.0209	871		503.402	428.9	495.501	520.079	545.664	537.035	484.781	467.308	399.853	402.6	379.307	365.086	375.974	384.789	383.353	416.122	427.483	449.186	466.572	481.62	484.049	495.684	486.422	474.998	458.754	476.604	455.732	476.544	463.002	481.105	455.021	478.213
BGL2	598	Yes	3116	2410.12	1195.59	1.70529	1.38382	760	0.00336	589.5	0.000103078	786.5	4530.62	980	0.377	1145		2890.76	2762.04	2779.16	2404.5	2245.66	2243.25	2312.48	2409.03	2657.58	2726.04	2732.67	2808.06	2740.8	2499.32	2102.79	1896.3	1695.17	1698.32	1776.78	2065.26	2037.73	2348.14	2464.3	2660.14	2521.67	2796.8	2501.69	2577.26	2452.31	2186.92	2115.79	2111.13
TIP1	599	Yes	3116	841.58	1704.08	8.85093	1.33437	538	0.0128	871.5	0.00031414	940.5	324.198	766	0.107	23		877.818	1024.79	1088.58	990.234	1016.04	789.424	586.153	401.562	302.794	224.667	217.054	292.145	578.357	969.66	1661.23	1921.13	1812.09	1776.75	1637.61	1567.23	1256.14	1111.41	859.639	693.294	654.17	725.875	615.562	899.024	911.679	1057.43	1069.75	1012.99
SIC1	600	No	3118	74.0561	138.078	8.12256	1.17264	98	0.0234	1031	8.50687e-05	760	57811	1229	0.528	NA		32.734	31.648	30.955	25.575	23.584	33.448	27.312	26.009	19.962	20.715	20.041	19.386	26.402	51.37	126.131	139.61	157.464	135.179	105.316	97.978	85.246	63.926	56.415	48.169	36.009	44.206	58.948	84.612	108.777	117.807	119.324	116.443
FET5	601	Yes	3118.5	51.8114	31.638	1.8309	1.33637	550	0.0105	822.5	0.000150518	845.5	1742.73	900.5	0.0752	955		44.23	68.467	69.715	58.502	56.838	54.189	53.097	50.482	45.183	40.86	38.077	40.314	48.493	47.195	49.736	49.776	52.068	50.483	50.864	50.753	50.985	45.479	46.813	48.324	48.139	50.609	50.422	49.531	57.001	51.055	54.958	56.132
TFB3	602	Yes	3120.5	26.9596	16.912	1.98982	1.44608	1205	0.00214	515	0.000124672	817.5	137.457	583	0.143	113		25.795	24.833	27.935	24.069	21.425	17.086	18.389	20.745	20.456	23.635	25.745	26.971	33.998	33.188	30.702	23.799	30.817	26.371	27.384	23.788	24.902	22.483	20.478	24.898	28.427	27.583	28.421	27.732	28.77	33.419	32.183	30.46
RIB3	603	Yes	3136	389.004	326.116	2.07848	1.43583	1107	0.00365	611.5	3.78858e-06	495.5	2241.19	922	0.0735	1146		628.501	442.357	447.547	472.281	515.629	484.705	432.227	427.861	361.197	341.595	304.155	302.385	304.087	308.928	334.008	421.727	402.326	405.256	414.135	422.363	412.55	417.849	386.488	339.557	359.055	365.184	335.87	369.681	354.81	454.525	398.121	394.359
PHO88	604	Yes	3139	2064.55	1032.64	1.6363	1.37359	715	0.00387	624	0.000637673	1048	293.011	752	0.0232	617		1973.84	1622.89	1700.47	1831.97	2300.96	2425.42	2621.57	2449.41	2448.61	1915.66	1712.15	1663.07	1625.71	1689.89	1788.84	1877.75	2100.95	2227.5	2378.83	2600.78	2367.8	2528.89	2398.53	1950.95	2241.16	2191.32	2027.82	2178.98	1831.62	2305.8	1995.15	2069.97
MAS2	605	Yes	3151.5	71.9901	46.664	1.8284	1.43802	1128	0.00296	571	0.000124672	817.5	139.654	635	0.104	902		81.084	85.271	89.809	102.994	95.606	85.171	70.14	59.776	56.562	56.33	62.008	59.469	57.943	61.198	70.867	68.621	78.462	83.667	66.679	67.983	74.601	65.269	61.959	65.694	67.015	64.046	72.628	68.303	76.48	70.114	71.272	70.99
SSA2	606	Yes	3151.5	957.253	538.519	1.75099	1.40294	873	0.00365	611.5	0.000286979	925	287.053	742	0.0548	780		740.847	717.081	997.336	1124.14	1233.99	1255.6	1216.32	1225.28	1234.27	1180.78	1133.69	1055.03	918.795	876.287	819.18	894.943	927.213	995.012	1022.74	1050.95	1093.28	1042.16	1088.12	1033.64	1071.91	1049.58	985.611	972.834	935.49	959.8	903.003	932.041
SBH1	607	Yes	3161.5	2533.4	2010.48	2.32155	1.32768	516	0.00386	623	0.00136953	1177.5	970.576	845	0.0992	618		2014.38	1744.39	1576.26	1723.34	2124.84	2819.89	3350.49	3153.88	3260.02	2631.72	2381.88	2439.59	2183.23	1670.22	2057.72	1521.3	2002.62	2042.53	1842.85	2457.06	2786.97	2414.87	2837.2	2755.55	2279.52	2482.88	2385.83	2497.65	2228.91	2877.38	2764	2747.95
DCW1	608	Yes	3172.5	166.369	84.53	1.61813	1.51874	1876	0.000301	239	5.27593e-07	382	139.965	675.5	0.0593	619		150.804	156.103	176.828	174.545	192.408	217.793	221.282	203.649	170.807	161.372	149.498	136.752	137.866	138.652	143.718	159.793	162.725	176.368	189.369	188.227	184.576	185.915	184.527	170.434	163.085	163.748	155.425	154.263	150.85	142.449	157.676	157.779
RNH203	609	Yes	3175.5	185.393	164.828	2.57282	1.33302	535	0.00356	607	0.000199	877.5	23485.3	1156	0.213	620		130.33	104.798	118.947	137.652	177.221	232.063	269.626	257.086	243.404	195.296	153.315	165.828	130.403	115.61	162.413	140.162	183.145	187.574	197.006	207.41	226.069	192.483	193.249	189.298	170.625	148.51	164.261	150.307	156.924	217.941	202.182	207.47
SPP382	610	Yes	3182	10.2258	8.354	2.35771	1.4991	1675	0.00118	420	9.58849e-06	561	127.659	526	0.221	529		6.153	7.65	7.053	8.179	8.2	11.818	13.418	14.507	14.352	13.19	11.452	12.608	12.608	11.89	10.117	7.815	8.449	9.744	10.655	9.99	11.558	11.48	11.451	12.384	10.394	11.152	10.245	11.326	10.391	9.056	8.446	9.547
MTC1	611	Yes	3199	57.932	34.316	1.90829	1.33438	540	0.00791	764.5	0.000791861	1074.5	686.148	820	0.243	781		56.57	59.343	60.385	53.189	57.49	66.897	56.918	53.215	40.96	39.531	37.781	39.253	42.888	51.506	56.566	60.1	72.097	71.566	61.7	62.144	58.176	56.157	53.23	54.121	52.688	50.824	53.199	59.203	61.588	63.5	67.292	66.993
ELM1	612	Yes	3200.5	13.1118	14.278	2.83216	1.52025	1893	0.00102	396.5	2.28695e-06	461	100.444	450	0.0807	355		7.793	11.984	9.631	10.909	10.515	13.633	16.663	17.269	18.051	22.071	21.196	19.725	17.311	14.207	12.293	10.934	11.212	9.733	10.57	10.033	13.296	13.944	14.64	15.709	14.766	14.17	14.466	11.747	14.17	11.679	11.344	11.247
HXT4	613	No	3200.5	272.049	845.053	38.8455	1.36244	656	0.0909	1523	0.000262051	912.5	0.755473	109	0.775	NA		230.847	333.287	867.382	431.92	169.933	76.249	37.944	22.329	24.388	32.564	62.667	124.28	192.794	243.794	230.758	234.281	254.093	372.03	426.569	387.13	309.525	238.596	209.984	225.254	220.178	259.208	280.941	299.277	334.817	317.611	310.964	317.245
ADA2	614	Yes	3201.5	29.2051	22.261	2.27461	1.45134	1239	0.00351	603.5	7.00765e-05	741	139.34	618	0.156	356		17.465	27.59	26.265	25.139	23.477	27.889	30.928	38.88	38.466	39.726	36.086	35.369	31.714	31.588	28.514	25.436	27.507	27.014	26.688	26.804	30.741	33.18	29.416	34.854	33.022	31.84	32.633	27.762	27.776	27.731	27.487	27.418
SCY1	615	Yes	3202.5	15.0749	16.078	2.65958	1.42203	1001	0.0107	825	0.00031414	940.5	93.4698	436	0.455	459		14.064	12.324	12.744	13.55	13.168	13.654	17.498	20.704	25.766	24.641	25.764	22.443	18.549	17.552	17.133	14.471	12.521	12.435	13.706	12.838	15.466	15.318	17.562	16.095	16.698	17.064	16.623	16.228	13.954	9.688	12.201	12.165
SLM5	616	Yes	3206.5	44.8363	24.61	1.70998	1.51041	1789	0.000453	300	3.02922e-06	483.5	139.596	634	0.0463	152		57.15	54.188	38.066	39.674	37.232	35.625	34.663	40.232	51.364	52.241	56.939	59.273	53.227	52.394	49.784	53.248	40.234	41.314	36.839	36.779	37.262	38.865	39.569	42.745	45.666	45.773	52.504	49.568	45.429	48.017	44.583	43.612
AIM44	617	Yes	3209.5	23.5338	78.671	29.6911	1.25379	278	0.0248	1047	0.00136953	1177.5	170.325	707	0.44	24		2.742	3.335	3.622	3.617	4.184	4.492	4.369	4.149	4.229	3.903	4.243	3.583	5.093	23.851	58	81.413	68.308	53.114	44.438	32.661	24.781	18.417	13.78	9.95	8.953	10.417	19.378	30.68	39.478	33.844	41.82	36.965
YOR342C	618	Yes	3215	98.3451	212.609	5.05742	1.27252	340	0.107	1585	1.21148e-06	431	1059.86	859	0.157	1044		114.071	265.009	52.93	75.571	146.058	164.088	143.426	114.592	85.545	68.761	54.939	52.4	53.939	73.504	101.207	108.544	139.016	143.471	152.669	129.923	126.145	113.043	103.086	82.464	76.005	74.438	74.03	81.376	87.617	81.308	108.871	107.387
YOR059C	619	Yes	3221	23.8121	13.431	1.73825	1.48598	1556	0.0013	432	1.12342e-05	578.5	139.931	654.5	0.0136	357		29.479	25.44	21.982	22.099	19.979	19.388	19.703	25.458	28.466	31.624	27.067	28.593	27.114	23.292	24.5	23.206	19.37	18.193	19.419	20.572	20.06	22.556	24.85	24.875	26.399	24.413	26.576	22.787	25.879	25.738	22.806	22.86
QCR2	620	Yes	3222.5	232.723	280.077	3.10055	1.28984	391	0.0462	1255.5	1.89787e-05	623	3144.91	953	0.164	956		271.315	234.019	413.412	413.328	245.411	144.984	133.335	153.397	179.307	191.443	222.83	259.542	251.281	272.255	260.954	279.365	217.919	204.197	215.763	198.272	188.693	186.479	172.872	171.61	213.328	228.783	246.463	255.397	231.912	221.926	229.454	220.558
YMR122W-A	621	Yes	3231	11685.8	19552.5	6.49385	1.51133	1797	0.00429	643.5	3.02922e-06	483.5	30.9432	307	0.149	1045		20673.9	23111.5	15324.8	9139.51	9384.97	13188.4	11444	7874.61	8959.2	7368.4	6340.64	5719.22	4547.6	3558.98	7678.83	5613.07	15416.3	16084.7	9314.76	12015.6	15406.3	8637.23	9532.14	12604.2	7395.06	7455.71	6783.32	7046.18	11975.1	13353.9	14934.3	14992
ISN1	622	No	3231.5	44.2644	63.121	3.44759	1.32959	526	0.0251	1052.5	5.76192e-05	722	2493.44	931	0.647	NA		88.91	65.635	66.84	49.652	36.71	32.725	30.873	28.806	27.462	25.789	29.395	29.954	31.341	32.669	33.094	37.808	41.771	49.653	45.206	46.274	44.626	42.432	43.267	37.23	36.971	39.975	42.742	38.214	39.396	48.521	45.786	50.388
2016-10-02	623	Yes	3234.5	11.0781	7.933	2.06784	1.4016	864	0.00744	753	0.000113388	799.5	668.879	818	0.2	358		7.429	11.114	9.195	7.884	7.852	9.665	11.867	14.288	14.559	15.362	14.854	12.294	11.496	11.414	11.227	10.342	10.115	11.023	10.188	11.029	12.638	12.355	13.526	13.169	13.42	12.907	13.318	12.62	10.584	8.508	9.851	9.681
TFC8	624	Yes	3238.5	21.2981	15.431	2.10033	1.45955	1294	0.00205	508	0.000124672	817.5	139.353	619	0.0935	782		14.024	16.406	16.344	20.598	23.948	29.455	28.041	28.608	26.84	25.787	22.585	21.131	18.388	18.343	17.245	17.896	18.846	20.018	21.004	22.712	22.619	22.757	23.843	22.569	22.146	19.157	21.567	21.105	21.682	19.038	18.908	22.111
PBI2	625	No	3257.5	536.714	961.474	20.2503	1.30179	424	0.0378	1177.5	0.00774465	1603	0.0313974	53	0.541	NA		990.968	855.229	777.2	583.257	540.688	414.539	309.006	172.795	109.845	84.369	49.946	51.595	58.301	74.932	150.623	274.718	357.165	462.322	529.265	603.132	520.916	489.557	376.467	339.123	338.056	295.56	248.394	328.027	385.121	638.282	655.869	710.084
MCM6	626	Yes	3258.5	23.5714	26.579	3.27152	1.21956	194	0.00513	675	5.88855e-06	525.5	1.99024e+07	1864	0.221	872		11.701	14.125	19.581	33.921	38.28	32.282	21.76	16.335	15.314	15.761	19.09	23.146	26.633	30.32	31.69	34.444	38.244	34.904	30.841	26.024	24.007	20.21	19.993	18.903	19.351	19.68	23.484	23.72	26.698	22.906	27.172	25.833
FIR1	627	Yes	3271.5	18.9713	36.208	7.74516	1.54141	2129	0.00117	419	1.12342e-05	578.5	1.91448	145	0.0892	223		5.368	10.06	8.062	8.584	9.986	13.576	23.68	30.39	37.256	39.871	41.576	35.707	29.985	25.349	19.96	17.077	14.935	12.605	14.398	17.391	18.533	22.451	24.871	24.447	25.377	25.2	25.458	21.276	18.616	10.83	14.589	12.194
SFI1	628	Yes	3278.5	14.9721	10.24	1.96213	1.47474	1448	0.00194	497.5	5.76192e-05	722	139.039	611	0.172	530		10.643	12.761	12.52	15.195	18.439	18.93	19.203	20.883	18.33	19.801	18.324	16.858	14.735	16.009	14.578	13.5	13.437	13.844	14.499	13.961	15.371	17.304	17.485	16.939	17.692	15.62	15.585	14.838	14.298	12.427	13.908	13.184
SNZ2	629	Yes	3288.5	3.66828	3.419	2.5932	1.41227	931	0.000589	332	1.54109e-05	607.5	413698	1418	0.0314	621		3.66	2.896	2.753	3.477	4.208	5.14	5.565	4.172	4.163	3.563	2.977	2.736	2.774	2.955	2.357	2.146	3.331	3.339	3.498	3.309	3.608	3.544	4.075	3.775	3.276	3.13	2.78	3.906	2.747	4.352	3.54	3.684
KAR2	630	Yes	3304.5	652.953	522.878	2.02025	1.23861	232	0.00813	769	0.000103078	786.5	1.084e+06	1517	0.301	957		696.412	868.722	1035.38	958.069	890.43	793.435	799.216	856.006	865.753	719.884	617.647	561.949	553.547	555.889	554.488	621.072	626.484	656.417	717.703	763.681	769.217	758.339	749.776	684.292	708.371	667.428	650.784	601.059	561.626	560.824	561.135	565.572
MPD1	631	Yes	3306.5	72.2762	58.402	2.08701	1.39144	811	0.0162	931	0.000137018	833.5	272.647	731	0.301	622		94.632	89.063	78.526	81.065	92.153	111.573	112.129	97.344	82.511	66.215	55.847	54.362	59.62	53.727	62.63	58.084	70.426	69.011	72.282	70.181	67.653	71.013	59.928	62.886	58.499	59.157	57.267	65.878	56.225	75.971	67.071	70.588
MNN2	632	Yes	3315	145.302	128.355	2.14528	1.49368	1629	0.00972	798	6.70949e-07	395	116.212	493	0.431	623		117.869	125.876	144.027	158.833	192.612	233.675	240.428	220.796	220.139	205.34	182.488	150.727	136.817	126.219	122.587	119.763	126.073	139.303	135.683	151.357	158.378	160.586	157.226	153.296	157.222	144.464	139.464	126.277	122.687	112.7	120.28	122.549
FLC3	633	Yes	3315.5	42.4962	40.329	2.6129	1.35332	613	0.00716	747	0.000535598	1019.5	2667.11	936	0.132	359		25.004	34.278	36.096	34.765	35.52	39.213	49.87	55.755	61.395	65.333	65.224	64.086	62.631	55.216	45.784	47.603	35.802	35.833	38.304	43.289	41.71	42.013	46.471	52.154	48.008	49.249	47.206	46.314	43.789	29.805	34.613	31.183
YAL044W-A	634	Yes	3319	246.808	198.526	2.24619	1.28636	381	0.000702	358.5	9.07654e-06	557.5	6.32891e+07	2022	0.118	1147		357.833	284.957	313.731	297.43	308.426	277.976	297.494	249.724	220.444	194.419	159.307	176.878	175.577	163.321	210.734	245.104	220.646	262.479	232.376	309.084	241.499	268.947	246.845	215.703	247.288	260.241	223.679	266.582	187.544	261.211	258.315	243.543
EFB1	635	Yes	3322.5	3929	2097.88	1.74201	1.47262	1430	0.00228	524.5	5.22107e-05	705.5	139.952	662.5	0.0416	153		3400.52	2827.29	3071.06	3160.06	3490.65	3655.86	3833.68	4457.64	4465.31	4497.34	4671.43	4843.62	4425.64	4117.5	4099.64	3801.3	4010.91	4049.44	3636.62	4061.89	4249.17	4211.71	4289.02	4363.57	4224.82	4556.72	3785.54	4080.73	3776.74	4413.77	3772.34	3893.19
ARP1	636	Yes	3336	29.2891	21.082	2.03015	1.48103	1507	0.0029	568	1.89787e-05	623	139.755	638	0.108	624		20.465	21.92	23.929	24.829	30.189	39.397	41.547	38.857	35.335	33.178	32.012	28.2	30.48	26.579	27.908	26.576	28.12	29.033	28.918	29.359	30.46	31.987	31.175	30.022	33.096	29.2	28.695	27.322	27.736	26.652	27.53	27.606
YNL181W	637	Yes	3336	47.0662	52.705	3.08733	1.34806	591	0.00101	394	1.36115e-06	438	2.92738e+07	1913	0.118	625		30.143	25.25	27.519	39.309	49.382	75.476	77.955	66.945	54.789	44.148	39.575	35.325	34.575	34.415	39.259	36.915	48.721	50.33	48.25	48.389	54.163	46.353	42.492	42.754	37.266	37.585	40.337	41.734	43.27	50.05	47.135	53.471
APA1	638	No	3340	342.504	212.698	1.80699	1.21712	189	0.0284	1092.5	0.000199	877.5	32852.6	1181	0.503	NA		466.859	360.302	356.363	387.859	445.078	434.218	448.647	470.814	476.267	452.567	430.399	380.226	313.551	304.558	263.824	270.284	300.154	332.235	312.428	338.622	410.427	374.144	366.777	349.079	322.154	314.181	317.193	313.177	310.753	325.495	319.757	323.508
GRX8	639	Yes	3343	88.3786	109.781	3.31919	1.38168	748	0.0126	866	8.50687e-05	760	3946.63	969	0.288	154		93.551	78.599	63.041	63.866	57.123	56.101	58.913	72.498	90.827	98.299	107.702	109.729	94.326	86.358	75.1	70.969	57.453	53.148	55.24	47.336	55.395	57.493	62.94	102.34	94.185	108.808	94.103	91.503	86.674	133.706	80.882	88.828
YGR042W	640	Yes	3344.5	35.9295	21.901	1.85477	1.42479	1022	0.00703	745	0.000137018	833.5	289.978	744	0.33	783		33.375	33.6	33.176	42.062	44.006	44.037	39.52	31.868	26.353	25.622	26.691	27.929	27.015	28.011	35.016	41.55	40.848	41.218	47.523	41.661	32.234	35.839	33.332	31.862	30.379	35.971	35.612	36.35	36.519	35.794	37.33	42.033
CHL4	641	Yes	3345	17.3093	15.59	2.65026	1.57017	2442	0.000104	144.5	2.23305e-07	339.5	87.0493	419	0.0363	360		9.447	12.715	13.048	14.641	12.252	13.842	17.997	22.614	23.527	25.037	24.086	22.541	17.931	19.024	16.003	15.134	13.257	12.057	15.68	14.373	15.877	18.68	24.557	22.457	22.45	23.375	22.403	16.258	17.067	14.205	14.706	12.843
IMA5	642	Yes	3348.5	3.16322	5.871	4.10799	1.4914	1605	0.0278	1081.5	1.36115e-06	438	9.79229	224	0.346	958		2.046	3.247	7.76	7.547	6.489	5.99	6.73	4.342	2.983	2.524	1.889	2.21	2.037	2.143	1.915	2.288	2.222	2.83	3.246	3.803	3.525	3.015	2.679	3.201	2.381	2.862	2.882	2.53	2.263	2.808	2.446	2.931
YOR378W	643	Yes	3356.5	6.86506	8.634	4.72959	1.32826	521	0.00223	518.5	1.9241e-06	451	1.99628e+07	1866	0.185	626		2.315	3.089	3.522	3.606	8.953	10.655	10.949	10.1	8.555	7.439	6.244	6.595	5.849	5.084	5.248	6.466	6.729	7.657	7.37	9.575	6.639	7.56	7.117	7.355	6.458	6.065	6.291	6.053	6.131	6.359	6.501	6.491
RPO41	644	No	3369.5	17.0068	10.178	1.89351	1.31011	458	0.0146	905.5	0.000449101	996	6725.4	1010	0.638	NA		11.391	16.389	19.264	18.475	14.578	12.903	12.764	11.936	13.853	14.779	18.4	19.151	19.2	21.058	20.585	21.569	19.972	19.459	18.458	17.25	16.398	14.625	15.764	16.875	17.957	18.335	19.18	19.17	18.592	16.625	16.403	16.411
YDL211C	645	Yes	3369.5	17.0833	34.226	7.69392	1.55568	2265	0.00278	561	1.34826e-07	314.5	10.4711	229	0.0849	784		5.113	13.21	9.875	16.16	27.104	39.339	34.4	30.059	25.022	22.607	18.328	14.28	10.138	9.072	11.497	14.562	16.358	18.586	17.296	18.929	19.69	20.36	20.549	20.594	16.86	15.072	13.37	13.956	15.441	12.596	13.184	15.775
COT1	646	Yes	3378	84.4827	60.019	1.98032	1.40246	871	0.0113	837	0.000286979	925	290.52	745	0.0974	1046		67.832	121.243	118.81	97.428	85.907	79.53	77.007	76.727	78.13	70.272	61.224	62.668	62.319	65.604	68.95	78.75	84.808	96.233	96.595	100.249	92.763	87.14	80.804	81.988	77.471	83.973	78.63	90.159	89.024	83.237	98.268	96.973
NVJ1	647	Yes	3397.5	34.7516	43.571	3.20334	1.38445	766	0.0175	958	0.000239184	898.5	411.357	775	0.435	959		60.064	60.818	63.346	39.569	29.708	24.787	22.697	22.368	19.775	22.281	22.149	24.682	24.72	27.497	31.672	38.39	33.078	30.31	40.639	33.555	28.368	30.525	29.967	28.089	33.084	33.61	34.514	32.565	37.267	39.517	36.34	36.237
SAM3	648	No	3397.5	189.102	158.037	2.22137	1.35121	603	0.0614	1364	2.15704e-06	457.5	4245.14	973	0.614	NA		147.74	244.063	287.43	243.051	199.285	169.09	178.446	208.901	260.709	240.276	219.735	193.56	168.754	165.203	167.08	139.739	153.365	154.01	129.393	151.99	172.056	189.489	225.669	249.736	223.734	214.418	177.431	182.401	185.235	157.794	153.193	158.362
GRS2	649	No	3400	13.1951	21.14	3.50474	1.27489	350	0.0918	1529.5	0.000113388	799.5	227.784	721	0.609	NA		29.58	20.194	20.731	14.67	10.981	9.048	8.44	9.397	9.098	10.777	12.37	13.338	12.978	14.119	13.719	15.295	13.347	11.971	13.571	12.233	11.305	12.937	12.237	12.224	13.55	13.306	12.765	14.44	13.931	12.667	13.07	12.632
TPT1	650	Yes	3406.5	58.2901	49.288	2.61934	1.47046	1402	0.00211	513	8.93658e-05	765.5	261.966	726	0.0229	627		42.456	30.437	35.774	40.311	55.111	71.787	75.196	73.058	69.761	64.851	58.628	58.926	51.278	47.823	49.747	49.108	58.461	57.344	53.714	57.282	64.39	63.134	60.135	58.467	58.726	52.14	58.851	49.589	50.4	68.291	55.34	59.322
SKY1	651	Yes	3407.5	38.3011	19.673	1.69482	1.45238	1251	0.00345	598.5	0.000218217	888	139.961	670	0.0834	224		28.314	39.773	31.635	30.745	29.306	36.039	41.655	43.078	41.489	47.446	47.987	44.705	44.241	42.163	37.457	35.075	37.619	35.459	35.016	37.917	40.246	38.029	39.384	46.421	42.564	41.953	41.709	39.199	38.284	34.775	34.79	35.703
ZIM17	652	Yes	3418	81.0975	73.058	2.64268	1.33048	529	0.00686	741	0.000637673	1048	13920.4	1100	0.075	785		56.004	54.2	72.275	81.393	95.914	117.533	108.42	94.909	65.484	56.846	44.475	51.571	57.088	54.586	70.219	80.459	84.821	93.35	98.666	79.238	84.767	81.51	87.74	75.135	70.495	75.308	59.057	71.773	86.066	95.281	95.447	95.42
RPI1	653	Yes	3421.5	20.5662	29.02	7.91611	1.27303	342	0.0139	893.5	0.000637673	1048	20893.8	1138	0.444	71		7.928	17.166	7.395	4.501	4.235	4.196	5.74	8.275	10.05	13.416	15.202	17.868	21.374	29.433	29.381	33.216	26.338	26.548	26.747	20.223	18.312	19.108	18.164	17.69	23.115	25.364	28.102	31.692	28.148	21.956	24.182	21.49
YNK1	654	Yes	3422	572.266	693.995	3.86579	1.38423	764	0.00624	719	0.000410978	980	3533.01	959	0.419	786		573.947	470.258	499.04	590.114	667.446	936.16	932.893	772.412	684.933	509.917	381.077	319.724	283.41	261.33	265.293	242.165	368.647	465.625	470.98	522.016	613.546	495.241	497.153	503.496	428.349	447.285	449.487	396.828	485.429	624.287	532.297	618.281
YNL190W	655	Yes	3425	800.791	786.821	2.73945	1.38925	799	0.0083	776	0.000825794	1081	345.779	769	0.112	114		452.339	516.264	557.779	656.227	752.376	632.035	621.2	643.514	814.114	920.468	1049.2	1061.61	1127	1093.14	925.114	1239.16	785.296	773.813	828.922	818.876	736.351	721.804	881.298	970.373	1015.2	1054.02	975.983	968.42	834.768	697.746	703.681	711.878
RER2	656	Yes	3428.5	55.9386	29.672	1.66971	1.34786	589	0.0327	1145.5	0.000103078	786.5	1742.89	907.5	0.268	25		52.082	56.554	44.306	48.866	45.319	47.144	50.327	62.273	57.103	53.676	57.403	57.67	57.141	60.5	63.863	73.978	70.487	54.547	57.806	56.78	53.266	53.002	52.549	55.313	55.014	58.914	57.866	61.779	60.846	58.517	61.899	61.97
SMC4	657	Yes	3428.5	9.80664	9.12	2.50346	1.36934	689	0.00689	742.5	0.00161581	1206	472.159	791	0.121	225		6.08	6.264	6.066	7.152	8.647	10.381	11.915	14.005	12.617	14.053	15.186	13.842	13.942	12.572	11.161	10.039	10.155	9.239	9.118	10.124	9.184	8.977	11.087	11.161	11.647	11.019	11.529	9.421	9.821	7.479	8.892	8.897
JEM1	658	Yes	3429.5	26.0947	47.651	3.88235	1.43772	1125	0.0361	1166.5	4.28084e-05	678	103.176	460	0.419	787		27.891	31.979	29.141	44.688	58.588	64.183	52.952	40.746	32.078	25.062	21.548	18.591	16.532	17.727	20.176	25.391	27.583	28.462	34.732	33.08	27.384	28.311	28.22	24.389	21.653	20.915	21.171	19.521	21.04	17.036	21.508	23.463
LCD1	659	Yes	3440	11.4698	7.282	1.93168	1.54655	2170	0.000184	193	1.14457e-06	427	139.906	650	0.0408	788		8.418	10.285	11.471	11.639	13.871	15.098	14.023	13.733	13.332	11.648	10.917	10.172	9.169	10.9	7.816	9.809	10.45	11.774	12.931	12.3	11.702	13.266	13.427	11.981	11.402	11.897	11.6	10.254	11.195	10.606	10.809	10.061
MLH3	660	Yes	3455.5	10.6246	10.569	2.46669	1.538	2100	0.00115	416.5	5.00311e-06	512	91.5676	427	0.0632	361		9.219	8.561	7.514	8.914	8.565	10.494	13.837	16.164	17.146	17.775	16.543	14.834	13.747	12.155	9.259	9.938	8.036	7.703	9.116	9.07	8.69	11.842	10.124	11.213	11.997	12.139	13.318	10.385	9.91	9.208	9.09	9.327
RTT106	661	Yes	3464.5	48.9607	53.513	2.79345	1.43392	1084	0.00792	766	0.000137018	833.5	443.216	781	0.192	789		29.838	34.313	43.412	51.74	66.076	83.351	72.489	66.344	50.664	48.658	44.614	42.709	39.877	39.888	39.201	39.125	51.978	48.923	50.505	49.885	52.366	52.645	46.058	53.965	44.774	40.318	43.014	44.162	45.188	50.371	50.502	53.162
PNP1	662	Yes	3467	117.757	123.065	2.99276	1.36029	640	0.00534	684.5	3.50325e-05	666.5	691586	1476	0.174	1148		184.821	137.698	123.288	108.22	93.004	106.549	116.131	128.638	142.928	150.357	149.492	150.721	125.549	102.722	94.124	61.756	71.387	77.359	73.276	90.968	109.355	106.05	121.717	121.368	119.512	129.5	117.455	107.278	114.042	125.092	109.602	102.656
KEL2	663	Yes	3467.5	8.19294	8.363	2.62483	1.46904	1383	0.00323	585	3.50325e-05	666.5	806.666	833	0.151	790		5.147	8.674	7.696	9.09	10.243	13.51	13.331	11.849	8.764	7.517	5.377	6.02	5.904	5.795	6.44	6.32	8.18	9.179	9.302	8.529	8.678	7.972	7.85	8.172	7.162	7.743	7.708	6.626	8.063	7.653	7.792	8.154
ARP7	664	Yes	3469.5	51.9374	31.078	1.88645	1.50464	1733	0.000882	381	7.72274e-05	750.5	138.843	605	0.287	362		42.467	47.827	43.269	35.059	37.158	45.109	51.473	62.448	64.135	66.137	65.405	61.209	56.737	54.109	53.643	50.801	49.812	47.524	53.011	55.721	52.719	58.885	62.64	62.528	65.896	62.681	59.461	56.585	52.062	41.614	52.093	45.927
COQ8	665	Yes	3470	24.661	11.144	1.59261	1.57601	2507	6.1e-05	91	1.22722e-08	196.5	139.965	675.5	0.0139	115		21.354	18.805	20.597	21.73	21.275	22.687	20.348	23.904	25.017	28.598	28.966	29.879	29.949	29.313	27.878	26.087	24.822	24.014	21.319	22.76	22.039	22.087	24.328	22.547	24.324	22.986	25.689	27.477	26.11	25.092	26.238	24.96
SRL3	666	Yes	3472	63.8196	174.619	6.81772	1.33526	545	0.0977	1560	2.10457e-05	630	280.215	737	0.445	1149		204.634	203.441	80.764	46.26	40.796	39.848	32.672	39.886	47.507	44.423	44.976	32.584	30.99	30.015	50.144	69.764	84.303	86.629	87.871	75.646	74.388	63.21	63.638	54.281	50.192	50.473	47.874	54.248	54.905	71.94	77.358	76.857
CAD1	667	Yes	3475	20.3817	17.349	2.1969	1.32799	518	0.0129	874	0.00115891	1145	2765.1	938	0.149	1150		31.844	30.29	23.25	15.123	14.843	15.427	14.788	16.335	14.495	15.299	18.108	18.414	21.015	20.879	20.05	26.738	21.31	21.073	21.252	20.89	18.55	19.903	18.212	19.853	22.678	22.263	23.064	26.24	22.242	20.626	23.361	19.678
MET3	668	Yes	3480	61.3067	94.013	4.33297	1.25731	291	0.00527	680.5	0.000113388	799.5	6.71339e+06	1709	0.271	1151		122.22	92.777	84.73	60.706	47.422	33.312	31.117	38.76	54.797	60.805	54.693	47.521	37.375	29.642	28.786	29.77	28.207	30.393	33.572	34.528	36.546	51.932	81.41	102.107	114.046	108.698	97.367	80.284	61.749	47.343	41.881	40.019
FAB1	669	Yes	3485	5.39404	4.339	1.99496	1.42331	1013	0.00915	794	0.000300559	932	291.141	746	0.281	363		5.61	5.099	4.934	4.842	4.645	5.071	4.961	6.004	7.681	8.7	7.937	6.742	6.164	5.67	5.355	4.787	5.246	4.803	5.25	4.85	5.298	5.178	6.005	6.655	6.531	5.329	5.989	5.209	5.39	4.994	4.769	4.797
MET1	670	Yes	3490	26.0541	20.487	2.12239	1.42565	1027	0.00247	549.5	5.49149e-05	714.5	43255.8	1199	0.093	960		26.314	31.595	34.921	28.594	21.184	19.927	21.277	24.949	28.532	28.348	27.094	24.6	25.315	23.159	21.816	20.001	20.349	19.076	18.253	20.476	19.99	29.254	35.348	38.172	38.74	31.668	30.384	25.108	24.555	23.088	22.308	22.5
RRD2	671	Yes	3495	40.8158	30.724	2.02673	1.413	941	0.00613	718	0.000899363	1098	282.076	738	0.151	873		45.694	43.703	58.278	55.826	60.648	55.897	40.109	37.831	39.856	34.476	29.924	32.697	32.832	32.123	31.62	30.339	36.216	39.446	37.032	39.133	44.081	41.774	39.101	35.335	34.427	32.283	35.989	34.354	35.31	42.782	40.451	44.332
CDC14	672	Yes	3497.5	69.5079	58.773	2.15135	1.53139	2030	0.000893	384	1.01005e-05	567.5	123.774	516	0.209	364		51.047	64.701	62.088	51.137	53.467	63.158	72.249	91.622	96.961	109.82	105.49	98.329	86.668	81.413	71.873	66.982	66.011	57.326	63.08	68.412	66.888	77.677	81.371	81.793	79.227	84.773	76.661	68.342	70.58	58.876	63.721	61.869
CYS3	673	Yes	3499.5	1008.8	756.965	2.07674	1.28283	372	0.00839	780	0.000165273	858.5	776232	1489	0.468	1152		1459.98	1200.46	1252.07	1065.11	1042.05	979.489	1015.93	1059.32	1300.95	1355.78	1314.64	1173.6	1033.67	914.955	882.575	703.015	758.323	784.008	753.219	835.538	885.775	962.256	1108.47	1240.9	1221.3	1222.78	909.909	943.508	892.976	848.089	800.67	797.918
AAC3	674	Yes	3504	16.8367	15.112	2.48682	1.50143	1698	0.00247	549.5	0.000103078	786.5	107.489	470	0.0431	460		15.4	15.105	14.321	10.251	10.164	14.493	17.994	22.564	25.276	23.84	21.932	19.379	15.857	14.551	15.738	16.442	12.142	15.092	14.494	20.116	21.951	21.171	18.653	20.087	19.949	18.426	17.424	18.023	15.11	18.854	18.438	15.814
SHB17	675	Yes	3510.5	352.776	214.639	1.76621	1.29417	403	0.00568	698	0.00834236	1623.5	467.842	786	0.148	226		360.011	285.228	293.616	280.131	297.006	378.962	434.37	485.004	475.173	491.014	494.77	464.091	406.998	371.732	335.017	322.807	351.541	334.811	343.632	347.99	390	388.202	378.169	419.479	371.197	374.025	323.536	308.804	338.563	344.135	319.533	329.267
EMP70	676	Yes	3514.5	189.307	146.852	2.25969	1.34933	595	0.00232	531	0.000113388	799.5	2.16093e+06	1589	0.0385	365		125.617	120.007	116.578	142.445	168.507	195.338	230.64	251.503	262.628	263.43	238.938	236.978	236.986	222.6	191.737	159.852	166.111	165.238	164.813	188.955	184.132	197.062	200.666	214.408	190.929	188.427	184.872	184.82	191.474	136.935	159.017	166.501
HEH2	677	Yes	3514.5	32.8714	14.847	1.53209	1.51213	1808	0.00122	424.5	1.24888e-05	590.5	139.969	691.5	0.155	116		31.848	36.223	32.977	31.807	29.687	30.58	31.083	28.632	30.591	34.625	34.979	35.49	42.75	41.479	39.321	33.15	36.599	32.1	28.763	27.903	31.682	29.036	28.888	32.351	29.985	30.223	33.062	34.959	36.895	33.057	35.329	31.769
IPL1	678	Yes	3514.5	8.50458	11.681	7.30383	1.52228	1911	0.00232	531	4.50479e-05	682.5	69.9848	390	0.0441	791		1.853	4.12	4.695	7.714	10.484	13.534	12.407	13.061	12.666	10.678	9.482	8.887	6.807	6.119	5.925	7.729	8.478	8.539	9.871	11.226	8.879	8.929	11.403	9.861	8.274	7.743	7.933	8.545	8.136	9.175	7.91	9.062
MIP1	679	Yes	3519.5	12.5895	9.803	2.21384	1.47315	1436	0.00245	545.5	0.000637673	1048	115.982	490	0.271	227		8.076	10.699	12.315	9.873	9.744	11.018	13.574	15.705	15.746	17.627	17.879	16.815	16.698	14.589	13.602	12.961	11.344	10.36	11.78	13.026	12.111	13.286	16.8	16.663	15.355	16.895	15.857	12.331	12.208	9.244	10.921	11.138
EAF7	680	Yes	3540	26.0543	13.905	1.71191	1.24355	248	0.00441	647.5	0.000262051	912.5	8.14285e+06	1732	0.168	1153		29.536	22.974	22.792	24.787	24.309	24.679	22.954	25.182	19.532	19.782	21.049	21.053	26.933	28.067	29.268	30.672	33.437	32.308	29.035	27.08	23.397	22.967	23.68	22.855	25.382	23.681	27.888	28.434	29.969	28.691	32.414	27.274
PAF1	681	Yes	3544.5	51.4493	25.197	1.6486	1.51431	1834	0.00091	386	2.86142e-05	649	139.965	675.5	0.221	961		55.256	56.321	64.045	53.021	46.101	41.08	38.848	47.29	41.497	50.98	54.054	58.56	58.147	60.516	55.611	60.969	58.407	52.097	54.444	46.802	45.51	44.386	49.935	46.687	49.897	52.569	58.522	53.575	51.695	55.501	58.952	50.604
ALG5	682	Yes	3569	103.463	99.037	3.15438	1.54384	2145	0.00202	505	5.27798e-06	517	76.9517	402	0.101	366		45.97	57.832	56.559	62.724	82.484	117.484	135.725	144.664	141.581	145.007	138.008	127.389	122.806	112.825	96.418	89.49	93.221	90.572	92.15	93.511	110.004	100.881	102.484	108.955	109.799	101.234	108.333	95.54	98.787	115.47	102.96	98.47
BDP1	683	Yes	3575.5	27.0191	18.562	2.14524	1.48607	1558	0.0027	558	0.000124672	817.5	139.864	642	0.199	531		16.208	22.315	24.906	28.02	29.177	32.678	32.227	34.77	27.641	29.384	26.261	25.659	24.18	22.774	23.518	21.597	29.1	29.069	25.157	29.552	27.65	26.12	28.253	28.441	27.243	25.955	26.794	23.096	26.508	25.789	27.093	27.912
RRG7	684	Yes	3594	73.2887	46.865	2.01759	1.54093	2124	0.000936	389	1.21148e-06	431	139.906	650	0.331	228		77.645	67.443	46.055	52.786	57.823	68.55	69.543	72.175	73.618	84.592	85.494	84.168	79.21	76.743	81.835	80.6	70.416	60.914	71.352	75.674	70.372	74.384	75.94	77.362	92.92	91.117	83.763	80.779	72.477	75.625	72.063	71.859
SEY1	685	Yes	3594	52.7874	31.554	1.83534	1.53529	2070	0.000703	360	5.27798e-06	517	139.898	647	0.035	229		44.81	37.774	41.051	44.076	44.947	51.499	58.539	64.579	63.392	66.991	69.328	68.209	62.521	60.262	51.658	48.798	46.8	47.557	45.371	44.538	52.257	46.162	51.896	56.981	52.736	52.06	57.771	51.249	56.275	50.854	49.916	50.37
END3	686	Yes	3595.5	92.3084	62.169	2.00226	1.48532	1554	0.00791	764.5	6.56634e-06	536	286.845	741	0.347	1154		124.198	102.265	105.908	110.66	100.957	80.847	69.79	66.049	62.029	62.435	66.864	74.095	86.461	90.541	92.456	106.141	92.39	88.009	98.559	90.672	80.707	83.265	84.852	79.951	81.173	82.139	90.619	103.028	99.312	115.791	102.046	97.319
PYC1	687	No	3598.5	77.0225	272.102	8.24504	1.26153	306	0.145	1748.5	1.71062e-05	616	2413.46	928	0.865	NA		61.252	223.926	309.659	243.862	161.683	103.925	62.404	44.318	41.147	37.887	37.557	39.632	44.321	48.622	49.817	49.377	55.096	60.082	71.171	79.938	89.331	85.3	80.947	76.68	74.704	70.897	63.489	59.18	60.035	51.362	54.633	57.445
GNA1	688	Yes	3606	104.955	114.211	3.62006	1.40965	921	0.0114	840	0.000979081	1117	263.999	728	0.336	230		54.673	50.752	60.27	48.738	43.591	58.133	76.21	117.17	129.042	148.728	149.126	144.316	131.669	112.135	123.807	79.025	85.413	74.044	70.334	82.71	88.846	88.848	98.285	116.494	103.518	102.258	94.521	104.136	98.778	119.611	102.333	102.491
FCY2	689	Yes	3611.5	369.381	321.125	2.23881	1.38883	797	0.00174	479	2.7065e-06	474.5	1.96184e+07	1861	0.111	792		357.275	304.364	399.158	502.329	568.101	580.346	559.656	462.468	411.843	350.725	315.934	308.78	313.935	331.535	399.751	434.552	474.154	446.893	436.451	437.295	385.782	380.274	337.842	325.649	294.846	293.18	295.867	343.015	363.316	321.446	360.714	346.11
ACT1	690	No	3613.5	3619.43	3559.16	2.45066	1.40239	870	0.0211	1005	0.00148789	1191.5	133.045	547	0.568	NA		6012.64	4844.96	4707.4	4142.08	3932.33	3472.25	3371.42	2946.98	2801.01	2524.39	2453.48	2580.67	2765.6	2958.67	2804.47	3489.27	3341.81	3726.92	3919.22	4071.42	3843.9	3900.34	3574.12	3414.38	3382.94	3487.63	3191.13	3566.52	3539.35	3584.49	3348.94	3633.39
UTH1	691	Yes	3619.5	1911.24	3210.18	3.7885	1.34876	592	0.0126	866	1.34826e-07	314.5	1.8321e+07	1847	0.431	1155		4361.4	3743.83	4296.94	4037.81	3662.9	2409.62	1591.52	1151.22	1152.59	1179.13	1524.84	2050.18	2707.05	3127.69	3145.23	2130.18	1788.39	1692.57	1343.33	1384.53	1368.98	1382.48	1293.86	1430.6	1478.26	1902.33	1374.74	1677.98	2005.44	1707.62	1843.22	1679.14
ALG11	692	Yes	3633.5	61.7748	25.53	1.48065	1.53293	2043	0.000883	382	5.27798e-06	517	139.969	691.5	0.0425	367		53.116	55.533	59.544	62.968	61.549	62.371	64.378	66.379	73.85	78.646	71.818	70.126	69.519	68.624	61.515	59.206	55.931	53.891	59.801	54.911	62.336	65.005	66.679	66.618	65.557	61.309	68.836	63.497	59.376	63.37	58.378	56.918
ACC1	693	Yes	3635	116.203	92.67	2.20445	1.29776	417	0.0207	997	0.00175403	1223	5833.57	998	0.489	962		96.413	99.071	122.542	117.161	99.332	97.919	93.92	86.834	79.182	76.94	83.983	89.932	96.719	115.46	118.387	144.294	157.505	162.585	169.61	164.973	148.859	126.188	120.582	116.006	102.107	102.564	100.578	99.91	104.981	92.948	102.76	114.666
BTT1	694	Yes	3642.5	38.0239	29.044	2.32162	1.41814	976	0.00423	641	0.000469825	1003.5	7657.65	1022	0.167	461		33.134	23.325	28.531	26.94	21.976	29.868	37.852	39.511	49.27	46.155	44.729	43.026	41.705	35.127	37.01	29.237	27.681	32.216	36.179	38.705	34.32	47.376	46.757	47.174	44.888	46.637	39.311	51.02	33.714	33.714	32.696	32.486
GGA2	695	No	3642.5	119.644	58.809	1.61134	1.43993	1146	0.00332	588	2.33264e-05	633.5	93929.6	1275	0.518	NA		147.17	115.426	110.673	104.859	109.388	119.172	135.376	144.439	155.006	146.086	148.226	134.334	116.064	106.399	104.266	103.476	99.204	112.868	115.712	124.607	131.152	130.459	136.106	131.745	136.679	132.427	126.702	120.105	116.223	96.197	101.633	101.817
YHR182W	696	Yes	3644.5	9.73144	9.232	2.72078	1.47696	1463	0.00413	637.5	0.000939222	1109	93.223	435	0.206	368		7.741	5.966	5.365	6.006	6.762	7.176	9.647	12.07	13.644	14.597	14.513	12.871	12.533	11.729	10.387	10.126	9.1	9.141	9.352	10.215	9.78	9.927	11.144	11.163	11.877	11.853	11.781	10.619	9.311	8.3	9.119	8.516
AIF1	697	Yes	3660.5	68.1616	51.078	2.01962	1.48691	1568	0.00426	642	0.000165273	858.5	138.23	592	0.207	903		66.118	70.221	91.536	101.173	86.873	76.968	66.128	52.474	50.095	50.75	52.192	59.48	65.513	66.289	65.861	60.161	74.926	71.275	61.007	63.786	69.104	57.42	57.048	56.345	52.143	54.269	63.368	58.978	68.199	75.54	68.415	72.055
LOT5	698	Yes	3661	36.8012	38.131	2.86743	1.60164	2789	0.000104	144.5	7.55978e-07	402.5	38.8718	325	0.0412	155		31.206	22.663	22.402	23.888	22.606	23.461	25.307	34.535	43.721	46.712	48.772	58.55	53.473	44.94	45.773	41.428	31.861	29.469	25.283	20.419	24.171	33.666	35.499	38.623	41.367	47.779	31.254	35.348	46.076	48.845	42.649	41.562
YIL001W	699	Yes	3662.5	17.8124	10.547	1.80561	1.52322	1922	0.00224	520	1.01005e-05	567.5	139.927	653	0.0839	72		21.094	17.969	13.092	14.602	13.277	15.914	15.991	17.33	18.205	20.532	21.386	23.122	22.92	23.639	18.32	19.55	18.426	16.573	16.53	15.535	17.004	15.998	16.816	17.74	18.391	16.754	19.167	18.85	17.487	20.334	16.92	18.614
ALG12	700	Yes	3663.5	96.7625	54.095	1.80455	1.33912	560	0.0131	879.5	0.00190332	1243	4536.34	981	0.0577	963		97.549	100.748	109.082	109.079	100.599	94.282	94.738	81.874	84.643	81.362	75.963	83.247	90.691	91.634	95.281	112.52	98.498	105.258	120.391	119.013	99.353	109.539	94.845	96.752	91.45	93.19	93.352	100.566	101.908	80.853	91.808	91.897
YGR168C	701	Yes	3669	35.7037	16.554	1.59145	1.50273	1712	0.00166	472	2.58417e-05	639	972.207	846	0.0399	156		43.588	40.894	29.972	37.076	32.956	30.683	35.707	39.169	41.14	43.778	41.121	44.543	39.467	36.743	37.879	34.841	28.589	30.082	30.886	31.388	32.498	38.041	34.009	32.543	36.479	35.681	43.969	38.805	35.981	38.427	35.495	35.854
IXR1	702	Yes	3672.5	40.038	41	2.64745	1.53228	2036	0.00115	416.5	9.3663e-05	772	99.6517	448	0.0641	231		27.427	28.884	32.212	24.887	26.762	30.653	37.419	45.685	51.911	59.069	65.887	59.423	50.887	43.663	40.712	39.152	37.949	39.976	38.15	40.162	38.169	41.345	46.149	45.896	50.511	49.44	47.14	48.345	44.807	32.469	39.825	34.625
RIB4	703	Yes	3683.5	406.911	341.439	2.23586	1.41695	968	0.00371	615	0.000113388	799.5	123555	1301	0.0471	964		514.506	479.252	617.716	565.744	441.65	449.072	371.21	329.286	276.277	309.439	328.756	384.119	406.417	401.333	454.86	451.814	437.114	416.731	402.949	397.496	366.782	364.313	315.231	317.237	332.265	369.306	298.393	321.26	391.11	488.41	422.202	451.053
SWP82	704	Yes	3683.5	18.8008	8.461	1.57928	1.37366	716	0.0134	885.5	0.00106543	1134	2894.85	948	0.281	1047		17.119	23.067	20.324	17.182	16.225	14.606	16.461	18.014	17.707	19.073	19.036	22.93	22.566	22.289	21.337	21.356	20.467	18.173	20.033	18.082	16.173	18.719	18.936	18.77	19.491	19.342	21.577	21.53	20.507	18.692	19.822	18.328
PIF1	705	Yes	3693.5	15.0676	26.666	4.66694	1.52194	1907	0.0128	871.5	2.86142e-05	649	18.469	266	0.154	793		7.272	9.148	8.402	14.644	21.985	33.938	30.298	26.162	22.929	22.71	18.084	14.776	11.275	9.528	9.652	12.032	15.664	16.67	16.305	17.54	16.949	17.999	18.687	18.213	15.542	13.394	12.972	11.78	12.457	11.008	13.917	12.956
SEC6	706	Yes	3721.5	19.3926	7.215	1.46286	1.4515	1243	0.00683	738	0.000262051	912.5	696.145	828	0.444	117		18.974	16.843	18.679	17.256	17.363	16.229	15.588	15.774	18.591	19.069	21.339	20.24	22.803	22.763	21.966	21.942	20.507	19.58	19.163	17.847	19.718	18.977	20.669	19.907	20.204	19.895	20.928	21.615	21.238	20.032	19.474	19.406
APE4	707	No	3723	75.4974	131.079	4.44247	1.42613	1032	0.0281	1087	0.000979081	1117	115.109	487	0.528	NA		169.156	148.464	150.719	115.461	85.791	69.396	56.132	43.287	41.009	38.077	40.955	41.723	45.092	48.952	53.19	62.414	66.983	74.201	75.368	79.645	76.99	67.031	62.846	65.897	61.043	67.443	63.04	68.391	68.706	74.85	77.758	76.167
RRT2	708	Yes	3725.5	81.4676	52.862	1.79786	1.37287	711	0.0166	941	0.000239184	898.5	30754.7	1175	0.0921	794		90.85	75.245	74.736	90.989	102.465	119.117	112.423	102.054	95.348	87.137	80.455	85.908	68.951	69.676	74.672	87.452	83.335	84.497	93.289	86.112	86.379	86.267	78.386	76.351	80.693	73.531	72.422	75.391	66.255	84.415	79.171	75.096
CDC28	709	Yes	3735.5	108.839	112.256	2.48083	1.25169	271	0.0303	1124.5	0.00455424	1456	1453.44	884	0.144	628		75.806	94.357	89.664	95.426	141.956	185.682	188.062	175.669	148.165	130.895	115.292	104.809	94.233	87.62	90.544	107.719	110.772	113.622	126.756	119.815	119.864	116.926	106.543	108.473	106.833	94.484	96.997	97.813	101.26	109.501	108.261	108.554
HSL7	710	Yes	3740.5	50.6266	45.286	2.6231	1.48222	1519	0.00392	628	0.000124672	817.5	412.326	776	0.23	232		45.307	56.744	36.456	27.901	30.577	39.415	48.865	51.483	60.648	67.842	73.187	63.858	61.764	58.129	55.625	49.728	45.074	48.621	54.799	56.431	54.43	58.305	58.765	59.279	62.62	62.701	61.473	54.289	49.541	42.311	44.833	43.303
YCK1	711	Yes	3748.5	78.2189	62.788	2.12262	1.57042	2448	0.000462	302	2.7065e-06	474.5	125.605	524	0.0387	233		61.67	56.648	69.477	60.589	55.93	66.812	81.904	100.007	110.103	114.891	118.718	111.872	98.997	94.758	80.294	81.801	62.661	63.428	63.704	65.005	65.754	72.306	82.997	89.307	88.866	89.755	83.062	80.749	87.553	65.023	76.415	71.405
BUB3	712	Yes	3749.5	49.3732	67.108	4.12668	1.51907	1882	0.0142	899	1.54109e-05	607.5	57.8694	361	0.212	795		21.463	25.347	25.581	40.347	65.919	88.571	86.03	72.878	61.355	57.536	57.515	48.128	47.222	45.016	42.915	46.53	45.998	54.247	54.012	54.057	56.647	56.457	57.113	52.051	49.261	51.384	45.308	45.103	44.418	43.301	46.324	49.358
CDC8	713	Yes	3751.5	97.9795	112.313	2.91265	1.51242	1813	0.00238	538.5	5.27798e-06	517	1439.99	883	0.0947	796		69.367	58.721	72.361	107.891	141.522	171.034	168.133	136.676	105.119	92.249	80.529	72.707	68.925	68.737	77.156	84.937	100.102	111.647	108.799	101.046	97.084	104.08	91.903	86.884	81.08	80.237	82.619	77.961	85.53	114.273	105.582	107.794
SNF5	714	Yes	3755	11.2903	8.38	2.12984	1.52232	1912	0.00176	480.5	0.000124672	817.5	132.328	545	0.0418	234		7.417	10.484	8.428	8.622	9.732	10.624	12.185	13.382	13.991	14.93	15.797	14.139	12.912	12.295	10.566	11.031	10.233	9.671	10.261	11.188	11.593	13.459	13.204	13.286	14.932	14.508	14.047	12.195	10.948	8.703	10.337	10.104
FAR8	715	Yes	3756.5	32.7241	17.336	1.73723	1.48749	1577	0.00315	582.5	5.76192e-05	722	1316.64	875	0.241	797		35.365	33.102	32.18	32.578	37.863	40.851	36.957	30.885	25.925	25.047	23.515	24.044	26.53	27.898	30.559	33.876	33.828	34.272	34.614	33.996	34.086	29.417	33.72	32.382	29.541	29.54	31.605	33.057	32.788	35.31	35.444	34.005
TRM11	716	Yes	3772	68.1142	81.302	3.121	1.46622	1359	0.0223	1018.5	0.000262051	912.5	112.163	482	0.484	369		51.228	42.736	38.332	49.848	57.705	71.909	90.159	101.684	108.924	119.634	117.538	113.701	97.426	91.225	77.282	81.742	69.557	63.506	66.885	62.079	63.748	64.007	70.673	66.935	66.8	66.733	67.875	67.72	66.398	59.333	62.829	61.888
MNT2	717	Yes	3774	64.734	25.723	1.46202	1.46674	1365	0.00292	569	9.83706e-05	779	9730.56	1061	0.137	118		75.991	65.821	58.656	57.929	56.469	55.675	61.71	61.922	69.154	72.435	76.445	73.415	81.398	78.473	70.133	65.367	59.674	62.394	60.628	64.517	65.005	64.956	65.497	68.507	65.367	66.651	70.804	61.482	62.333	60.943	59.361	60.454
YLR342W-A	718	Yes	3774.5	265.86	728.166	22.0849	1.47154	1418	0.00809	768	0.000124672	817.5	353.319	771	0.109	798		112.891	108.92	34.535	117.044	306.11	346.758	310.558	253.219	222.867	167.959	149.281	137.707	158.633	170.777	110.584	320.798	104.536	249.407	378.491	434.676	397.992	524.453	373.571	271.241	276.749	244.728	203.935	185.427	224.926	362.02	178.785	293.707
EKI1	719	Yes	3788	31.4598	27.839	2.50254	1.59135	2672	0.000316	244	5.95141e-07	389	112.183	483	0.0386	235		24.357	22.708	18.528	21	21.43	23.435	30.145	31.555	37.899	42.643	46.367	45.789	42.606	41.823	35.425	26.936	29.135	25.688	24.896	23.394	30.28	28.089	30.124	33.864	32.472	31.326	36.582	30.988	32.829	35.663	30.863	30.572
CST6	720	Yes	3794	28.6045	26.321	2.35361	1.43209	1073	0.0179	961.5	0.00031414	940.5	681.257	819	0.472	965		27.049	43.055	45.766	33.403	25.556	20.731	19.445	20.689	21.453	23.006	24.927	27.649	25.911	30.713	31.271	31.866	29.305	27.599	28.504	26.499	24.087	24.521	26.571	27.179	30.732	29.55	34.212	31.953	32.623	30.74	30.002	29.149
YHM2	721	Yes	3810	415.419	288.411	1.91416	1.30866	453	0.0151	910	0.00190332	1243	45373.9	1204	0.0794	799		380.555	360.484	452.028	539.487	602.361	603.904	572.806	552.452	513.553	445.795	432.702	444.059	412.92	430.012	416.012	476.591	418.269	436.739	473.784	493.541	514.993	475.914	452.531	405.19	381.061	366.879	360.222	347.879	350.074	396.764	360.616	384.111
TYW3	722	Yes	3810.5	68.5703	36.116	1.6567	1.40575	898	0.0168	947	0.000979081	1117	972.382	848.5	0.216	1156		82.892	67.405	63.487	54.996	55.774	64.086	63.289	65.026	59.428	64.137	65.606	67.376	74.309	75.435	73.914	91.112	70.079	71.427	73.531	65.478	65.223	64.432	61.958	62.033	58.804	61.639	63.801	65.52	72.031	82.067	72.575	74.043
BUD5	723	Yes	3820	7.13306	3.593	1.6319	1.36854	684	0.00331	587	9.83706e-05	779	1.11808e+07	1770	0.232	1048		8.704	9.279	7.785	6.853	6.864	6.557	5.707	5.82	6.92	8.243	7.999	8.603	8.45	8.464	7.231	7.446	7.15	7.788	6.633	5.686	6.482	6.744	6.914	6.837	7.585	7.514	7.857	7.706	6.86	7.556	6.613	6.609
CLN1	724	Yes	3827.5	67.9399	168.939	74.9987	1.60626	2851	0.00229	527.5	9.58085e-07	416	0.00266294	33	0.0997	800		2.283	4.202	4.56	40.525	142.922	171.222	149.223	124.796	116.432	96.997	77.245	56.641	37.242	28.729	27.083	52.264	67.889	87.124	100.013	95.07	98.686	96.357	91.163	78.228	71.974	61.675	59.727	52.104	57.861	46.275	60.496	64.058
VAM6	725	Yes	3827.5	12.2629	5.723	1.58446	1.50426	1730	0.000163	182.5	8.0602e-08	280	3.20621e+06	1635	0.0261	236		12.005	10.939	9.792	11.189	10.717	10.851	11.234	11.683	11.968	12.654	14.668	13.418	14.067	14.389	14.522	13.874	15.515	13.211	13.279	11.569	11.928	12.145	10.768	11.676	12.086	11.553	12.947	12.195	12.689	11.807	12.394	12.138
TOP1	726	Yes	3840.5	26.3249	23.523	2.37674	1.33572	548	0.00496	670	1.24888e-05	590.5	6.5686e+07	2032	0.218	26		17.086	22.507	19.099	23.731	29.069	29.149	28.384	24.95	23.11	23.098	20.336	19.798	20.271	27.805	29.899	34.425	40.609	37.984	32.977	32.24	29.823	26.278	27.859	24.207	23.137	21.565	23.845	25.979	27.275	26.709	28.224	27.919
GEF1	727	Yes	3847	39.9083	13.703	1.41694	1.59137	2673	3.77e-05	60	1.07766e-06	422.5	139.969	691.5	0.0203	629		39.267	42.514	45.104	43.605	41.303	44.355	46.278	37.803	34.415	34.729	32.866	34.041	35.949	37.169	37.104	36.791	41.565	44.802	40.815	43.68	41.918	38.896	38.922	39.559	37.376	37.06	38.914	36.703	40.784	36.538	39.353	40.957
ZDS2	728	Yes	3848	13.4875	19.673	3.47896	1.43153	1067	0.0313	1130	0.000218217	888	297.355	763	0.302	801		7.936	13.065	11.038	14.161	22.017	27.609	25.927	21.236	21.179	18.446	16.663	13.629	12.408	11.327	11.979	11.666	12.509	13.994	13.608	14.508	14.668	13.572	14.631	14.167	13.321	12.093	11.782	10.494	12.132	10.177	11.15	12.082
SMY2	729	Yes	3850.5	49.5438	32.993	2.02463	1.41505	956	0.0118	851.5	0.000825794	1081	3613.42	962	0.224	237		32.2	52.289	43.351	50.224	55.364	56.719	58.068	59.573	53.041	62.515	65.193	64.265	60.085	62.996	55.698	44.421	48.45	43.116	45.695	46.153	44.048	49.035	51.79	57.874	54.175	55.766	58.075	53.281	52.086	44.773	49.772	46.927
SET5	730	Yes	3851	23.8492	14.275	1.81441	1.43348	1082	0.0077	759	0.00175403	1223	469.31	787	0.119	238		20.023	20.7	20.041	18.057	18.921	17.528	23.283	27.996	29.366	29.551	31.803	30.273	29.132	26.787	25.878	23.567	26.106	21.321	25.452	22.97	22.358	23.744	25.601	25.769	28.553	26.196	25.503	23.82	25.813	26.03	23.585	24.061
SGS1	731	Yes	3853	6.10776	6.463	2.8942	1.59022	2659	0.000538	320	1.21148e-06	431	97.4946	443	0.146	370		3.412	4.406	4.878	4.484	4.206	5.348	6.062	7.656	9.237	9.875	9.197	8.209	7.773	7.139	5.982	5.365	5.657	4.96	5.206	6.24	5.686	6.639	7.087	7.381	8.641	7.103	6.013	6.394	6.367	4.929	5.295	5.285
HEM12	732	Yes	3863.5	173.613	78.991	1.5989	1.46299	1331	0.005	671	7.00765e-05	741	18194	1120.5	0.0816	532		154.006	131.894	159.666	168.524	177.276	194.402	189.982	206.18	200.467	187.675	177.649	172.697	155.014	154.047	164.242	161.521	170.192	170.947	155.347	170.635	182.612	179.626	171.895	164.79	168.452	161.225	163.734	150.226	151.488	194.215	170.322	177.443
PLB1	733	No	3865.5	111.14	338.507	7.80676	1.39821	844	0.217	2023	1.01005e-05	567.5	92.4189	431	0.766	NA		380.205	388.238	281.13	231.24	183.407	142.461	104.664	79.345	82.924	80.073	70.011	76.348	85.424	98.735	105.08	103.941	110.595	113.188	95.377	96.41	90.949	82.388	80.698	79.579	71.822	75.835	67.771	78.51	93.07	65.352	84.485	83.352
HSP82	734	Yes	3878	153.929	199.557	3.0763	1.31493	473	0.0331	1148	0.00161581	1206	9609.12	1051	0.324	1049		128.435	295.669	285.837	274.514	247.874	204.67	178.33	164.761	144.018	136.636	118.201	105.273	105.975	112.434	96.112	109.407	147.594	165.689	159.242	158.334	171.829	152.063	153.731	153.516	146.027	134.345	144.398	136.728	157.638	153.259	168.089	170.328
RSF2	735	Yes	3878.5	9.33866	9.2	2.97977	1.37311	714	0.00267	557	0.000113388	799.5	1.39504e+07	1808	0.348	462		4.647	7.22	7.641	5.778	5.626	8.236	8.806	11.433	13.847	13.34	11.77	10.012	8.634	8.846	7.958	8.032	8.192	9.111	10.477	10.409	10.356	10.934	11.94	11.455	11.354	9.663	9.272	9.066	8.486	7.667	8.36	8.811
GAA1	736	Yes	3882	46.3299	32.819	2.01381	1.38184	750	0.009	791	0.00106543	1134	48130.7	1207	0.251	533		33.487	34.389	32.372	37.621	43.447	56.477	62.007	65.191	57.607	51.362	47.09	45.839	46.414	47.665	41.566	44.803	42.446	44.4	54.465	54.699	50.064	54.725	50.313	47.155	50.318	47.585	46.811	45.436	44.152	35.361	39.191	44.39
SSO2	737	Yes	3884.5	115.486	68.234	1.93507	1.36715	674	0.0187	971	0.00049055	1009.5	58535.8	1230	0.281	119		72.972	73.925	91.859	85.124	77.333	78.59	87.472	91.492	98.658	111.828	128.527	131.852	141.206	130.064	111.948	109.123	98.993	96.145	99.863	97.396	98.968	103.723	115.275	123.611	127.364	130.002	128.912	125.165	136.131	119.532	124.081	126.377
MNN5	738	Yes	3886.5	127.048	60.016	1.59361	1.43841	1131	0.0122	857.5	0.000449101	996	1742.78	902	0.135	463		101.104	140.994	140.24	107.834	123.692	144.87	157.7	152.327	161.12	153.941	144.338	134.077	124.53	118.601	112.825	127.955	119.074	122.68	143.851	143.594	141.975	146.927	148.509	134	140.065	127.169	121.473	123.313	115.764	116.957	112.406	119.827
YNL046W	739	No	3894	138.225	221.947	7.10987	1.19085	132	0.0685	1405	0.000181395	870	753730	1487	0.676	NA		56.075	43.46	68.154	61.789	52.432	40.308	41.528	39.584	36.326	44.272	38.678	41.845	44.11	63.56	158.907	211.463	258.273	237.794	201.272	182.798	155.179	125.928	100.499	93.952	84.33	81.406	82.722	133.006	164.849	230.499	233.513	230.818
POL3	740	Yes	3897.5	14.6186	20.998	3.33805	1.44346	1181	0.0143	900	4.72875e-05	690.5	18579.9	1126	0.223	802		8.981	9.876	10.77	17.138	26.887	29.979	26.697	22.817	18.815	14.801	12.152	11.651	11.786	13.041	13.414	14.977	17.522	16.742	17.937	18.071	17.427	16.11	15.832	14.547	13.356	12.893	12.508	12.251	12.008	12.556	13.896	13.606
KIN1	741	Yes	3907.5	16.4887	18.718	2.84523	1.54468	2153	0.00822	774	4.23354e-06	502.5	110.912	478	0.358	966		17.541	25.254	28.862	18.866	15.032	13.014	11.579	10.65	10.144	10.16	11.364	12.205	13.644	14.708	16.161	17.199	17.619	18.047	18.852	17.645	17.064	16.132	16.552	16.149	16.139	17.401	17.207	17.626	16.333	15.399	16.383	16.595
EPT1	742	Yes	3910	93.7746	59.414	1.92109	1.47986	1495	0.00349	601	7.00765e-05	741	11295.8	1073	0.164	630		92.902	89.203	80.602	77.797	90.07	101.693	102.327	97.273	84.093	74.46	64.504	65.427	66.594	65.274	74.523	96.803	83.261	102.122	123.918	121.041	101.704	109.486	102.882	95.962	96.262	84.533	86.843	92.352	86.192	90.158	95.591	96.64
ASF2	743	Yes	3919	20.911	27.995	4.38595	1.59478	2719	0.00167	473.5	3.66281e-07	362.5	59.9087	364	0.16	803		8.268	14.481	17.569	17.395	27.626	36.263	35.323	31.505	24.221	21.438	18.525	16.763	14.694	14.02	13.222	16.318	19.655	21.235	22.215	25.232	21.494	23.427	23.383	22.612	22.298	21.476	20.012	19.137	19.315	15.6	22.652	20.455
CYK3	744	No	3923	24.9825	41.586	5.17824	1.33184	531	0.0208	998.5	0.000695351	1059.5	181355	1334	0.502	NA		9.953	16.706	14.161	16.17	16.553	18.062	16.302	16.345	15.601	16.392	16.371	16.593	16.26	28.092	44.197	51.532	51.539	42.479	36.244	31.333	28.796	22.865	20.389	18.565	16.88	19.084	26.491	29.074	34.02	26.346	33.977	30.901
FKH2	745	Yes	3926	16.3417	23.771	4.27921	1.56169	2334	0.00167	473.5	0.000165273	858.5	16.0336	260	0.0946	157		7.249	11.172	10.305	10.619	11.227	12.895	17.446	23.099	27.153	28.66	29.293	31.02	24.463	23.135	19.026	17.527	14.503	14.119	13.182	15.431	15.402	16.315	19.674	20.757	21.573	21.774	20.93	19.244	16.961	11.393	13.869	12.001
MET2	746	No	3932.5	21.9619	56.158	8.45098	1.25835	297	0.0782	1451	3.68838e-05	671.5	1.02834e+06	1513	0.732	NA		27.277	63.695	54.622	22.308	12.413	7.537	12.16	21.936	25.005	28.948	26.229	20.766	14.452	11.081	11.848	12.294	9.91	8.5	8.5	8.195	12.726	23.71	36.185	41.948	43.105	36.431	31.19	24.029	18.088	14.864	14.724	12.447
PHO5	747	No	3939.5	41.2654	66.578	10.656	1.23741	230	0.0623	1370.5	0.000637673	1048	115502	1291	0.671	NA		13.418	11.555	9.367	6.895	7.755	8.119	10.452	12.623	15.568	17.046	18.836	30.027	43.63	55.38	64.363	73.473	57.673	43.683	44.29	38.415	32.402	30.316	30.751	30.6	39.123	50.553	53.787	63.873	64.218	61.669	60.802	62.244
YER152C	748	Yes	3949.5	47.0977	48.356	3.04534	1.30695	443	0.0238	1037	0.0033343	1364.5	15394.2	1105	0.337	1050		41.994	45.069	43.065	38.26	35.339	38.576	38.573	39.009	40.076	35.192	31.544	30.173	27.436	25.029	35.06	33.477	45.251	58.49	53.449	62.371	65.099	54.219	49.655	49.136	44.423	45.644	23.642	29.672	41.324	54.28	51.614	60.874
STT3	749	Yes	3956.5	214.968	87.106	1.47131	1.41239	932	0.00143	450.5	0.00037593	964	2.64358e+06	1610	0.172	631		191.496	184.818	195.187	187.211	197.334	251.842	271.924	251.479	235.103	228.112	199.784	201.396	206.347	203.16	192.24	188.891	201.928	213.47	222.964	237.714	239.531	235.361	224.942	241.543	225.409	226.498	198.856	206.787	214.377	188.038	197.059	199.556
MSP1	750	Yes	3957.5	43.0749	32.477	1.98397	1.44172	1166	0.0125	863	0.00136953	1177.5	292.8	751	0.265	1157		65.483	55.41	48.614	46.703	43.387	35.112	35.195	34.925	33.006	33.634	36.462	37.093	39.417	43.109	43.423	40.373	40.849	42.181	40.13	42.505	38.862	42.076	36.349	37.298	36.469	38.624	43.385	42.289	42.518	46.591	44.292	42.763
MFA2	751	Yes	3959	15704.5	66260.7	43.7146	1.50911	1776	0.051	1284.5	0.000165273	858.5	0.00737426	40	0.386	1158		67811.9	55859.6	37516.1	9920.12	7747.2	6725.95	4900.15	2876.17	3676.83	2275.33	1551.24	3038.14	6491.31	5159.88	21580.1	9386.08	21297.6	19972.5	9174.09	12078.8	11938.4	6959.69	8858.32	8185.6	6091.1	7463.08	8424.24	11638	8727.6	20157.4	24380.5	24094.7
PFK1	752	Yes	3966	417.265	178.678	1.53977	1.26504	318	0.0301	1121	0.00360669	1385	20919.3	1142	0.375	239		475.02	378.411	381.403	397.255	398.799	396.961	412.92	425.608	458.552	483.222	506.375	504.162	468.528	466.731	393.722	420.696	379.201	386.062	386.138	418.928	431.726	439.23	481.042	509.704	497.894	497.783	479.008	463.352	451.939	332.421	359.658	369.096
ALR2	753	Yes	3966.5	9.46422	11.864	3.12655	1.4959	1648	0.00856	783	8.93658e-05	765.5	350.992	770	0.1	1051		10.421	17.443	14.718	12.693	11.158	8.97	7.29	7.081	7.079	7.57	7.82	10.863	10.329	11.767	11.814	12.924	12.12	10.794	10.122	10.343	8.941	9.174	8.828	8.104	7.948	9.365	10.816	8.373	9.431	8.116	8.592	9.181
PSF3	754	Yes	3973	80.1902	64.943	2.25409	1.4801	1498	0.00409	635	4.28084e-05	678	25146.1	1162	0.0934	632		61.655	51.785	69.615	74.687	104.688	111.682	116.728	107.529	90.147	71.21	66.05	63.498	62.294	53.797	66.551	81.236	77.563	80.235	91.874	99.049	75.962	89.545	91.263	72.075	74.044	69.854	70.479	71.807	70.193	103.2	91.051	90.323
RSC58	755	Yes	3973.5	43.0304	32.967	2.24465	1.58079	2567	0.00102	396.5	8.51295e-07	410	138.772	600	0.0634	240		26.487	34.743	30.843	32.944	36.015	40.276	40.019	44.754	49.72	56.992	59.454	51.895	49.812	48.565	43.104	47.33	40.901	38.915	37.342	33.504	37.334	40.311	42.241	47.333	41.557	42.482	46.816	42.234	44.287	40.824	43.087	41.777
IRA1	756	Yes	3975.5	11.7623	10.476	2.42125	1.50188	1704	0.00351	603.5	0.00106543	1134	129.233	534	0.355	1159		17.847	12.247	11.981	13.413	12.25	10.868	9.954	8.944	7.371	7.803	8.221	8.784	10.785	11.941	10.298	11.974	11.564	11.88	12.662	12.008	11.62	9.671	9.709	10.687	9.345	10.356	9.861	12.119	11.978	12.123	11.16	12.422
CDC26	757	Yes	3980.5	39.2303	46.694	3.28221	1.40525	895	0.00759	755	0.000137018	833.5	888143	1497	0.249	804		28.767	26.43	29.336	39.839	48.677	67.154	57.73	58.286	64.911	45.773	40.186	40.986	27.169	31.026	36.246	36.91	42.755	49.313	34.113	41.595	35.049	36.735	32.067	33.647	31.812	35.909	20.46	27.843	32.001	33.512	36.579	45.115
SAS2	758	Yes	3982.5	35.5177	57.531	4.93886	1.35618	622	0.0426	1215	0.00262831	1314.5	767.093	831	0.255	805		17.721	15.035	14.606	30.224	53.933	72.137	67.148	62.773	54.856	50.268	43.053	40.88	37.146	33.919	30.492	36.655	35.371	33.937	38.626	37.124	37.255	40.962	38.261	35.364	33.886	30.556	32.769	32.355	30.201	32.243	32.031	33.418
TCM62	759	Yes	3987	22.6728	12.948	1.84916	1.52713	1982	0.00375	616	5.27798e-06	517	1315.77	872	0.105	73		15.654	19.142	22.95	22.034	18.425	15.248	17.707	18.734	21.222	23.433	25.035	26.177	25.271	27.033	26.539	28.196	23.322	20.897	21.193	21.128	20.917	22.67	21.35	22.356	25.002	22.981	27.774	24.667	25.882	22.779	23.852	22.902
TSC10	760	Yes	3999.5	113.627	81.386	2.27592	1.29546	412	0.000976	393	4.23354e-06	502.5	2.84605e+09	2692	0.0113	534		122.023	121.582	88.865	63.786	74.046	87.505	116.362	138.31	134.613	126.927	120.142	113.934	104.272	92.677	96.918	114.528	92.435	101.222	106.191	126.356	125.101	128.97	131.263	115.821	123.714	122.446	109.586	110.55	93.1	116.292	108.29	113.339
ATF2	761	Yes	4001	42.7715	52.208	4.12585	1.27236	339	0.0264	1064	0.000637673	1048	1.52019e+06	1550	0.256	74		16.702	20.959	30.835	49.329	52.399	41.92	33.187	31.93	41.066	50.106	54.078	61.548	62.05	68.91	60.756	56.368	47.484	43.812	34.232	34.69	33.089	34.19	36.243	36.251	45.552	52.293	51.597	50.066	53.535	45.132	44.048	42.215
DBP8	762	Yes	4001.5	51.7613	61.488	3.11234	1.45002	1229	0.0234	1031	0.000584534	1031.5	186.244	710	0.486	535		33.005	40.722	29.109	41.186	55.192	70.627	77.201	90.597	83.893	87.433	86.389	76.419	67.72	59.205	55.866	50.093	47.794	45.539	45.047	47.538	45.247	52.128	55.023	55.902	48.888	51.397	48.774	49.273	48.197	48.448	48.5	48.365
TFC6	763	Yes	4003.5	20.116	13.939	2.10155	1.5296	2010	0.00401	633.5	6.35581e-05	732.5	139.537	627.5	0.135	536		14.121	12.654	16.046	17.726	16.138	19.145	23.564	26.593	22.776	24.083	24.335	24.237	21.124	21.013	19.949	18.942	19.544	20.091	19.075	21.814	20.116	22.512	21.594	23.128	21.861	22.738	21.63	19.899	19.826	15.638	18.588	20.274
DMA2	764	Yes	4013	31.5778	25.6	2.09416	1.43398	1085	0.00951	796	0.000343724	952	32427.8	1180	0.155	241		23.397	37.944	28.267	24.899	27.539	30.094	37.473	39.156	48.678	47.436	48.997	43.356	34.964	30.29	32.986	26.82	25.813	28.846	31.023	27.912	36.603	33.539	35.688	29.841	33.187	32.487	30.397	28.447	28.693	30.959	28.556	26.808
AVT2	765	Yes	4018.5	18.6143	25.287	3.97424	1.55173	2223	0.00376	617	2.41685e-06	465.5	192.236	713	0.0686	806		8.502	16.672	14.574	18.017	27.4	33.789	28.848	24.07	22.699	19.363	15.747	14.159	14.945	15.822	14.716	17.667	17.167	19.949	22.197	21.929	21.033	20.516	20.538	19.671	17.234	16.027	16.109	17.536	15.702	13.502	17.292	18.47
CSH1	766	Yes	4030	28.9891	34.244	3.11539	1.50633	1747	0.0258	1061	2.72279e-05	644	137.005	578	0.05	1052		22.128	50.432	23.694	24.409	30.944	40.531	46.589	47.322	37.406	29.683	23.524	21.312	16.188	16.861	18.027	17.492	22.955	29.11	28.707	33.114	33.022	31.974	35.076	33.214	31.119	28.249	23.463	25.334	24.34	27.316	27.9	28.495
ADE3	767	No	4034	157.723	138.699	2.2899	1.3346	541	0.024	1039.5	0.000262051	912.5	1.39072e+06	1541	0.506	NA		219.465	196.037	246.226	234.245	236.681	233.28	229.889	213.356	204.167	173.686	150.727	129.822	110.927	107.527	113.166	112.484	124.655	138.665	141.861	147.91	156.361	154.325	168.997	168.945	176.689	174.235	146.192	143.702	139.229	120.993	129.719	130.182
COQ2	768	Yes	4039	64.3479	42.541	2.07313	1.43492	1099	0.0137	890	0.000979081	1117	2520.42	933	0.285	1053		52.541	81.246	80.738	71.547	64.574	56.656	51.492	46.052	46.647	39.642	41.076	47.678	55.359	56.613	64.054	74.127	66.729	62.42	65.972	68.257	57.679	60.915	54.24	54.281	56.166	58.096	50.718	55.024	62.617	70.319	68.651	68.912
AGA2	769	No	4043	1593.52	14562.3	63.2826	1.30546	440	0.509	2835.5	1.38766e-05	599.5	3.46341	168	0.931	NA		14796.1	9211.43	5870.44	4648.16	2868.69	1338.63	516.848	288.014	291.69	233.81	242.666	287.708	276.373	351.177	615.191	980.214	1056.07	1243.06	1414.58	1425.55	1160.67	1176.09	1076.22	955.813	836.59	899.324	822.8	965.892	1052.19	1312.89	1230.75	1313.26
AAT2	770	No	4045	693.405	658.908	2.18037	1.34773	588	0.0201	990.5	1.54109e-05	607.5	1.91253e+07	1859	0.509	NA		992.464	671.765	848.093	1049.89	1217.13	1185.44	1024.44	862.287	741.679	673.498	633.062	619.833	603.983	582.402	605.63	573.751	563.326	573.558	644.695	697.853	678.855	714.758	754.026	721.391	735.426	759.554	627.28	662.716	617.577	614.033	558.222	582.951
ETR1	771	No	4056.5	81.4659	96.111	3.06842	1.37161	702	0.0325	1141.5	0.00190332	1243	3988.07	970	0.545	NA		128.523	120.297	142.577	134.028	99.692	76.76	58.02	53.535	47.14	46.466	48.113	49.24	53.512	56.996	59.725	61.792	67.687	71.209	78.346	77.958	72.371	71.991	68.443	67.978	68.111	70.087	74.946	77.728	84.028	84.961	82.856	92.009
FAR11	772	Yes	4060.5	10.0596	5.235	1.67176	1.40323	876	0.0178	960	0.00308128	1348	1316.71	876.5	0.449	1054		11.983	13.028	10.192	10.018	10.69	11.845	10.164	10.1	10.052	9	8.759	8.063	9.676	9.541	10.857	11.496	11.758	11.506	12.076	10.757	11.072	10.477	10.194	9.3	10.26	8.931	9.627	9.423	10.647	9.393	9.787	9.448
TDH2	773	Yes	4065.5	2827.75	2965.11	2.69948	1.26474	316	0.00582	707	0.00049055	1009.5	6.60893e+07	2033	0.0954	1160		4709.83	3124.66	2446.77	1949.35	1872.67	1744.72	1955.66	2045.19	2591.33	2828.33	3275.59	3357.91	3063.17	2654.01	2303.07	2248.05	2215.96	2379.16	2519.34	3044.27	3254.79	3924.28	4070.32	3936.69	4166.24	4284.16	3307.15	3468.63	2972.97	2838.94	2555.57	2653.88
SEC17	774	No	4066.5	149.489	116.169	2.22872	1.3931	819	0.0162	931	0.00491871	1480.5	871.453	836	0.571	NA		205.913	150.741	210.714	187.053	139.657	131.299	107.811	106.743	95.857	94.545	105.483	112.744	131.964	146.438	144.07	158.213	145.283	146.686	134.812	142.542	131.167	130.835	124.014	120.553	130.684	137.796	147.706	153.756	160.156	195.91	168.484	173.797
CSE1	775	Yes	4079	72.1087	47	1.89088	1.43039	1061	0.0169	949	0.00190332	1243	695.456	826	0.271	242		58.208	62.45	52.757	70.479	77.829	78.633	83.254	81.825	86.679	92.697	99.757	94.946	89.716	87.466	80.063	71.044	66.291	65.918	68.621	67.358	69.806	69.267	79.291	75.263	76.705	73.384	77.415	72.822	69.827	65.506	64.635	67.172
MAK32	776	Yes	4079	47.0752	12.485	1.29759	1.36494	665	0.0191	977	0.00136953	1177.5	78826.9	1259.5	0.0465	967		48.658	47.96	54.07	48.946	46.314	50.858	47.38	45.023	42.318	45.656	46.336	44.558	46.072	44.722	45.625	54.438	49.87	44.544	49.531	42.635	44.527	48.366	45.144	41.953	44.787	46.255	49.369	47.982	49.255	48.269	51.281	46.533
STN1	777	Yes	4086.5	21.8041	11.846	1.83824	1.60449	2831	0.000212	206	6.70949e-07	395	139.931	654.5	0.041	633		14.132	16.345	16.625	19.389	19.927	22.228	25.978	25.834	23.519	22.653	25.655	24.576	23.607	21.842	21.974	20.143	20.673	19.609	18.873	18.056	21.896	21.515	24.71	24.181	24.583	23.73	24.111	21.262	21.426	19.985	20.788	21.867
YNL320W	778	Yes	4090.5	103.49	57.842	1.77683	1.45257	1252	0.0139	893.5	0.000637673	1048	1735.52	897	0.184	1161		132.301	118.454	123.373	118.707	104.006	92.837	98.363	95.55	92.796	85.494	74.459	86.649	99.113	100.699	100.548	120.397	104.868	99.398	92.609	90.112	90.371	86.491	83.888	88.301	80.466	86.026	88.367	90.004	106.837	103.295	102.292	103.774
HO	779	No	4095.5	43.0694	99.354	52.5857	1.1623	81	0.222	2050.5	0.0019839	1252	191.984	712	0.793	NA		12.101	17.809	3.998	2.809	2.797	3.764	3.454	2.809	1.926	2.178	2.006	2.236	2.185	2.784	6.393	25.804	72.799	96.84	101.28	88.695	85.085	66.036	54.489	43.432	34.842	24.179	21.413	21.774	37.756	59.401	75.019	79.036
NDC1	780	Yes	4098	74.3876	57.111	2.37329	1.42663	1036	0.0126	866	0.00455424	1456	285.537	740	0.415	371		41.587	55.773	58.79	68.941	81.521	90.281	95.15	97.216	96.967	98.698	89.564	82.72	85.915	80.6	73.696	65.331	71.823	75.382	75.552	84.032	76.166	87.299	85.284	86.81	80.776	81.583	74.264	73.268	72.602	63.043	65.137	68.333
RPN11	781	No	4108.5	163.713	99.771	1.86977	1.38823	790	0.035	1157.5	0.000757929	1069	13471.4	1092	0.546	NA		214.48	175.717	202.982	193.301	144.742	143.584	114.709	122.684	115.404	130.624	141.496	145.546	137.499	155.97	146.089	159.667	173.177	165.62	163.198	149.097	153.988	150.981	145.365	155.908	154.547	161.01	160.87	166.801	177.413	188.817	176.023	179.679
MTQ1	782	Yes	4111	44.2482	39.787	2.26852	1.56357	2358	0.00543	687.5	2.15704e-06	457.5	138.997	608	0.214	968		39.971	51.71	71.152	62.531	54.622	44.907	45.301	45.687	42.337	37.267	33.93	34.85	31.365	38.945	33.175	51.372	43.65	48.884	52.017	47.76	47.812	47.449	45.475	42.442	42.188	37.964	41.632	40.836	40.852	47.296	43.28	46.525
FMP40	783	No	4115.5	9.8434	15.839	3.21061	1.43883	1135	0.112	1609.5	3.01415e-05	654	202.584	717	0.83	NA		12.999	16.78	23.004	15.746	10.088	10.031	9.716	10.184	9.176	7.46	7.165	8.073	8.69	8.421	9.546	10.219	9.845	10.38	10.502	8.561	8.987	9.383	8.069	8.226	8.537	8.485	8.284	7.518	8.263	7.777	9.19	9.09
AIM41	784	No	4116	83.4874	123.788	4.63997	1.47858	1480	0.0182	965	0.0022384	1279	71.7923	392	0.545	NA		157.796	127.347	148.327	118.112	93.553	60.467	44.651	39.992	36.184	34.008	38.031	45.161	48.391	67.77	66.805	69.129	75.493	82.036	81.687	83.7	62.635	71.166	60.962	59.766	66.472	71.86	78.027	90.69	85.722	114.051	97.915	95.73
RMD5	785	Yes	4119	9.43404	17.524	5.1379	1.5177	1869	0.0205	995.5	0.000535598	1019.5	11.5348	235	0.185	1055		20.89	21.759	17.017	13.804	8.767	6.649	5.834	4.235	5.183	4.454	5.731	6.325	6.963	7.125	8.842	9.039	10.785	9.029	8.881	9.214	7.088	8.036	8.239	8.136	9.244	9.958	9.062	10.808	10.418	7.272	8.735	9.526
MEP3	786	Yes	4120.5	45.727	37.322	2.27623	1.44142	1163	0.0139	893.5	0.00115891	1145	2148.84	919	0.252	969		40.317	52.584	66.566	53.348	40.096	35.459	29.244	33.618	35.863	35.449	32.648	35.595	37.571	38.736	49.706	55.815	52.167	51.94	50.696	53.849	49.492	49.082	43.932	47.733	45.36	43.435	40.203	42.094	43.292	42.968	48.462	46.168
OKP1	787	Yes	4125.5	17.4062	12.816	2.27358	1.47983	1493	0.0124	861	0.000124672	817.5	3159.12	954	0.208	243		10.063	11.868	12.192	11.939	10.451	11.451	15.321	17.011	20.457	19.257	22.879	18.686	19.499	18.19	17.907	17.107	14.766	13.576	16.891	15.479	16.586	18.997	18.364	19.074	19.303	18.581	19.549	19.9	16.788	18.896	17.904	18.379
JHD1	788	Yes	4127	15.6099	7.179	1.59582	1.57137	2459	0.00154	461	7.31834e-06	544.5	139.952	662.5	0.0113	27		13.893	13.7	16.699	14.682	13.546	12.917	12.049	12.64	12.856	14.35	15.535	17.892	18.988	18.007	19.228	17.819	17.049	14.799	15.336	13.805	13.378	14.17	13.598	14.974	14.548	16.889	16.423	16.888	16.36	16.004	17.982	14.669
YPR013C	789	Yes	4134.5	24.667	17.939	1.98642	1.4087	914	0.00385	621.5	2.58417e-05	639	4.11545e+07	1960	0.143	1162		36.125	32.702	18.221	20.044	18.405	19.343	23.76	25.274	23.613	28.275	28.316	29.472	29.525	28.463	26.789	28.796	19.664	21.893	18.186	23.513	24.079	25.177	24.544	26.261	28.34	25.712	25.57	24.937	23.67	23.716	22.669	22.497
YPR063C	790	Yes	4150.5	644.672	262.312	1.50788	1.48298	1528	0.00388	625.5	0.000410978	980	6779.76	1017	0.159	1163		692.641	568.414	622.017	582.406	684.517	651.514	673.28	606.823	642.856	592.304	561.765	539.673	516.486	525.839	550.961	591.796	578.194	683.545	690.69	681.829	692.971	728.27	707.25	638.511	584.568	639.251	608.667	627.602	622.234	646.795	595.453	642.041
SWP1	791	Yes	4151	419.086	140.319	1.41508	1.40709	904	0.00685	740	0.00037593	964	1.40647e+06	1543	0.277	372		376.695	338.053	387.247	367.411	385.682	413.022	427.047	423.845	458.336	474.82	447.062	430.738	442.734	429.464	413.343	365.741	378.018	387.526	362.92	416.063	406.323	427.238	421.387	428.27	418.47	421.378	394.537	411.653	412.391	414.107	400.056	400.134
MBP1	792	Yes	4161.5	15.8847	11.328	2.01179	1.52914	2003	0.00413	637.5	0.00037593	964	134.978	557	0.107	373		11.196	15.432	13.663	13.404	12.301	15.616	16.068	19.6	18.626	22.524	20.964	21.239	20.133	18.871	16.172	15.949	15.108	14.119	13.225	14.479	15.13	17.955	18.393	18.822	19.64	18.848	18.779	16.779	15.824	11.517	14.662	13.416
TOM71	793	Yes	4175.5	45.8773	21.977	1.6556	1.52288	1917	0.00338	591	8.50687e-05	760	1742.89	907.5	0.182	537		39.588	33.522	38.865	43.865	50.622	51.392	53.706	55.499	51.065	47.926	47.776	47.245	45.648	46.178	44.882	40.343	46.973	47.123	51.568	49.321	51.202	50.959	48.646	46.786	48.485	45.98	46.881	44.735	43.8	39.863	41.626	43.686
SMC2	794	Yes	4176.5	12.1534	8.116	1.984	1.51479	1839	0.00515	676	0.000695351	1059.5	138.776	602	0.0649	374		8.963	8.892	8.248	10.59	12.643	16.137	15.272	14.25	16.171	16.364	15.378	13.947	12.541	11.917	10.826	10.001	12.116	12.143	11.787	10.41	11.36	11.455	13.493	13.394	12.539	13.445	11.834	10.897	11.804	10.972	10.542	11.422
YOR238W	795	No	4183.5	39.1463	39.705	2.44566	1.26581	320	0.0341	1152	0.000165273	858.5	1.87874e+07	1853	0.538	NA		67.17	48.166	42.903	52.693	53.98	53.03	56.891	51.457	46.056	39.847	39.796	35.748	35.124	33.536	27.465	41.802	31.569	35.937	44.884	39.992	41.353	45.701	43.462	38.462	39.986	35.98	32.868	33.428	32.226	34.25	34.312	36.822
CDC7	796	Yes	4188	17.6345	11.721	1.87229	1.49305	1619	0.00671	735	0.000825794	1081	293.222	753	0.0491	807		17.643	15.439	15.05	18.013	20.781	25.158	22.934	20.468	22.067	19.713	18.896	15.174	13.437	13.783	15.808	16.343	18.827	18.65	18.71	20.341	19.751	20.209	18.185	16.812	17.313	15.664	16.502	17.001	15.637	18.779	18.426	18.573
FAA3	797	Yes	4188.5	69.0117	123.481	7.63805	1.15406	69	0.03	1118.5	5.76192e-05	722	2.55853e+08	2279	0.403	28		18.602	33.402	40.508	53.323	65.911	60.91	47.528	44.216	43.515	39.94	41.8	45.652	51.605	62.535	93.173	123.824	142.083	135.788	108.967	101.931	92.006	67.513	63.529	55.461	49.352	49.666	56.977	70.457	83.18	83.233	88.041	93.822
YER186C	798	Yes	4190	74.2183	29.751	1.53375	1.17226	97	0.000165	184	1.28631e-06	435	1.07738e+11	3474	0.121	634		70.411	55.74	58.518	68.516	69.42	80.931	85.491	81.388	75.58	75.002	69.792	70.798	69.078	67.24	64.131	70.503	81.119	79.542	76.8	79.234	77.203	83.542	71.59	73.327	66.995	66.994	70.311	63.035	71.697	77.574	77.588	77.54
YMR147W	799	Yes	4195.5	35.1671	52.181	5.42775	1.32357	502	0.00995	801	0.000173334	866.5	6.37596e+07	2026	0.0837	158		29.713	17.208	26.68	31.512	33.176	42.229	39.634	40.773	53.374	60.369	59.401	63.966	58.13	55.278	44.329	35.147	38.035	36.399	31.827	29.548	26.097	28.798	29.78	36.399	34.696	36.214	38.817	38.738	44.069	20.356	27.571	26.7
MSN4	800	Yes	4203	26.6333	39.256	4.36644	1.44418	1187	0.0205	995.5	0.000113388	799.5	54361.7	1221	0.224	1056		21.922	50.917	31.821	12.548	11.661	12.39	14.537	16.338	19.242	21.563	23.912	23.228	25.137	28.243	31.067	32.095	39.195	37.371	33.409	28.153	28.375	24.614	24.122	23.438	25.472	24.553	29.613	30.271	29.584	23.562	30.045	28.101
ORC3	801	Yes	4206	16.0572	13.561	2.31916	1.58962	2656	0.00125	426.5	1.01005e-05	567.5	134.802	556	0.0892	464		10.422	13.77	10.28	12.509	13.196	15.848	17.673	21.568	23.841	23.236	22.475	20.068	18.024	15.566	14.255	16.432	14.83	14.855	15.252	14.558	16.662	16.498	18.009	18.138	16.901	16.14	17.081	15.746	16.28	15.343	15.572	15.273
YKR017C	802	Yes	4209	16.2189	11.207	1.95827	1.53068	2023	0.00483	661	0.000208608	883	139.864	642	0.112	1164		22.902	21.657	18.75	15.899	13.993	12.991	12.347	11.695	13.398	13.275	15.292	15.999	15.949	16.495	15.341	17.41	17.132	18.618	15.51	17.812	16.562	14.3	14.893	16.076	14.527	15.292	16.192	15.229	16.736	15.829	18.176	16.292
GYP5	803	Yes	4211	8.25068	9.677	3.65341	1.49488	1635	0.0136	888	0.00037593	964	237.316	724	0.381	1165		13.324	11.911	10.461	7.423	5.222	4.312	3.647	3.742	4.14	5.135	5.367	6.068	7.643	6.9	9.313	9.044	9.465	8.794	7.631	8.065	7.586	6.043	6.8	7.407	7.264	7.877	8.751	9.282	10.168	9.586	8.829	10.125
SMF3	804	Yes	4211.5	130.105	125.009	2.61803	1.35782	630	0.0169	949	0.00262831	1314.5	146416	1318	0.217	1057		121.581	202.269	166.594	130.12	124.794	103.847	77.26	82.684	92.988	107.007	105.148	113.961	126.849	140.476	136.221	155.053	114.086	109.409	119.788	123.019	112.65	128.526	129.12	136.691	149.232	167.867	157.498	172.326	158.159	131.164	133.868	132.626
REB1	805	Yes	4212.5	29.0587	27.705	3.30318	1.53387	2053	0.00344	597	6.35581e-05	732.5	722.54	830	0.124	244		12.029	19.712	23.696	21.799	20.729	22.885	24.864	28.715	34.082	38.67	39.734	36.522	35.429	31.647	28.304	29.24	28.59	25.867	28.191	25.526	28.513	30.082	32.524	36.148	35.08	34.12	34.923	31.159	32.156	24.039	26.432	27.018
RBD2	806	Yes	4213	311.397	199.711	1.82534	1.46992	1395	0.01	808	0.000757929	1069	2850.19	941	0.359	1166		441.685	381.253	422.741	367.536	335.179	298.551	265.122	243.011	241.974	242.814	246.227	260.5	266.113	276.155	306.231	353.776	279.462	279.917	315.87	306.552	253.96	280.514	262.224	252.322	265.474	301.524	282.241	326.249	288.367	337.595	300.234	298.304
AHC1	807	Yes	4215.5	33.5624	24.45	2.03553	1.478	1470	0.0167	944.5	0.000410978	980	688.508	821	0.274	159		30.351	37.72	41.028	33.986	30.998	26.614	23.611	26.245	30.446	40.739	46.64	48.061	40.76	44.729	41.025	33.43	30.64	32.168	28.44	27.197	29.052	29.605	30.698	34.893	34.459	35.573	35.658	36.062	36.978	33.233	30.203	29.173
CDC1	808	Yes	4220	68.023	26.782	1.48622	1.36719	675	0.0124	861	0.00136953	1177.5	968463	1506.5	0.145	538		64.166	65.775	70.379	65.087	62.526	67.133	76.698	81.864	81.691	80.206	79.387	74.12	76.408	66.313	62.889	66.952	60.731	61.802	66.646	69.644	69.541	71.958	71.438	68.501	77.024	68.899	74.873	71.038	63.828	60.732	67.29	64.58
YSP2	809	Yes	4220.5	24.8606	24.306	2.62148	1.3595	634	0.0204	994	0.0160201	1815.5	413.363	777	0.319	375		14.99	28.402	25.15	23.345	22.002	20.71	25.241	28.535	35.877	39.296	37.242	33.608	32.921	30.825	27.509	24.223	22.657	22.041	22.263	23.964	25.041	26.337	27.84	29.87	29.195	27.267	27.378	25.224	24.952	18.779	21.29	20.455
GNT1	810	Yes	4222.5	83.1253	58.597	2.05752	1.4649	1347	0.013	876.5	0.00360669	1385	139.248	614	0.147	635		55.41	56.662	55.85	71.674	87.17	105.275	114.007	105.902	106.138	105.121	91.494	87.315	87.574	83.36	76.461	85.06	78.638	82.29	84.797	83.864	83.315	87.799	87.715	81.485	82.171	77.475	83.6	75.155	78.272	84.601	81.913	81.451
ODC2	811	Yes	4223	104.145	100.279	2.24908	1.42477	1021	0.0166	941	0.000286979	925	184908	1336	0.244	970		123.243	130.351	180.561	139.761	126.114	117.091	108.765	91.358	85.525	83.926	85.363	80.282	84.335	87.667	85.229	100.133	89.983	96.225	114.159	113.805	106.043	109.549	109.669	97.453	100.127	102.597	99.545	97.86	98.599	114.146	107.826	108.742
DOT1	812	Yes	4225	22.6517	26.564	3.38392	1.5262	1968	0.00467	656	2.86142e-05	649	3077.31	952	0.212	636		11.143	16.237	18.592	21.004	28.58	35.738	37.707	29.953	23.668	22.997	21.654	19.808	18.193	18.632	19.261	21.049	23.376	26.419	28.522	27.834	22.556	24.858	26.129	24.394	22.035	20.59	20.397	19.923	22.127	18.697	25.042	22.838
EST1	813	Yes	4228.5	12.0828	20.149	4.09508	1.44931	1226	0.0401	1199	0.000262051	912.5	1672.6	891	0.272	808		6.51	8.406	8.353	15.164	25.064	26.659	20.207	18.106	15.09	12.638	10.741	9.187	8.784	9.149	9.928	13.201	11.623	13.004	14.497	14.466	14.129	14.685	14.491	12.516	10.86	11.426	11.028	9.742	10.33	9.906	11.709	11.076
RFC4	814	Yes	4230	54.2937	45.655	2.33436	1.35326	612	0.0249	1049.5	0.00262831	1314.5	74575.8	1254	0.105	809		34.602	34.215	43.294	49.818	71.789	79.87	77.318	68.806	52.677	48.527	47.81	49.09	43.186	42.993	50.846	58.392	57.363	59.397	68.01	61.329	62.459	61.448	57.49	52.62	51.626	52.682	51.823	54.272	53.091	55.551	53.482	63.577
PUP3	815	Yes	4231	362.406	234.294	1.87511	1.40551	897	0.0116	847	0.00455424	1456	8095.32	1031	0.167	971		437.572	397.416	502.024	484.675	406.095	368	313.467	285.342	274.3	276.905	267.73	275.089	271.777	271.116	309.78	314.352	383.613	386.493	373.863	396.928	362.907	373.388	354.98	351.145	355.978	363.986	318.619	329.753	356.649	389.205	376.714	376.101
EXG1	816	Yes	4231.5	978.327	1486.81	8.39866	1.41396	948	0.00172	475	7.55978e-07	402.5	5.53898e+08	2406	0.104	465		704.541	766.473	343.677	200.957	387.645	837.53	1155.65	1445.32	1687.77	1612.49	1214.88	854.281	639.625	519.085	623.85	1001.51	1044	1007.54	1092.26	1164.35	1213.92	1347.14	1245.97	1210.39	1041.9	904.776	863.77	879.488	894.166	819.465	944.293	984.509
PRC1	817	Yes	4233	549.332	618.559	3.31566	1.32534	508	0.0276	1076.5	0.00898286	1644.5	6266.73	1004	0.405	972		711.723	706.217	801.229	680.394	598.477	519.092	468.596	387.164	341.837	301.479	267.12	276.968	308.702	327.971	357.85	375.987	458.341	518.919	552.415	599.62	567.726	527.708	502.71	531.757	469.236	488.778	445.682	488.639	522.301	504.245	520.742	560.97
RTG2	818	Yes	4258	64.8896	29.245	1.52568	1.37485	721	0.0061	717	0.000286979	925	2.59006e+07	1895	0.214	973		73.984	70.614	84.878	75.567	66.54	64.043	60.506	62.195	55.633	65.609	66.048	69.439	69.885	75.053	72.814	72.523	68.561	64.968	66.674	63.933	58.117	62.617	62.807	63.354	66.304	64.603	66.6	69.673	68.537	65.471	63.21	65.602
MUM3	819	Yes	4262	3.97512	4.976	4.06971	1.65748	3409	0.00028	226	1.26746e-07	309	35.7881	318	0.0232	160		1.621	2.499	2.242	2.556	2.857	3.427	3.801	5.836	5.108	6.1	6.491	6.597	4.731	5.934	3.772	3.57	3.004	3.089	3.335	3.525	3.587	4.464	4.449	4.798	5.276	5.247	4.229	3.794	3.257	4.258	3.089	4.011
NBP1	820	Yes	4287	19.2184	23.643	3.1176	1.49995	1681	0.0166	941	0.000250618	904	294.56	761	0.189	810		20.506	18.543	16.985	22.526	32.402	34.808	31.317	26.263	19.008	15.325	14.032	12.935	11.165	15.788	11.66	15.838	21.581	21.966	23.012	19.841	17.459	19.433	17.209	18.28	16.335	15.753	16.546	16.679	15.97	20.975	21.333	21.014
STU1	821	Yes	4287.5	8.29104	8.665	2.67861	1.33984	563	0.0396	1192	0.00491871	1480.5	9636.84	1052	0.36	637		5.162	6.717	5.29	7.999	10.526	13.825	13.827	13.182	12.333	12.443	11.622	10.46	8.74	8.812	7.489	6.974	8.275	8.711	9.095	8.233	9.143	8.724	9.758	9.216	9.093	8.299	8.076	7.104	7.348	6.571	7.02	7.077
APD1	822	Yes	4317	151.741	72.975	1.62683	1.37102	699	0.0228	1023	0.00242601	1297	120127	1298	0.179	974		179.075	165.824	189.395	162.968	138.875	133.496	127.323	116.42	124.171	130.176	134.021	145.461	144.282	157.368	159.594	132.564	151.562	154.912	126.166	136.617	138.075	125.63	124.796	141.967	139.515	149.097	154.646	157.448	165.116	177.337	161.693	157.397
FOL2	823	Yes	4322.5	315.709	216.038	1.8525	1.49205	1610	0.0211	1005	0.000262051	912.5	473.96	795	0.383	1167		469.455	382.801	406.011	425.939	393.918	369.426	337.7	292.541	271.361	256.211	253.536	253.417	264.683	279.029	264.512	288.262	289.729	311.376	320.888	317.852	313.505	323.549	299.346	291.755	289.978	280.685	291.567	306.862	307.313	338.426	305.968	325.569
SMF1	824	Yes	4331.5	59.5792	60.464	2.80603	1.48007	1496	0.00884	788	0.000199	877.5	29354.4	1170	0.295	466		34.57	47.813	33.479	34.709	43.552	56.585	62.264	71.156	93.943	92.533	82.356	75.848	67.29	63.697	57.418	52.204	59.195	58.803	64.251	69.167	71.531	76.975	71.181	70.072	65.128	61.441	58.184	58.061	55.272	45.927	52.249	52.319
YJL213W	825	No	4339	50.9069	60.946	2.7138	1.35969	635	0.0786	1454	9.3663e-05	772	693744	1478	0.797	NA		41.536	85.105	96.508	83.8	83.953	90.405	80.809	69.962	59.124	50.416	44.662	41.102	46.177	35.562	37.718	39.23	40.292	40.799	43.388	51.519	47.695	50.077	53.568	55.698	51.486	49.771	48.268	46.264	40.546	41.676	42.188	42.498
SOL2	826	Yes	4341.5	68.956	72.143	2.64541	1.58248	2586	0.00223	518.5	8.50687e-05	760	109.862	477	0.207	975		100.41	89.405	115.988	79.173	59.322	51.127	45.123	43.845	49.924	43.976	51.512	59.05	65.534	66.203	69.424	62.911	66.2	81.05	65.775	65.425	66.497	52.001	65.551	61.126	59.089	74.52	54.73	74.319	72.104	78.855	71.261	76.263
ACB1	827	Yes	4356	2885.71	2637.4	2.47196	1.4224	1004	0.011	830	0.000757929	1069	570459	1453	0.114	1168		4429.16	3368.18	3448.86	3420.81	3365	3375.5	2928.99	2853.39	2622.17	2012.38	2010.2	2133.17	2076.89	1791.76	2256.25	2707.4	2605.06	2770.43	2908.39	3113.18	3037.91	2789.88	2734.95	2573.15	2642.51	2746.6	2809.08	2715.58	2195.58	3172.88	2759.52	2818.71
CAB4	828	Yes	4356	62.1481	34.198	1.78634	1.38302	756	0.0192	981	0.00666715	1560	9729.68	1059	0.207	1169		71.67	57.81	65.745	63.799	58.658	61.177	58.511	60.751	55.372	48.83	43.49	47.419	51.886	49.679	52.075	68.988	59.588	67.596	68.765	74.631	70.513	66.606	66.664	62.146	57.994	60.495	57.596	64.182	59.24	66.725	66.078	65.876
CTK2	829	Yes	4366	37.7892	38.25	2.85248	1.5194	1885	0.0082	772	0.000410978	980	264.612	729	0.122	376		28.601	33.904	20.648	29.611	34.34	40.138	45.532	49.037	54.48	58.898	52.397	49.795	43.346	40.259	36.941	31.635	34.58	32.426	34.442	30.695	37.025	39.149	37.074	33.842	34.888	32.928	38.125	33.143	37.6	38.006	36.37	36.931
NUP53	830	Yes	4366	39.8108	34.485	2.33954	1.56848	2424	0.00339	592.5	0.000103078	786.5	135.808	563	0.0997	245		36.457	33.022	30.467	25.744	26.142	33.871	35.432	43.382	45.92	55.64	60.229	55.95	47.667	44.404	39.194	32.795	37.47	31.759	34.01	33.889	37.693	37.218	40.181	38.8	40.116	39.999	40.955	37.815	40.183	42.573	38.345	42.144
KRE1	831	No	4379.5	265.511	147.562	1.76189	1.39058	807	0.0232	1028.5	0.00126009	1160	290716	1384	0.547	NA		335.059	293.383	327.715	281.991	282.736	313.395	341.24	337.796	291.929	266.539	239.786	240.627	238.66	232.352	273.915	248.505	256.916	282.07	279.41	322.274	295.823	297.321	286.055	261.542	267.728	285.914	193.678	237.013	238.014	228.91	245.772	236.187
DSS4	832	Yes	4392	93.5088	57.435	1.93283	1.36166	651	0.0243	1042	0.0022384	1279	417034	1420	0.321	811		83.46	64.093	74.133	85.859	104.408	119.006	112.687	96.137	82.653	74.073	66.19	76.391	75.088	61.571	97.241	79.773	109.768	98.349	111.488	117.424	111.582	107.688	103.732	86.255	85.675	87.252	81.438	86.232	80.814	108.239	100.501	102.363
MET5	833	No	4394.5	28.1126	27.498	2.50172	1.36143	649	0.0275	1074.5	0.00037593	964	6.67984e+06	1707	0.656	NA		39.161	37.361	43.484	39.265	27.419	19.04	21.321	27.672	35.272	36.336	30.966	28.379	22.721	20.65	19.501	19.774	19.735	18.311	20.312	20.929	23.74	25.775	38.615	44.117	45.809	42.841	39.3	29.242	25.827	18.708	20.022	19.015
BBP1	834	Yes	4398.5	19.0249	28.786	7.33634	1.47729	1466	0.00362	609	5.88855e-06	525.5	1.33321e+07	1798	0.124	812		4.543	6.574	8.172	13.021	25.962	33.329	27.967	23.398	20.049	19.081	14.816	14.431	15.694	14.424	13.532	16.922	21.205	21.581	19.755	22.307	21.623	23.529	22.303	22.639	20.428	16.302	15.526	19.82	17.609	15.856	19.143	21.412
CHA1	835	No	4398.5	36.9386	71.489	14.7638	1.28682	385	0.0864	1495	0.00491871	1480.5	8285.83	1038	0.504	NA		5.194	8.68	9.875	13.422	21.4	22.957	18.18	15.851	19.376	21.927	23.195	26.39	20.374	18.729	16.587	18.845	16.007	19.511	29.344	41.058	55.966	69.099	76.683	75.315	72.063	63.139	55.56	41.589	32.621	30.603	26.698	30.702
TOS3	836	Yes	4402	11.2603	5.869	1.65641	1.51135	1798	0.0158	919.5	0.000103078	786.5	1741.53	898	0.0754	467		10.349	14.695	14.231	10.287	11.477	12.42	13.391	13.219	14.81	12.276	9.648	10.641	8.941	8.972	9.402	9.257	9.52	11.516	13.619	11.823	13.223	11.616	12.632	11.9	13	10.483	9.978	11.156	10.184	11.107	10.205	11.777
MET17	837	No	4407.5	858.302	1716.81	9.11513	1.17266	99	0.115	1627.5	0.000979081	1117	1.74966e+06	1564	0.646	NA		1928.37	1374.12	1542.75	1482.03	1185.16	841.503	628.755	667.854	853.079	915.291	838.721	690.568	514.514	367.189	266.881	271.007	212.859	211.557	232.864	247.106	301.837	575.128	894.998	1244.92	1401.07	1459.41	1200.04	1131.57	889.118	701.942	574.432	521.44
YCR023C	838	Yes	4408	101.251	36.009	1.45938	1.41516	957	0.0158	919.5	0.00049055	1009.5	1.13064e+06	1522	0.0895	377		85.631	86.014	98.457	112.941	109.923	110.728	114.177	106.007	113.955	114.395	105.123	100.904	97.642	94.013	88.794	84.647	87.912	93.025	101.034	104.92	103.46	109.352	112.624	112.742	109.847	104.434	104.777	98.015	94.426	81.634	92.114	95.479
PAR32	839	Yes	4408.5	91.9547	63.085	2.05977	1.61575	2948	0.000449	298	1.12342e-05	578.5	137.548	584	0.0475	976		113.393	113.139	122.612	121.764	106.692	94.413	87.821	86.37	59.527	64.079	71.107	70.647	76.675	87.571	92.9	100.705	98.049	87.455	93.675	82.422	81.793	86.419	80.558	82.851	73.636	75.572	70.79	88.992	97.346	90.211	96.72	96.552
YNL010W	840	Yes	4410	471.254	271.261	1.73337	1.58439	2604	0.00242	540.5	1.38766e-05	599.5	139.957	666	0.0367	1170		529.855	386.615	369.882	394.126	408.461	407.752	411.19	443.006	501.086	481.066	515.499	522.233	487.088	487.268	449.177	426.196	436.078	459.953	421.301	424.031	479.137	506.703	524.22	467.437	504.024	513.075	507.656	536.318	488.281	558.564	468.483	486.082
ARV1	841	Yes	4412	33.3793	15.76	1.60798	1.5663	2394	0.0018	484	0.000165273	858.5	139.965	675.5	0.0718	378		29.826	28.596	25.922	35.333	33.379	31.205	27.553	28.769	36.959	41.682	36.962	38.97	39.968	37.9	35.55	30.964	30.605	29.049	31.802	31.559	31.835	34.051	35.66	31.281	35.154	35.654	35.276	36.794	33.122	38.805	32.799	32.168
BCY1	842	Yes	4417.5	181.104	156.384	2.38692	1.45386	1263	0.0146	905.5	0.00115891	1145	14942.5	1104	0.436	1171		269.14	233.991	256.236	195.542	148.912	125	117.02	112.756	129.883	134.387	147.394	151.768	139.587	152.442	154.579	157.738	173.796	188.358	179.338	163.198	178.888	148.867	158.037	161.98	167.861	165.972	169.538	175.402	189.451	200.943	189.804	198.129
YJL016W	843	Yes	4424.5	40.0296	51.772	2.75982	1.36537	667	0.0742	1429	0.000103078	786.5	1.39554e+06	1542	0.466	1058		60.452	81.191	74.099	53.83	57.827	54.683	48.773	41.013	38.841	33.716	30.854	29.701	30.541	31.728	29.419	39.319	34.61	35.765	40.922	40.748	40.924	39.583	39.063	39.434	34.957	34.65	36.204	34.708	33.257	34.239	32.043	34.438
NHP10	844	Yes	4430	71.1342	33.219	1.60122	1.53753	2095	0.0052	678	0.000165273	858.5	474.329	798.5	0.333	75		73.075	67.748	70.56	64.093	58.817	70.175	61.692	57.391	55.842	62.215	60.15	66.439	73.304	81.848	79.165	78.604	84.241	79.555	71.719	66.88	66.746	57.566	59.558	66.266	66.121	55.253	60.907	71.213	77.096	88.472	81.934	76.211
COS111	845	Yes	4433	5.99368	14.691	5.42234	1.45996	1298	0.122	1662.5	2.33264e-05	633.5	905.796	839	0.351	1059		13.012	18.013	14.159	5.301	4.348	3.638	3.322	3.539	4.322	4.522	5.138	6.687	6.453	7.3	6.409	6.175	6.069	6.302	5.116	4.549	4.489	5.148	4.494	5.466	5.664	7.222	6.673	5.992	6.406	5.188	5.314	5.656
SPN1	846	Yes	4435.5	69.3673	31.438	1.61791	1.46091	1308	0.0108	826.5	0.00126009	1160	20918	1141	0.138	1172		76.467	70.093	68.302	59.529	55.511	58.856	53.557	50.878	53.533	59.476	61.558	59.696	70.968	70.538	71.365	77.218	82.316	79.133	65.693	66.641	70.319	63.009	60.549	67.617	64.773	60.619	66.788	66.88	75.847	81.081	79.234	80.797
ASP1	847	Yes	4442.5	313.954	122.431	1.47755	1.32817	520	0.0225	1020	0.0033343	1364.5	1.35768e+06	1538	0.218	468		296.981	259.574	256.371	260.596	288.9	334.364	370.991	358.019	378.802	360.161	366.104	361.043	351.289	335.332	336.254	318.112	308.568	302.423	332.377	355.513	345.204	338.78	328.497	313.447	315.478	320.175	278.281	289.279	287.459	302.312	293.31	300.676
UBC7	848	Yes	4443.5	229.308	159.359	1.90631	1.5492	2193	0.00119	421.5	1.21148e-06	431	344641	1398	0.0551	1173		335.192	231.295	264.876	237.463	265.541	255.228	250.769	214.925	216.71	179.624	183.537	175.833	182.194	183.878	203.509	246.067	216.052	250.406	273.465	284.18	236.839	282.099	244.472	223.626	221.912	247.722	229.626	257.054	183.521	241.349	213.607	229.511
SSP120	849	Yes	4444.5	265.414	224.345	2.16092	1.59444	2711	0.00551	692	2.7065e-06	474.5	135.981	567	0.446	1174		417.592	379.283	340.164	284.661	238.17	237.553	193.247	195.135	206.721	230.849	235.238	259.93	292.382	298.872	286.345	274.614	292.28	266.869	230.804	239.742	225.738	210.583	219.876	237.33	208.593	213.102	247.422	252.599	279.061	336.047	270.878	290.704
YPR147C	850	No	4449.5	88.386	45.43	1.60455	1.39252	815	0.0354	1161.5	0.00455424	1456	6779.76	1017	0.575	NA		120.577	82.92	82.744	92.843	94.812	93.893	89.73	78.008	80.022	84.814	86.431	87.63	87.896	102.009	91.584	90.218	89.897	96.079	89.751	87.547	84.299	75.147	78.288	77.437	77.978	75.74	80.181	85.976	88.433	83.339	86.651	85.686
SKG6	851	Yes	4455	42.82	100.732	10.7523	1.43482	1095	0.0193	983	4.28084e-05	678	6.32876e+06	1699	0.311	813		10.329	25.457	23.66	73.011	108.375	111.061	84.209	66.968	50.423	42.274	34.624	31.849	29.733	33.411	39.674	50.27	58.161	55.74	65.713	60.559	49.786	51.859	46.502	41.001	35.967	31.95	35.597	33.617	37.311	28.522	38.89	37.267
VRG4	852	Yes	4455	458.01	570.822	4.05926	1.57831	2541	0.00108	405.5	1.52846e-06	442.5	10160.3	1066	0.104	638		222.691	212.971	186.588	303.48	517.325	727.562	757.41	626.611	648.238	577.349	491.07	423.187	396.742	381.684	354.221	331.664	380.01	424.168	442.542	505.836	514.736	494.445	499.591	517.255	444.602	448.106	378.269	393.217	428.097	411.344	412.566	437.615
TGL4	853	Yes	4457.5	32.6954	41.258	3.12123	1.48244	1522	0.0353	1160	0.000695351	1059.5	202.103	716	0.233	977		45.319	58.865	60.708	38.343	28.091	22.301	19.578	19.45	22.447	25.635	26.676	27.789	32.05	32.728	34.947	31.19	36.029	34.244	33.563	32.364	32.838	30.916	31.374	32.359	32.13	32.527	33.913	32.498	35.706	28.841	32.164	31.094
HST2	854	Yes	4458	122.732	95.914	2.23885	1.39208	814	0.0167	944.5	0.00148789	1191.5	981738	1508	0.0957	814		115.768	100.983	114.701	129.105	141.236	151.343	125.866	97.817	84.483	83.926	77.422	85.424	95.199	99.598	119.501	93.884	133.871	129.639	118.646	119.749	125.014	104.252	107.036	113.722	102.895	102.431	111.832	108.086	127.338	127.134	131.36	132.227
PPG1	855	No	4462.5	44.4267	57.09	2.77767	1.44044	1151	0.129	1693	7.72274e-05	750.5	1253.29	868	0.666	NA		89.205	70.601	55.384	41.99	41.828	46.058	45.09	40.792	33.582	35.713	32.287	37.706	32.115	37.693	36.032	47.834	45.302	41.094	47.766	49.299	49.81	44.883	44.242	43.214	40.741	40.69	42.46	40.511	39.592	41.738	43.689	45.434
STH1	856	Yes	4468	21.1966	11.597	1.7999	1.55144	2218	0.00345	598.5	0.00049055	1009.5	139.864	642	0.186	379		14.498	16.988	16.594	17.108	17.122	19.004	19.53	22.045	23.063	26.095	25.465	24.829	24.354	24.693	22.509	22.133	22.912	21.096	21.329	19.731	20.68	19.957	25.553	25.432	25.322	24.471	25.003	21.716	22.64	18.627	20.608	19.532
VBA1	857	No	4492	74.6985	53.28	1.91094	1.39762	841	0.0436	1225	0.00774465	1603	693.829	823	0.536	NA		98.301	111.769	79.55	73.009	67.035	67.266	69.902	62.679	64.369	60.704	59.665	58.489	63.606	65.526	67.991	77.216	71.457	73.463	74.463	82.544	77.55	77.218	68.923	73.98	68.087	67.06	65.354	65.993	72.757	68.961	70.468	70.373
ANP1	858	No	4492.5	123.057	115.255	2.47489	1.45088	1235	0.0218	1014.5	0.00573092	1523	227.064	720	0.535	NA		99.99	152.741	124.715	83.211	78.145	106.973	138.496	188.936	179.369	193.4	177.372	164.81	156.302	146.909	123.861	107.081	110.228	103.621	104.458	118	121.585	139.061	143.518	154.531	137.016	138.963	110.093	110.43	122.666	107.071	114.201	114.585
NST1	859	Yes	4493	29.4987	13.734	1.60385	1.36093	647	0.00878	786	0.00746587	1590	662031	1470	0.33	246		26.674	27.949	28.299	22.744	23.915	25.594	26.33	29.628	27.515	33.853	35.458	34.136	32.473	33.259	31.373	30.343	31.608	28.715	31.374	28.273	27.676	31.043	32.024	33.344	34.716	32.516	35.233	31.423	29.623	28.229	28.834	28.568
VCX1	860	Yes	4496	123.878	156.437	4.88915	1.20975	177	0.0486	1276	0.000181395	870	1.3562e+08	2173	0.471	29		40.224	96.871	125.236	129.696	124.997	102.981	86.489	75.366	81.053	84.905	90.214	99.514	116.4	129.823	141.256	148.087	139.211	130.164	120.501	121.896	97.333	90.001	89.142	97.512	99.056	115.918	113.632	140.017	142.505	124.675	135.862	130.383
UME1	861	Yes	4499.5	43.0712	26.192	1.77857	1.47049	1403	0.0133	883.5	0.0061825	1543	139.961	670	0.334	247		33.641	38.855	40.107	39.444	37.687	42.758	43.429	47.505	50.913	55.927	59.833	52.434	48.561	45.428	39.455	37.461	37.537	39.35	34.046	37.113	44.932	42.659	40.191	41.634	38.197	41.627	42.603	42.978	42.125	40.02	42.855	42.083
BRE1	862	Yes	4500.5	38.7662	24.579	1.9773	1.59556	2727	0.00298	572	7.31834e-06	544.5	139.94	657	0.181	248		25.15	33.315	26.662	31.634	33.299	35.17	39.228	43.734	44.722	46.422	49.729	42.726	44.001	45.715	41.538	34.669	39.141	37.651	36.057	37.5	39.481	40.662	40.407	41.63	41.293	39.529	43.531	40.582	37.874	37.016	38.175	37.777
SAT4	863	No	4505.5	77.2982	40.001	1.81936	1.48498	1549	0.0293	1108.5	0.00031414	940.5	1742.89	907.5	0.555	NA		48.82	71.862	73.384	73.139	72.424	74.486	74.322	79.713	78.216	88.821	86.305	85.259	87.268	87.141	81.833	77.746	73.469	73.448	78.656	79.543	79.435	82.981	86.879	86.55	84.197	85.574	87.553	82.712	73.13	74.505	68.95	72.049
SPP41	864	Yes	4507	10.0183	9.288	2.39795	1.56358	2359	0.00355	606	0.000825794	1081	103.342	461	0.358	249		7.44	9.533	8.808	7.912	7.975	10.233	11.707	13.341	13.148	15.148	15.932	14.195	13.557	11.685	10.723	8.935	9.713	9.18	9.135	9.835	10.353	10.33	11.574	12.937	13.398	11.134	11.504	10.411	10.648	6.644	8.636	7.56
SCD6	865	Yes	4531	101.803	53.724	1.76218	1.57132	2458	0.0108	826.5	8.6144e-06	555	139.969	691.5	0.378	250		78.078	70.487	97.972	91.26	95.871	89.325	87.922	105.76	100.488	104.295	116.918	109.932	105.138	97.829	102.856	116.702	99.709	93.97	100.151	93.415	92.457	107.478	107.075	105.153	116.785	124.211	110.944	118.401	103.294	102.609	102.531	99.811
NGL2	866	Yes	4538	26.9683	12.371	1.56048	1.58534	2619	0.00179	482.5	7.36519e-05	745	139.969	691.5	0.113	120		24.89	22.072	26.266	25.425	24.644	27.977	28.982	27.176	27.444	31.915	32.511	32.737	34.443	33.37	30.187	24.564	25.32	22.088	25.48	24.343	24.227	27.176	25.355	26.672	26.177	27.669	29.29	28.876	27.128	27.278	27.502	25.089
HAA1	867	Yes	4539	29.8581	24.291	2.23612	1.54902	2192	0.00293	570	1.89787e-05	623	22168.6	1154	0.116	978		23.135	42.709	43.942	40.799	38.986	26.205	22.487	21.567	22.38	23.913	24.696	27.004	32.84	36.487	34.962	35.097	35.984	34.777	33.631	32.02	27.725	27.427	28.319	27.103	28.72	30.261	31.13	32.24	33.357	25.007	33.008	28.863
DAK1	868	No	4541	104.471	94.277	2.30003	1.35595	619	0.0391	1188	0.00308128	1348	311679	1386	0.571	NA		155.773	160.605	166.796	152.794	130.735	123.521	109.656	95.098	93.181	86.986	79.342	81.799	72.519	78.072	78.567	83.126	88.804	89.428	96.52	98.529	103.431	98.823	100.979	94.617	97.476	95.345	101.681	97.18	95.875	95.183	99.557	100.852
ERG28	869	No	4542	661.569	1023.92	4.10115	1.3853	769	0.043	1221	0.00242601	1297	75657.5	1255	0.565	NA		1125.96	771.626	1025.63	1354.09	1264.19	879.069	618.272	360.909	339.026	330.173	386.537	449.201	560.198	636.79	595.042	762.594	540.756	523.406	546.666	490.305	399.479	440.104	417.89	394.947	435.241	500.432	580.066	689.797	664.22	786.592	703.055	670.367
IMD4	870	Yes	4542	551.635	438.64	2.42214	1.40583	899	0.0311	1127.5	0.00262831	1314.5	43748.1	1201	0.252	251		540.78	413.711	308.437	378.251	488.226	557.84	605.533	643.157	728.608	729.271	747.077	726.01	688.482	669.402	556.643	591.683	581.425	584.878	587.959	650.727	673.491	700.687	669.847	637.38	599.804	574.191	541.851	514.216	495.213	468.706	455.794	486.04
YMC2	871	Yes	4548	71.6126	78.599	2.75284	1.30784	449	0.0317	1133	0.00389983	1404	1.71683e+06	1562	0.233	815		72.43	70.165	88.288	114.66	121.725	123.44	119.69	119.26	99.64	84.839	82.017	72.862	68.345	68.668	58.933	50.636	67.581	65.317	69.29	76.033	80.864	72.561	71.109	73.168	65.417	58.803	57.213	55.907	65.426	68.687	66.239	70.507
GPI10	872	Yes	4548.5	44.7206	26.6	1.79332	1.49463	1632	0.013	876.5	0.000899363	1098	2887.48	942	0.127	979		37.52	50.992	52.876	48.705	43.249	38.497	39.82	35.753	35.016	34.406	33.53	40.634	42.254	48.605	46.312	50.671	46.839	49.164	51.642	48.818	44.439	43.773	39.826	43.724	44.2	43.979	42.635	45.1	48.374	39.092	43.933	43.177
YER130C	873	Yes	4553	35.2124	33.533	2.23342	1.46993	1396	0.0133	883.5	5.22107e-05	705.5	1.80011e+06	1568	0.335	1175		60.72	40.09	32.464	29.98	27.2	27.187	31.217	32.979	41.559	47.74	45.948	42.653	38.937	33.559	31.071	29.692	27.875	27.403	30.849	28.599	29.537	33.676	35.551	35.899	37.361	37.501	41.653	35.846	37.59	31.76	33.095	31.624
CUE5	874	Yes	4553.5	61.8459	51.567	2.47854	1.58219	2584	0.00779	761	6.35581e-05	732.5	109.83	476	0.384	1176		86.444	72.903	83.039	60.956	48.542	43.46	36.804	43.143	34.877	41.426	44.311	45.535	49.913	61.341	65.563	70.936	70.862	67.619	63.547	60.401	55.701	53.148	58.089	55.148	58.626	65.055	57.878	68.417	70.12	69.216	70.194	69.567
AIM32	875	Yes	4574.5	17.938	11.116	1.85167	1.51078	1790	0.00991	800	0.000199	877.5	15703.1	1107	0.0291	1177		22.089	15.445	16.199	18.354	13.052	15.34	15.106	14.139	15.815	19.865	18.737	21.872	19.729	17.846	21.276	19.037	16.593	15.681	17.689	15.43	16.194	18.432	13.893	18.769	17.699	18.589	19.038	19.316	18.115	24.168	18.392	17.773
DNF1	876	Yes	4582.5	29.8039	18.413	1.96247	1.30425	431	0.00903	792.5	0.00175403	1223	1.15281e+08	2136	0.168	380		21.109	20.31	22.376	19.131	20.288	21.049	26.71	30.654	33.624	35.147	33.415	30.472	32.811	29.945	26.892	26.68	26.28	26.05	29.828	31.017	30.636	30.424	33.836	36.62	34.57	33.035	30.579	30.558	30.046	25.671	26.025	27.891
PRE4	877	Yes	4585	326.654	314.22	2.2643	1.55799	2292	0.0161	928	1.71062e-05	616	292.501	749	0.229	1178		562.753	381.517	436.007	441.023	399.22	353.29	295.703	273.589	248.533	259.454	279.328	306.164	288.485	289.237	307.973	298.8	356.918	364.412	348.855	323.734	357.273	300.347	290.758	307.515	296.485	295.486	315.596	315.763	313.539	335.502	312.597	309.157
NNF1	878	Yes	4586	41.341	40.978	3.09029	1.49983	1679	0.0175	958	0.00115891	1145	515.349	804	0.266	539		23.537	31.9	19.604	21.662	27.397	39.427	54.73	55.157	53.79	52.441	40.426	41.986	44.571	33.35	36.407	43.961	36.078	34.593	40.954	46.769	45.6	49.85	40.558	46.285	46.5	45.05	37.805	41.925	34.772	44.137	46.374	40.786
CHL1	879	Yes	4589.5	14.7351	10.015	1.92973	1.45866	1286	0.0196	985.5	0.00190332	1243	11500.6	1075	0.49	874		10.772	12.389	12.519	15.792	20.787	19.919	17.717	16.434	13.354	15.581	14.617	12.063	13.521	14.799	13.127	11.67	13.977	14.362	14.853	17.062	16.617	18.273	17.556	15.083	14.876	15.05	14.831	14.386	13.997	13.91	14.452	14.671
FCY21	880	Yes	4595	41.1882	19.948	1.58967	1.37117	701	0.0234	1031	0.000862578	1087	1.1575e+07	1776	0.216	816		35.27	40.531	39.796	39.039	40.057	43.39	41.488	38.66	40.089	38.461	35.727	35.714	35.945	33.829	37.864	40.985	41.104	46.155	53.031	53.777	51.021	53.515	48.392	50.814	44.859	44.472	41.557	39.326	39.067	34.546	37.531	37.325
ESC2	881	Yes	4596	13.26	7.924	1.84694	1.56222	2344	0.00564	696	1.71062e-05	616	2826.61	940	0.0894	121		16.534	13.339	9.548	9.356	9.482	9.829	9.747	12.893	13.656	14.505	16.265	15.795	17.28	16.852	13.375	13.676	14.888	12.937	12.376	12.453	12.438	12.727	11.893	14.716	14.991	14.845	14.119	13.674	14.714	10.756	13.118	13.648
VPS66	882	Yes	4602	131.676	65.52	1.58028	1.47085	1413	0.00897	790	0.00126009	1160	59382.2	1239	0.132	639		115.926	116.203	133.45	140.982	157.471	174.957	178.431	150.288	140.383	126.337	112.911	118.719	124.127	127.489	133.491	136.484	146.184	142.459	146.181	151.192	134.258	138.389	124.147	123.246	123.299	120.43	114.855	123.901	119.377	148.231	137.136	138.148
NAM8	883	Yes	4617	49.2437	36.083	2.18383	1.42905	1051	0.0122	857.5	0.000165273	858.5	1.85446e+07	1850	0.149	381		30.48	47.647	51.768	36.694	33.249	41.852	47.779	56.803	65.654	66.563	62.296	57.072	50.172	47.861	40.38	41.714	36.78	35.018	45.162	48.622	50.502	54.581	59.651	63.641	59.466	57.899	52.663	49.128	49.799	32.762	39.948	40.715
MRS4	884	Yes	4636.5	43.6606	49.254	2.5199	1.44131	1162	0.0154	913	2.15704e-06	457.5	9.7655e+07	2104	0.121	1060		51.661	81.66	61.431	48.032	43.266	38.689	38.607	34.335	34.426	39.522	40.733	45.5	43.973	48.455	48.228	45.958	43.101	41.025	42.94	37.577	38.543	34.414	42.534	43.235	42.927	51.403	54.876	46.887	47.419	40.863	47.786	46.265
OSW5	885	Yes	4636.5	99.4919	53.186	1.70263	1.48432	1543	0.00576	701	0.000584534	1031.5	242086	1361	0.217	76		83.746	102.948	103.542	100.957	85.94	83.579	98.438	84.056	101.103	107.268	118.781	123.192	122.345	128.882	104.288	103.499	98.192	94.322	83.701	75.696	77.037	77.981	84.253	90.301	84.994	103.854	92.887	91.388	107.496	97.487	97.985	97.134
YGL185C	886	Yes	4640	20.3973	10.825	1.74836	1.62045	2998	0.000504	312.5	5.22107e-05	705.5	139.512	624	0.104	1179		25.29	21.489	21.973	23.524	21.921	22.038	23.065	21.039	17.703	17.653	14.594	14.882	16.239	14.465	19.083	23.273	20.501	21.976	19.191	21.52	20.534	21.989	21.737	19.067	17.094	18.086	14.798	17.477	21.078	23.009	19.931	22.798
PDR16	887	Yes	4648	116.983	177.849	5.27861	1.40434	886	0.0363	1168.5	0.00491871	1480.5	17044.1	1113	0.242	817		41.567	67.544	104.869	161.067	198.581	219.416	188.472	155.662	128.293	103.097	100.632	96.315	88.818	92.455	87.319	78.135	111.969	117.417	108.485	114.086	127.062	119.144	119.46	108.801	102.085	85.899	110.085	111.293	111.78	129.889	129.155	122.043
PRY3	888	Yes	4654.5	26.6404	56.373	12.3449	1.3117	468	0.0623	1370.5	0.00666715	1560	75992.1	1256	0.436	1061		11.098	12.06	10.114	7.638	7.346	7.062	6.134	6.29	6.033	6.492	6.853	5.287	5.608	4.969	11.536	23.687	46.318	60.168	60.843	61.342	45.504	40.165	34.327	27.546	19.768	19.441	13.808	16.014	24.609	18.668	30.03	34.096
RHO3	889	Yes	4656	180.371	139.063	2.58993	1.58848	2644	0.00999	805.5	0.000113388	799.5	78.6063	407	0.225	252		87.465	96.177	106.896	103.841	97.486	132.966	155.281	192.263	186.216	213.276	226.528	215.647	192.768	196.511	171.871	206.988	165.44	159.851	176.944	174.671	172.07	206.567	187.531	196.141	205.016	196.982	198.263	199.785	197.073	210.141	191.878	200.607
ISR1	890	Yes	4661	29.2054	30.881	3.60885	1.25868	298	0.00245	545.5	1.38766e-05	599.5	3.67802e+10	3218	0.216	382		15.232	23.299	18.404	14.211	12.383	16.146	24.761	24.695	30.562	35.547	29.114	26.226	18.17	14.636	11.837	22.123	29.689	35.76	37.757	42.718	36.809	40.821	37.171	34.545	31.837	23.468	22.292	23.652	25.222	28.395	30.91	33.054
SPF1	891	Yes	4667	183.069	89.319	1.64631	1.32312	501	0.00457	654	0.00308128	1348	1.31623e+08	2164	0.27	875		168.881	149.194	170.644	203.208	227.518	220.347	213.86	200.554	199.104	183.769	165.806	158.497	167.789	170.018	164.734	168.639	182.344	199.631	207.046	221.026	205.444	197.448	202.54	207.057	189.766	181.544	174.819	174.81	172.215	138.199	153.151	161.637
LOH1	892	Yes	4678.5	2.2738	4.806	5.806	1.5846	2607	0.0094	795	0.000393454	972.5	29.0036	304	0.212	469		1	1.262	1.28	1.151	1.157	1.572	3.225	4.163	5.806	3.261	3.432	2.187	2.078	1.891	1.883	1.653	1.236	1.395	1.633	2.228	3.134	3.209	3.336	2.116	2.556	1.899	1.477	2.009	1.923	2.019	2.544	2.496
CAB1	893	Yes	4688.5	103.422	89.318	2.05793	1.42799	1042	0.0323	1139	4.72875e-05	690.5	1.5246e+07	1817	0.337	904		140.277	137.878	150.983	173.745	165.493	136.408	121.042	94.132	99.136	88.676	86.838	91.835	97.115	101.959	103.015	90.127	101.147	102.203	108.312	104.5	106.205	98.946	93.354	85.521	84.427	91.396	90.564	89.811	95.813	104.431	102.113	99.466
YOL159C-A	894	Yes	4689.5	78.6629	64.778	2.52125	1.52469	1947	0.00363	610	0.00031414	940.5	37620.4	1192	0.256	640		60.94	64.718	65.039	76.919	100.821	101.921	107.36	75.169	71.531	50.937	71.438	53.421	42.582	45.064	56.908	72.119	80.134	86.121	88.708	91.554	82.378	102.551	76.24	75.296	81.014	66.069	70.832	78.091	62.621	85.611	94.865	96.985
TRX3	895	Yes	4707.5	115.701	138.057	3.38609	1.59648	2738	0.00732	752	0.000150518	845.5	63.4709	372	0.197	905		155.125	137.442	155.187	165.824	152.086	115.216	82.394	69.552	70.073	57.859	66.465	73.359	87.564	87.762	110.83	195.916	113.817	116.49	138.652	125.651	110.056	108.501	102.684	90.976	106.363	116.017	109.187	133.698	93.793	127.64	123.289	129.566
YNL295W	896	Yes	4727.5	15.7812	6.8	1.56152	1.51348	1827	0.00999	805.5	0.00148789	1191.5	1742.83	903.5	0.0959	122		15.792	16.733	14.947	16.629	15.807	16.744	13.018	12.928	12.11	13.75	13.946	15.218	18.895	18.497	18.736	18.524	18.91	18.826	17.349	17.754	14.743	17.045	14.548	16.265	15.556	14.88	15.025	17.119	17.243	15.519	15.466	16.471
MUS81	897	Yes	4735	10.9409	5.388	1.70321	1.61396	2933	0.00245	545.5	1.24888e-05	590.5	139.957	666	0.132	470		7.662	9.178	8.772	10.441	10.946	12.388	12.482	12.878	13.05	12.936	12.743	10.832	12.065	10.475	10.987	8.79	9.546	10.459	10.535	10.208	11.501	11.948	12.902	11.579	11.006	11.84	12.259	11.153	10.536	9.591	10.867	9.672
SEC14	898	Yes	4735	249.271	144.949	1.74465	1.61417	2935	0.00453	650	3.38859e-06	490.5	139.944	659.5	0.378	253		257.868	246.255	207.923	224.862	258.025	283.346	299.172	293.573	328.934	338.512	339.603	301.583	262.295	235.702	226.751	194.654	218.396	224.259	218.683	238.581	262.335	238.791	255.021	276.523	248.127	247.48	249.154	238.689	240.052	223.293	224.698	232.381
GWT1	899	Yes	4735.5	71.3088	51.044	1.98453	1.51975	1890	0.000323	249	2.7065e-06	474.5	1.06491e+08	2122	0.0488	641		51.846	62.867	52.2	54.307	74.146	94.319	102.89	88.499	81.063	67.477	59.621	57.747	60.451	56.855	55.731	62.727	62.697	73.35	83.1	87.087	72.662	78.477	74.363	69.24	69.372	66.345	65.784	69.48	66.009	59.714	65.366	68.054
ECM10	900	Yes	4758.5	10.2819	6.27	1.88835	1.65329	3372	0.000467	304	1.9241e-06	451	139.587	631.5	0.0542	254		10.009	9.802	9.534	9.173	7.921	7.48	10.967	11.917	12.966	12.555	13.328	12.922	12.19	10.552	10.391	9.947	8.093	8.632	7.058	9.415	9.676	9.731	10.016	10.934	11.162	11.52	10.893	9.977	10.307	11.426	10.39	11.248
BLM10	901	Yes	4769.5	21.2275	12.501	1.77143	1.4134	943	0.0249	1049.5	0.0022384	1279	893536	1498	0.356	1180		28.706	24.105	25.76	27.646	24.189	21.767	17.441	16.205	19.623	22.334	23.426	23.067	23.276	23.45	23.318	23.75	23.431	22.051	20.464	19.379	20.74	18.165	19.252	20.002	20.723	20.297	21.427	21.194	22.652	21.709	20.459	20.83
ALY2	902	Yes	4770.5	14.3923	12.153	2.10042	1.46495	1349	0.0347	1156	0.000611104	1039.5	56382.5	1226	0.272	1062		15.151	23.197	20.816	21.556	19.809	13.902	12.77	12.254	12.12	12.846	13.866	15.258	15.761	18.145	16.462	18.714	16.843	16.377	14.234	13.7	14.092	13.008	13.365	13.597	13.597	12.814	13.75	14.346	14.714	12.499	14.008	13.82
MGS1	903	Yes	4773.5	11.3776	9.207	2.40265	1.56596	2390	0.000394	279	8.15226e-06	550.5	1.5775e+06	1554	0.0435	642		6.564	12.031	8.707	10.642	12.91	14.962	15.771	13.818	11.06	10.919	9.45	9.253	8.923	9.427	9.569	11.31	12.771	13.318	13.395	12.903	13.524	12.141	11.931	12.422	10.961	9.991	10.954	9.412	11.901	9.54	10.479	12.649
EXO84	904	Yes	4774.5	17.6541	6.074	1.38619	1.48229	1520	0.01	808	0.00106543	1134	140092	1312.5	0.257	255		17.051	18.043	16.414	16.318	16.407	16.876	17.1	18.63	18.355	18.768	21.802	20.032	20.332	19.967	19.703	17.74	18.087	16.115	17.642	16.596	18.366	17.81	17.683	17.794	19.053	18.537	20.534	16.521	17.808	15.754	17.538	16.702
PMT6	905	Yes	4778.5	63.7241	36.755	1.81092	1.41891	979	0.0048	659	7.72274e-05	750.5	4.84317e+08	2390	0.0297	818		55.951	72.871	52.047	56.846	68.212	82.08	80.082	70.51	63.063	60.081	53.654	50.124	53.635	55.189	54.747	67.715	65.383	73.23	75.887	77.646	70.062	70.488	68.255	64.569	58.224	60.979	58.781	59.109	62.654	45.325	58.128	59.649
YLR285C-A	906	No	4779.5	202.431	816.896	817.896	1.31034	459	0.233	2082	0.0191142	1869.5	62.7677	369	0.873	NA		110.717	64.078	40.714	30.855	23.274	9.099	8.414	1	8.166	8.118	9.105	4.736	4.818	1	5.171	118.778	174.887	284.405	817.896	686.882	411.173	621.481	341.369	190.679	285.105	143.62	109.147	104.645	89.274	299.209	201.42	247.5
YLR001C	907	Yes	4785	17.7634	19.904	2.49755	1.55948	2306	0.0475	1263.5	3.50325e-05	666.5	133.777	549	0.228	1063		24.965	33.195	27.816	22.743	21.093	17.188	13.291	14.772	15.25	15.731	15.803	17.044	17.114	18.617	18.632	16.777	18.793	19.457	20.12	17.579	17.997	17.724	17.79	16.583	15.454	16.271	17.4	16.638	16.895	15.063	16.649	16.136
KTR7	908	Yes	4797	79.6173	43.607	1.70923	1.44374	1182	0.0662	1394	0.000286979	925	120113	1296	0.205	383		61.485	63.98	68.55	71.865	81.448	85.195	85.06	88.696	101.389	105.092	99.607	98.551	98.742	95.669	87.377	86.748	73.116	75.681	75.253	74.749	75.882	76.317	78.928	76.919	77.307	80.105	76.195	73.727	74.862	85.91	70.98	71.888
PTM1	909	Yes	4797	147.384	74.04	1.60317	1.44308	1176	0.00659	731	3.16688e-05	658	2.02907e+08	2232	0.191	906		164.794	195.972	184.576	196.792	181.803	153.827	126.588	122.752	125.922	132.21	135.183	142.652	152.021	156.244	159.254	164.144	147.035	144.755	138.199	135.618	137.206	141.981	140.672	144.226	152.644	145.257	148.669	155.227	156.016	137.334	142.979	146.713
YAR029W	910	Yes	4819.5	87.3444	110.503	4.4529	1.60622	2850	0.00401	633.5	0.000410978	980	54.3005	356	0.0524	384		32.003	60.579	35.921	56.438	65.717	79.959	98.792	115.192	107.843	142.506	123.391	100.983	92.968	97.53	83.927	93.16	44.467	79.41	90.302	78.905	93.437	76.749	113.053	113.802	83.398	65.261	97.473	85.714	73.496	98.458	84.588	76.097
FCJ1	911	Yes	4840	33.6973	23.005	2.06851	1.56037	2316	0.00825	775	0.00037593	964	465.308	785	0.138	980		37.811	38.475	44.535	34.105	23.9	21.772	21.53	24.485	25.518	29.029	30.064	33.434	32.199	35.193	38.065	38.781	34.167	32.188	33.203	30.498	28.634	27.745	30.774	31.773	32.462	30.826	37.971	36.569	34.54	33.149	35.654	35.311
PZF1	912	No	4841	19.6514	13.745	2.22888	1.3989	849	0.0209	1000.5	0.000199	877.5	1.03902e+08	2114	0.674	NA		11.185	17.725	15.839	16.493	18.041	19.374	21.392	22.384	23.737	21.633	22.931	24.93	23.59	24.398	21.472	22.574	20.337	19.688	21.462	17.728	18.733	14.065	20.486	19.437	18.649	20.56	21.11	20.766	18.936	20.754	18.343	18.932
YJR054W	913	Yes	4843	39.4735	60.742	4.44988	1.27013	330	0.237	2103	3.16688e-05	658	9.47866e+06	1752	0.131	1064		46.553	78.349	17.607	26.235	45.764	64.744	58.613	54.69	49.929	45.737	37.573	30.941	30.599	27.475	25.108	27.628	38.025	41.125	41.345	42.443	53.925	47.081	45.907	40.988	36.158	31.201	32.724	29.374	35.159	34.502	37.617	42.587
SUB1	914	Yes	4844.5	72.2922	62.53	2.33326	1.61793	2975	0.00189	490.5	6.56634e-06	536	949.806	843	0.161	1181		109.43	100.739	73.746	55.931	46.9	54.511	56.174	55.347	56.547	61.694	69.238	66.14	78.959	76.279	74.823	76.886	82.992	83.894	73.535	62.999	66.187	63.057	60.421	69.28	68.646	59.193	68.818	73.372	85.296	81.534	81.569	78.35
KEL1	915	Yes	4846.5	16.6113	13.499	2.29412	1.56247	2348	0.00838	779	0.000113388	799.5	2186.18	920	0.253	643		10.431	13.692	14.857	15.359	18.134	23.572	23.93	23.071	21.076	20.088	19.324	17.18	15.575	14.427	15.616	14.968	17.38	17.04	19.388	17.782	18.241	17.713	20.108	19.1	18.978	16.728	16.37	15.691	15.543	12.557	15.123	15.494
TRR2	916	Yes	4846.5	32.4096	35.005	2.61157	1.54209	2135	0.0327	1145.5	0.000825794	1081	113.379	485	0.442	981		48.945	54.731	56.726	44.032	36.819	31.191	28.203	24.983	22.677	23.296	21.721	24.697	25.219	25.146	26.725	28.315	30.564	32.73	30.383	31.554	34.621	30.103	34.213	30.889	27.194	26.846	30.373	28.063	34.179	34.23	34.781	33.698
LEU4	917	No	4849.5	362.345	628.856	3.61203	1.41409	949	0.103	1572.5	0.000637673	1048	101458	1280	0.72	NA		713.329	628.715	869.61	862.445	743.013	598.08	460.449	372.245	296.21	265.896	240.789	241.364	246.326	253.489	252.859	270.308	307.481	333.921	375.296	402.633	364.974	363.988	339.754	332.599	323.714	311.413	283.15	296.272	286.721	240.754	272.825	292.314
SIS2	918	Yes	4853	37.146	16.97	1.57021	1.42196	998	0.0191	977	0.000757929	1069	1.4173e+07	1809	0.359	30		37.831	44.254	46.52	39.571	35.684	36.482	36.255	40.423	34.957	38.899	43.098	42	45.18	42.618	46.731	42.517	40.888	36.544	34.298	33.23	32.276	37.695	33.859	35.662	36.429	37.731	34.276	35.88	39.892	38.344	39.172	36.919
NNF2	919	Yes	4854.5	42.6622	41.425	2.84497	1.46145	1312	0.0283	1090	0.00491871	1480.5	4233.95	972	0.231	385		22.453	37.261	32.254	37.937	41.755	44.878	45.198	52.163	56.576	63.878	58.301	54.151	54.851	57.333	46.506	45.863	41.488	39.4	41.261	41.19	40.1	44.515	46.527	47.934	47.206	42.282	44.953	39.526	42.665	35.555	37.804	40.448
WTM1	920	No	4860	218.003	437.203	6.57401	1.44155	1164	0.0459	1250.5	0.00491871	1480.5	3644.12	965	0.646	NA		515.639	466.647	401.679	272.233	194.802	123.133	88.066	78.436	99.285	107.974	126.801	137.414	131.004	135.363	156.696	161.812	188.682	220.732	198.77	200.931	207.501	174.741	169.014	171.342	176.939	182.99	193.116	205.841	224.478	229.647	229.996	235.273
MTW1	921	Yes	4862	20.2021	27.709	3.83787	1.64695	3302	0.0031	580	3.16688e-05	658	38.7522	322	0.225	644		9.764	10.866	13.864	16.877	26.629	32.326	37.473	32.254	23.952	21.906	20.102	16.986	16.507	12.495	10.277	15.458	15.712	17.406	19.92	20.223	19.683	22.427	19.513	23.162	17.341	17.622	16.686	13.873	19.652	19.254	23.198	22.228
PTC4	922	No	4863.5	59.8583	50.149	2.03747	1.51765	1867	0.048	1267	0.000165273	858.5	1314.5	871	0.607	NA		76.71	86.768	98.487	70.374	55.713	48.338	50.376	51.862	55.859	60.708	59.511	62.941	66.317	67.581	64.32	66.067	61.01	61.289	56.869	56.316	56.943	51.906	52.524	55.708	55.92	54.838	58.57	57.899	60.479	56.748	54.095	58.451
COS6	923	No	4865.5	159.647	155.681	2.26869	1.37202	707	0.0623	1370.5	8.50687e-05	760	6.50214e+07	2028	0.628	NA		278.391	250.377	239.061	222.178	206.36	185.541	174.938	167.657	144.919	152.962	131.36	125.399	127.879	124.576	122.71	128.835	136.865	134.215	155.915	165.216	155.316	169.534	164.385	159.265	153.299	149.182	138.562	141.444	134.17	142.654	137.345	143.465
BUG1	924	Yes	4870	70.3469	48.547	2.14099	1.33276	534	0.0269	1069.5	0.00834236	1623.5	3.48674e+06	1643	0.171	1182		84.72	67.719	69.842	68.833	67.838	64.854	61.559	54.909	47.178	42.548	42.831	45.493	55.524	61.832	66.528	91.095	88.704	85.582	84.322	76.545	74.745	75.76	67.206	64.504	69.409	66.648	70.198	72.054	75.733	80.703	83.154	76.442
SIP3	925	Yes	4876	15.0359	5.339	1.44179	1.48091	1506	0.0161	928	0.00308128	1348	13499	1094	0.22	645		12.085	14.456	14.559	15.384	17.217	17.295	17.424	16.297	16.775	15.929	15.865	15.533	14.883	15.037	14.297	14.614	15.893	14.972	15.71	16.729	16.838	17.043	16.55	14.907	16.728	16.437	16.134	14.11	14.171	13.888	14.821	13.9
SAS3	926	Yes	4876.5	17.2217	14.41	2.54184	1.63969	3216	0.00207	510	3.50325e-05	666.5	112.48	484	0.103	386		9.346	13.488	11.38	9.69	11.016	13.605	17.514	20.668	20.661	23.756	22.81	21.449	21.551	21.727	16.827	15.858	15.685	14.887	15.103	15.667	16.017	17.523	18.405	20.325	19.448	16.711	20.028	17.473	19.102	15.599	18.564	16.588
PPT2	927	Yes	4884.5	60.637	72.183	3.21985	1.51091	1793	0.00429	643.5	2.10457e-05	630	1.53405e+07	1818	0.164	982		72.696	98.076	104.7	87.546	71.785	43.831	32.517	37.277	42.339	42.064	41.604	58.097	60.322	61.267	65.805	62.17	53.628	54.215	51.201	57.088	51.035	60.369	50.281	53.615	56.773	75.493	62.113	64.482	62.381	78.401	68.123	59.082
YJR146W	928	No	4891	5.57106	16.575	11.9551	1.52824	1994	0.0315	1132	0.00774465	1603	2.84244	162	0.817	NA		4.054	3.375	4.814	2.82	6.228	6.185	11.68	15.114	15.145	18.088	14.404	7.378	5.074	3.245	6.786	2.975	4.211	3.785	2.276	3.121	6.068	7.676	7.557	8.121	7.272	6.435	3.885	2.907	4.14	1.513	5.666	3.055
YNR061C	929	Yes	4904	215.849	106.39	1.63983	1.39529	828	0.00658	730	5.76192e-05	722	1.87443e+09	2624	0.131	646		178.312	223.531	166.279	198.521	233.099	245.874	258.794	230.549	208.292	200.124	187.819	199.085	217.872	213.274	197.132	272.221	240.268	243.729	272.669	254.515	234.948	243.401	218.935	204.966	194.139	192.307	177.401	199.195	204.811	214.757	210.926	211.87
CTM1	930	Yes	4910.5	10.5098	7.599	1.92457	1.52642	1972	0.0141	898	0.000584534	1031.5	6715.09	1009	0.156	876		8.909	10.113	9.683	14.435	15.818	14.722	14.061	12.098	10.356	9.409	10.028	10.214	9.626	8.719	10.51	10.775	10.806	11.82	12.267	12.331	12.32	10.942	11.728	9.809	10.187	9.656	10.105	10.888	9.233	10.769	9.912	10.898
ECM25	931	Yes	4918.5	38.7767	40.832	3.34491	1.64262	3257	0.00277	560	1.24888e-05	590.5	122.848	511	0.337	819		17.413	33.496	34.098	39.471	48.195	58.245	54.226	50.899	43.911	46.534	48.675	44.464	40.066	38.068	35.007	29.304	33.019	33.169	41.265	38.26	41.122	42.141	42.879	45.939	43.85	39.853	41.192	35.077	33.724	33.03	35.377	36.947
AFI1	932	No	4921.5	14.3242	16.148	2.69462	1.34011	566	0.0686	1407.5	0.00746587	1590	238562	1358	0.517	NA		23.538	18.242	11.246	11.228	11.538	13.87	16.443	18.72	20.49	23.922	25.677	25.62	21.671	20.582	18.458	15.945	12.388	12.124	10.706	11.239	12.224	13.233	14.518	13.966	16.949	15.665	17.546	14.123	13.706	11.378	11.61	10.862
NAS2	933	No	4926	41.2738	51.452	2.88214	1.48666	1566	0.0456	1245	0.000757929	1069	8968.15	1046	0.786	NA		78.789	58.774	58.379	53.348	36.619	35.936	31.291	27.337	32.286	28.708	33.117	34.017	37.289	38.78	37.717	43.602	38.174	39.708	38.509	34.465	36.431	34.462	33.162	31.795	32.607	36.904	31.973	38.475	47.55	48.06	47.899	48.679
ECM30	934	Yes	4927	20.4159	18.58	2.7303	1.37572	726	0.0183	967	0.00774465	1603	3.12141e+06	1631	0.137	387		10.738	20.886	21.26	21.031	22.616	25.063	26.078	23.717	26.704	29.318	28.216	26.673	25.014	23.984	19.794	15.999	16.869	18.962	17.367	18.795	20.28	20.666	21.374	24.668	23.483	23.632	22.404	19.725	21.096	14.606	15.732	17.274
YMR034C	935	No	4930	23.1429	57.149	4.73743	1.39104	810	0.279	2228.5	0.000239184	898.5	5384.85	993	0.941	NA		72.44	53.475	28.472	21.334	17.027	16.577	16.723	15.291	15.41	16.043	17.891	19.359	21.606	22.048	22.535	23.813	18.459	19.597	19.349	17.864	15.776	15.87	16.833	17.336	17.907	19.623	20.573	22.065	21.369	21.54	20.239	20.603
RPC82	936	No	4933	37.2639	29.421	2.03029	1.43615	1113	0.0607	1362	0.00421516	1430	7980.33	1028	0.759	NA		32.059	32.997	29.654	30.953	32.897	40.106	45.342	54.458	57.977	56.751	55.215	55.254	52.818	51.72	42.96	39.45	36.564	31.656	34.488	35.769	35.153	34.138	34.978	36.815	38.447	37.098	36.026	38.356	38.85	34.164	34.356	33.861
FMP27	937	Yes	4942	9.11138	9.518	2.72992	1.60868	2876	0.00578	702	0.000286979	925	96.1873	439	0.442	1183		15.02	12.076	11.298	13.222	11.422	8.369	6.37	5.946	5.702	5.917	5.502	6.435	7.764	8.957	8.485	8.767	8.935	9.075	9.327	8.616	8.585	7.252	7.283	7.892	7.305	7.962	8.68	8.477	8.827	10.296	8.692	9.13
OST5	938	Yes	4942	1311.04	1200.44	3.01533	1.35056	601	0.0359	1164.5	0.00966894	1664.5	1.02472e+06	1512	0.11	471		1076.98	936.451	595.652	850.782	1068.68	1285.44	1344.39	1172.7	1482.77	1276.24	1052.7	1067.12	1007.5	888.805	1111.51	1132.54	1067.22	1192.65	1472.47	1792.57	1430.32	1739.58	1625.89	1446.12	1411.68	1621.41	1225.42	1473.09	1113.82	1474.77	1290.13	1327.63
ERG3	939	Yes	4942.5	1054.39	1267.45	4.49222	1.33664	552	0.0102	813	3.50325e-05	666.5	8.97885e+09	2911	0.213	820		588.652	362.934	724.477	1247.9	1614.28	1630.38	1569.68	1372.24	1329.46	1296.31	1204.37	1171.81	1146.72	1068.22	903.956	919.788	746.72	740.907	806.396	845.026	740.589	929.466	918.818	963.854	1006.1	1115.05	1030.39	1178.03	1086.21	977.711	1016.49	982.273
NOB1	940	Yes	4945	57.7723	47.315	2.36729	1.63279	3135	0.00534	684.5	1.89787e-05	623	119.408	502.5	0.325	540		48.877	46.014	34.605	34.754	43.514	57.503	68.968	81.92	76.158	78.824	76.629	77.53	72.628	69.05	69.368	58.153	61.668	51.498	49.754	52.381	53.852	55.474	53.495	60.398	61.028	58.19	54.617	53.949	56.421	65.673	57.432	53.632
MEF1	941	Yes	4945.5	32.3378	26.636	2.30046	1.32931	524	0.0211	1005	0.000239184	898.5	1.01023e+09	2518	0.0823	907		20.482	27.72	39.766	47.118	42.589	34.955	30.707	27.833	23.476	24.427	29.179	30.1	33.37	35.438	37.459	37.433	40.16	33.91	32.467	30.179	28.552	25.763	27.51	28.849	32.258	32.4	34.286	35.832	36.176	27.675	32.54	32.757
YKU70	942	Yes	4945.5	11.559	12.832	2.77802	1.5665	2397	0.0208	998.5	9.3663e-05	772	417.807	778	0.257	1184		20.049	17.12	15.544	13.538	8.375	7.217	8.03	7.336	7.866	10.32	10.514	10.596	10.884	11.176	11.296	12.32	12.273	11.588	10.65	11.971	10.964	10.783	10.391	10.692	10.436	10.097	11.67	11.22	13.629	12.582	11.42	10.893
GRX4	943	Yes	4950.5	111.77	77.818	2.16242	1.53582	2074	0.00131	434	7.72274e-05	750.5	5.9297e+06	1692	0.171	821		66.945	81.091	104.661	129.132	125.651	144.763	144.517	133.205	123.415	105.874	103.213	101.578	106.572	105.613	99.133	93.16	118.293	126.824	106.423	110.993	130.453	105.486	99.601	105.571	90.248	86.856	89.795	92.771	107.748	121.735	103.849	108.423
MOD5	944	Yes	4965.5	21.9109	11.01	1.62376	1.51532	1844	0.0163	933	0.00190332	1243	2894.68	945.5	0.351	31		22.916	21.577	17.651	21.862	19.611	23.519	24.48	22.443	20.763	24.706	26.366	24.219	27.967	26.778	28.661	25.292	24.865	22.068	19.032	18.144	18.974	18.986	19.485	20.428	19.353	22.205	22.841	22.415	21.805	25.743	21.696	21.673
MUP1	945	No	4971	322.025	422.804	3.44075	1.4001	855	0.162	1820	0.000286979	925	262151	1371	0.527	NA		240.541	596.031	522.114	347.014	259.125	228.064	307.844	421.272	527.664	492.386	401.547	308.894	259.082	241.321	255.159	232.721	210.023	188.648	173.227	207.955	264.893	366.004	441.186	473.219	416.763	383.611	328.369	300.794	272.547	226.18	225.844	224.704
YKR078W	946	Yes	4972.5	11.0491	4.004	1.44638	1.56705	2401	0.00573	700	0.00037593	964	1742.89	907.5	0.101	32		11.529	11.228	9.025	10.988	11.617	10.064	10.834	9.534	10.133	11.88	11.792	11.879	12.712	12.73	12.974	11.03	11.014	11.549	10.41	9.859	10.038	10.077	9.475	11.337	10.39	8.97	10.666	12.148	12.79	11.716	12.328	11.457
YFL042C	947	Yes	4973.5	15.8615	17.314	2.71494	1.44397	1186	0.0561	1328	0.00284635	1331.5	19106.5	1128	0.44	983		21.418	18.883	27.41	19.406	15.025	12.961	11.556	12.132	11.71	10.096	10.927	11.374	13.325	15.104	15.571	14.685	16.703	14.422	12.94	14.801	15.853	14.833	13.249	14.481	14.645	15.639	17.458	16.044	17.336	16.908	17.177	17.962
ADO1	948	Yes	4975.5	1085.82	469.217	1.5995	1.47683	1462	0.0191	977	0.00531032	1501.5	8159.77	1035	0.392	877		1106.09	977.58	1135.48	1149.25	1219.88	1210.31	1179.81	1111.48	1019.72	978.783	939.702	997.977	1015.52	1022.54	1073.13	1019.43	1090.63	1114.85	1053.97	1139.3	1128.21	1100.26	1027.65	1031.01	986.985	1043.6	782.683	920.922	981.234	1099.27	1013.45	1083.84
YPR174C	949	Yes	4975.5	34.4584	57.984	4.18244	1.57941	2550	0.00998	803.5	0.000218217	888	276.661	734	0.2	822		36.401	46.247	39.604	51.522	75.655	76.204	68.164	55.859	36.702	27.536	22.884	20.265	19.758	21.673	23.382	35.805	42.244	49.981	55.753	50.872	37.856	48.96	45.8	35.634	34.109	35.428	26.748	25.033	26.858	18.764	31.725	29.315
ADK2	950	Yes	4987.5	35.0692	46.616	3.91441	1.59189	2676	0.00552	693	0.000103078	786.5	804.99	832	0.126	823		18.172	15.995	24.736	31.415	46.082	62.611	62.436	48.819	38.962	28.436	28.386	23.203	22.526	22.151	29.048	29.899	29.844	36.205	42.598	39.821	40.735	37.299	34.874	34.4	34.768	30.406	33.289	33.406	32.421	32.361	38.372	35.792
YPR1	951	Yes	4989	109.937	142.471	3.20226	1.40315	874	0.0386	1184	0.00106543	1134	1.31445e+07	1797	0.375	1185		207.164	203.707	183.075	159.913	131.465	106.473	90.975	75.214	76.266	64.693	76.541	74	72.096	77.695	79.855	78.661	93.661	96.978	97.716	106.605	113.925	102.88	102.585	96.024	96.388	104.764	102.766	104.653	107.422	113.734	107.722	113.884
ISW1	952	Yes	4989.5	22.0517	18.155	2.22165	1.42974	1057	0.0344	1155	0.00136953	1177.5	2.45318e+06	1600	0.332	824		15.203	14.861	16.237	20.446	27.323	33.016	32.913	31.801	25.178	24.135	23.922	21.302	20.803	21.187	21.327	19.885	23.397	22.979	23.98	23.812	21.45	21.795	21.073	21.028	21.378	20.388	20.452	19.698	20.782	22.371	22.864	22.377
HOR7	953	No	4991	14335	33674.2	19.3066	1.41279	937	0.115	1627.5	0.0507671	2216.5	8.01394	210	0.79	NA		35513.7	28100.9	26670.8	27475	28490.8	22484.3	17972.4	9977.46	7605.38	3129.9	1839.46	2151.46	2762.56	2486.05	8529.09	7476.21	10795.3	11336.1	9614.04	11860.5	9483.41	9130.07	8501.29	5757.64	7854.08	8298	7486.85	10008.1	6009.92	16157.3	15895.2	15602.6
HYR1	954	No	4992	562.524	1010.13	5.07658	1.40393	881	0.0665	1395	0.0061825	1543	30641.2	1173	0.574	NA		1257.92	1005	980.842	891.955	767.834	691.091	569.138	393.413	329.699	259.699	247.789	259.628	253.593	281.026	326.351	306.304	391.107	474.567	440.746	466.406	557.036	491.874	475.365	450.417	444.632	442.675	438.312	461.466	510.273	613.438	547.857	576.852
RTC1	955	Yes	5001	8.12892	4.435	1.70756	1.42361	1015	0.0396	1192	0.00175403	1223	1.83928e+06	1571	0.457	33		7.452	9.318	9.217	9.626	8.49	7.365	7.03	6.268	7.628	9.173	8.974	10.005	9.672	9.352	10.703	8.611	9.032	9.045	8.602	7.346	7.768	7.262	7.095	8.356	8.307	8.598	9.127	8.575	8.274	7.81	8.677	7.898
GLO4	956	No	5001.5	16.9427	10.762	1.91506	1.47435	1445	0.0196	985.5	0.00573092	1523	9488.83	1048	0.543	NA		21.668	18.72	20.357	22.523	20.3	21.436	18.887	18.122	14.406	14.492	12.472	11.761	12.374	12.706	12.501	15.268	13.348	15.32	17.767	16.416	17.793	18.97	16.943	15.873	16.435	14.667	17.306	16.396	14.602	15.919	14.904	16.17
KTR4	957	Yes	5004	154.287	74.422	1.58668	1.48442	1544	0.0274	1072.5	0.00389983	1404	4537.56	983.5	0.315	984		175.135	186.714	201.275	189.036	158.678	142.095	126.853	128.207	138.428	146.846	147.011	147.182	160.728	161.047	150.34	152.96	151.914	150.939	136.535	133.983	133.393	134.941	138.863	152.256	137.161	138.938	152.394	143.11	161.411	156.29	151.265	154.095
MMT2	958	Yes	5005	34.2143	34.439	2.39243	1.5478	2181	0.0482	1271	0.00037593	964	138.096	589	0.305	1065		49.876	59.172	47.16	35.75	31.562	32.901	31.444	29.67	28.579	26.288	26.403	29.469	29.507	29.98	32.464	33.22	32.68	36.759	34.835	33.307	34.79	32.141	30.025	32.423	31.327	32.405	36.033	34.996	36.56	31.213	34.725	34.067
SET3	959	Yes	5009	11.0348	5.966	1.7599	1.66003	3431	0.00141	447	6.56634e-06	536	138.43	595	0.024	256		7.851	10.377	8.605	8.497	8.027	7.96	8.157	9.372	11.573	11.698	13.817	12.611	13.796	12.724	12.032	10.435	11.602	10.511	9.298	11.102	9.2	11.639	9.756	11.834	13.532	12.273	13.342	12.949	11.494	9.267	10.866	11.247
PHO87	960	Yes	5010.5	44.6306	26.796	1.88177	1.4086	913	0.00642	724.5	0.000899363	1098	2.50934e+08	2275	0.0758	77		38.813	38.254	40.151	42.109	44.637	44.58	44.056	39.988	44.275	51.218	56.299	55.614	56.866	57.185	52.56	49.251	47.828	51.185	45.319	44.73	41.534	40.173	42.475	43.8	40.75	42.621	46.892	48.471	46.968	37.136	43.825	40.467
OPT2	961	Yes	5013.5	16.8573	16.247	2.66091	1.41289	939	0.0428	1219.5	0.0019839	1252	2.54322e+06	1603	0.206	908		11.022	16.861	14.054	17.733	17.208	16.593	13.161	11.746	12.136	11.189	9.782	11.102	11.224	12.435	15.016	17.016	21.145	21.166	20.637	18.457	16.909	15.963	16.163	17.295	16.16	14.874	16.171	15.638	16.449	13.878	17.832	17.821
ALO1	962	No	5019.5	136.454	49.606	1.40891	1.52447	1942	0.0382	1181	7.72274e-05	750.5	20923.1	1146	0.533	NA		170.92	157.512	167.633	164.839	160.513	151.881	144.235	131.587	137.298	127.357	128.667	128.052	123.394	135.151	134.659	131.21	135.365	138.975	136.464	139.621	144.192	133.011	137.714	121.314	130.286	131.329	130.104	132.235	133.669	129.131	127.35	131.528
SPO21	963	Yes	5023.5	4.0108	9.171	4.79437	1.5061	1743	0.0666	1396	0.000150518	845.5	8404.66	1039	0.412	878		2.417	3.058	6.585	11.18	11.588	8.741	6.984	4.972	4.477	3.89	3.207	3.109	2.853	3.501	3.024	3.748	3.517	3.253	3.485	3.904	3.993	4.15	3.996	4.027	3.038	3.068	2.562	3.23	2.943	3.239	3.562	3.365
FAT1	964	Yes	5026	69.3441	39.13	1.68667	1.53139	2029	0.0116	847	0.00031414	940.5	48411.9	1209.5	0.378	985		65.696	85.996	96.115	91.32	84.654	86.364	88.399	76.069	76.685	67.897	63.62	57.6	59.29	56.985	58.392	64.879	60.844	64.376	73.286	72.263	69.952	73.715	74.514	70.595	66.036	70.989	65.81	66.33	62.016	59.199	61.404	65.943
YLR042C	965	Yes	5028	221.758	538.163	18.676	1.14786	56	0.0684	1402.5	0.0260776	1968.5	2.45331e+06	1601	0.293	257		124.845	158.517	54.704	30.446	50.82	114.686	161.548	147.083	175.385	178.283	183.898	152.781	119.959	93.205	79.068	98.48	170.816	265.051	392.469	501.539	568.609	552.29	492.461	408.862	338.91	279.427	224.175	180.863	172.065	202.716	214.329	251.972
TIM18	966	Yes	5034	116.971	54.555	1.57663	1.67824	3645	0.000603	335	3.66281e-07	362.5	139.969	691.5	0.0317	388		106.642	112.633	99.858	110.461	116.67	108.933	124.147	123.517	135.859	149.165	127.615	120.138	119.649	117.855	119.875	128.308	97.875	100.067	94.61	105.309	106.068	120.276	125.372	124.619	125.667	121.016	122.453	120.95	105.677	120.11	122.988	106.629
PHO84	967	Yes	5035.5	487.412	402.276	3.01003	1.2703	331	0.0202	992	5.88855e-06	525.5	3.30808e+10	3187	0.317	34		200.134	325.646	430.748	390.139	483.79	467.982	460.668	457.148	509.729	479.038	491.344	532.748	573.988	600.383	602.41	594.078	544.876	495.482	458.269	485.883	433.275	449.133	418.521	434.548	437.215	474.631	499.501	584.567	600.886	480.916	538.866	521.791
SNT1	968	Yes	5042	17.0671	12.411	2.00331	1.5557	2266	0.00591	711.5	0.00284635	1331.5	275.895	733	0.212	258		13.683	15.626	15.661	13.722	13.669	16.268	17.673	20.151	21.396	24.639	24.781	23.877	22.029	20.414	19.432	13.878	17.124	15.198	16.329	14.859	16.479	17.157	20.4	21.451	19.332	19.567	20.494	17.653	17.794	13.966	15.127	14.879
YPL260W	969	No	5042.5	57.6635	28.648	1.59118	1.48955	1587	0.0257	1060	0.000449101	996	345418	1399.5	0.508	NA		61.575	67.005	77.107	73.794	64.386	55.747	50.048	50.641	53.292	55.587	63.424	60.789	56.348	58.638	56.93	62.264	57.074	55.672	53.871	48.459	49.027	51.829	55.997	50.045	53.043	54.382	57.321	61.049	61.479	60.317	60.973	58.622
DSF2	970	Yes	5053.5	13.9922	12.803	2.53716	1.59349	2697	0.00816	770	6.35581e-05	732.5	1000.11	854	0.151	541		13.823	18.149	8.329	10.65	14.69	18.872	20.305	21.132	20.865	20.59	18.851	15.269	14.481	11.907	12.146	12.229	12.377	12.759	12.552	14.4	14.546	16.856	16.59	16.248	15.739	14.569	15.137	13.245	11.887	11.15	11.585	10.982
PEX30	971	Yes	5056	34.9691	35.169	2.58362	1.584	2601	0.0122	857.5	0.000124672	817.5	437.474	780	0.19	986		47.213	46.118	57.377	42.267	30.365	24.072	22.208	24.004	23.437	29.32	31.004	30.641	34.845	35.477	35.764	34.239	34.93	33.482	30.535	31.656	27.021	32.916	30.715	33.581	31.732	40.811	33.833	40.209	39.485	40.689	36.817	39.038
PPM1	972	No	5058	45.8052	93.788	5.19277	1.56025	2315	0.0844	1485	0.000410978	980	20.1797	278	0.692	NA		116.157	95.685	113.203	81.068	62.647	36.89	28.061	23.111	23.397	22.369	25.165	28.656	31.621	37.43	40.199	43.473	42.257	42.176	46.087	40.858	35.092	36.703	37.161	32.636	39.275	37.867	45.198	44.212	43.622	49.363	41.013	45.272
BNA1	973	No	5062.5	418.38	685.265	4.73564	1.30483	434	0.0581	1344	0.0243502	1945.5	198476	1339	0.512	NA		868.705	672.129	766.569	861.432	865.833	815.039	682.372	554.926	450.568	338.746	258.498	197.041	189.257	183.44	189.368	232.577	258.33	285.958	330.015	347.839	338.939	349.354	329.512	289.461	287.172	321.925	290.846	314.197	301.219	437.276	383.597	417.41
CLN3	974	Yes	5073	66.6504	88.047	3.62201	1.3805	741	0.0731	1426.5	0.00531032	1501.5	363481	1404	0.387	1066		66.487	121.627	84.898	117.92	95.342	50.111	38.354	42.031	54.498	64.754	72.532	79.263	89.617	110.377	115.093	94.927	81.196	77.71	69.698	64.602	59.188	61.668	57.884	61.827	63.478	65.115	66.821	74.109	70.924	44.835	59.604	52.182
GET1	975	Yes	5073.5	215.037	137.559	1.94182	1.51857	1874	0.0397	1194.5	0.000695351	1059.5	2894.68	945.5	0.0743	647		165.548	146.056	168.685	181.49	205.885	232.524	242.306	240.999	224.493	216.181	207.7	206.363	204.059	212.289	192.719	197.949	192.287	216.336	217.604	219.431	224.125	230.986	224.765	220.33	219.248	203.543	201.628	214.917	207.339	247.871	220.971	219.23
TDA11	976	Yes	5079	10.9941	8.331	2.16534	1.53504	2068	0.00126	428	4.97491e-05	698	2.30957e+07	1885	0.0558	648		8.5	9.614	11.731	11.529	12.272	14.579	15.48	13.579	9.846	8.694	8.765	7.149	7.941	8.236	9.966	12.359	13.322	13.413	14.795	13.942	12.402	12.848	12.09	12.045	10.626	11.323	12.125	9.516	10.839	8.326	10.981	10.84
CPR7	977	Yes	5080.5	58.3426	40.598	1.97893	1.57298	2474	0.0122	857.5	0.000286979	925	694.726	824	0.238	161		48.829	43.273	41.472	46.15	49.626	63.472	64.475	70.689	68.424	74.068	75.79	82.07	73.547	71.738	56.971	56.525	59.799	54.781	54.705	49.278	54.313	57.486	58.517	58.541	56.323	51.735	56.938	57.723	60.802	58.253	52.235	55.153
PYC2	978	No	5088.5	54.4651	63.694	2.47286	1.57144	2461	0.0755	1437.5	5.95141e-07	389	487.937	801	0.615	NA		87.741	71.978	102.616	106.939	85.892	69.266	56.501	49.488	47.21	43.245	44.489	45.005	46.711	49.044	50.816	52.829	55.644	57.638	55.86	50.694	50.188	43.477	44.231	45.134	44.519	46.499	47.055	48.439	52.534	45.89	46.715	50.768
GGA1	979	Yes	5089	14.464	27.03	6.70373	1.47247	1428	0.0449	1237	0.0227291	1923	119.297	501	0.283	1067		27.442	31.769	29.147	16.838	11.345	5.658	5.508	4.739	5.867	7.199	9.079	10.372	11.625	11.372	12.424	13.967	13.528	12.683	11.798	12.597	10.791	10.025	11.564	11.812	14.307	14.168	17.043	16.856	16.687	14.488	15.131	14.755
SDL1	980	Yes	5096	27.2497	39.259	6.03256	1.40323	875	0.0124	861	0.00126009	1160	1.62108e+08	2200	0.183	649		7.801	8.935	9.791	11.081	22.895	34.731	35.077	31.739	29.365	26.638	22.59	21.326	19.768	17.105	20.72	29.69	29.481	36.957	44.494	47.06	43.443	41.3	39.666	33.552	32.06	26.418	24.331	27.685	24.429	29.152	34.907	32.214
RPN5	981	Yes	5097	127.434	54.252	1.5669	1.48326	1532	0.0169	949	0.0184458	1857.5	293.565	758.5	0.141	1186		149.951	126.869	143.557	146.707	131.242	119.399	95.699	99.397	97.053	112.786	125.233	119.249	129.934	132.161	127.162	132.582	127.779	122.361	117.813	114.553	115.217	114.13	116.121	127.039	114.999	118.602	128.393	133.047	143.568	130.218	127.667	130.233
KTR1	982	No	5105	329.769	140.793	1.56616	1.38588	773	0.0164	935.5	0.00161581	1206	1.49786e+08	2190.5	0.631	NA		360.543	296.058	298.299	304.408	321.43	367.367	386.55	371.576	354.105	322.451	277.878	263.217	267.361	261.99	251.12	248.682	281.008	313.617	310.542	347.213	342.56	313.044	322.594	348.098	303.502	302.727	293.227	310.445	316.803	322.899	334.928	343.611
YPL066W	983	Yes	5105	50.678	44.514	2.86501	1.38963	803	0.000704	361	1.06744e-08	190	3.59294e+11	3751	0.127	825		35.181	34.113	23.868	40.228	59.848	63.203	58.811	53.922	52.953	50.844	49.835	48.067	42.488	40.583	46.051	53.531	64.3	68.382	61.397	60.182	61.075	55.683	52.056	46.579	47.968	42.74	49.902	46.211	49.855	47.433	50.325	53.586
NTO1	984	Yes	5109	14.2528	14.107	2.79	1.60162	2788	0.0105	822.5	0.000535598	1019.5	111.067	479	0.224	542		7.881	11.325	9.202	11.96	15.116	18.621	19.264	21.988	21.758	21.676	20.389	18.67	14.875	15.164	14.119	13.295	12.651	12.875	12.49	13.027	14.035	17.029	15.495	14.096	13.703	12.884	14.036	12.128	12.546	12.488	12.748	12.324
PUF2	985	Yes	5113.5	12.9407	17.632	3.99101	1.41385	946	0.0938	1540	0.00552062	1511.5	17919.2	1116	0.261	1068		17.742	23.527	11.279	10.017	9.019	8.505	9.272	9.635	12.544	14.211	16.28	16.181	15.56	15.03	14.551	15.414	14.232	14.524	15.157	11.72	12.244	13.19	14.318	14.02	14.043	14.021	16.479	15.523	13.919	9.325	11.984	11.707
ICY2	986	No	5119	189.95	710.838	9.72944	1.20736	172	0.183	1910	1.21148e-06	431	1.65695e+09	2606	0.842	NA		792.268	512.982	715.901	516.92	346.409	192.61	149.906	154.824	174.423	146.444	126.307	108.399	85.846	81.43	86.559	82.953	99.985	111.962	132.887	165.498	171.072	218.134	254.424	222.597	207.649	186.6	165.894	156.774	134.355	127.681	134.346	123.089
YPL014W	987	Yes	5119.5	27.1952	43.228	4.51704	1.61082	2907	0.00767	756	1.24888e-05	590.5	1197.39	866	0.27	879		39.16	15.778	24.351	35.846	55.519	47.031	37.499	23.245	20.659	18.763	13.399	14.027	12.291	13.732	15.474	29.033	34.095	32.678	33.882	32.688	32.218	27.113	30.413	25.376	28.379	25.03	23.799	27.696	27.489	20.567	27.845	26.214
BNR1	988	No	5121	7.6493	12.686	4.37843	1.33399	537	0.0454	1241.5	0.000584534	1031.5	3.04262e+08	2311	0.518	NA		4.896	5.614	3.755	8.439	13.981	16.441	13.233	11.368	9.205	8.114	7.337	6.827	6.203	6.7	7.865	7.25	9.139	9.05	9.704	10.098	9.098	7.827	8.295	7.156	7.574	6.54	6.622	6.838	6.998	6.587	7.67	7.529
YLR241W	989	No	5129.5	48.9218	60.76	2.55819	1.33055	530	0.259	2167.5	0.000410978	980	556497	1452	0.666	NA		89.425	99.754	85.677	67.569	55.415	47.366	41.718	38.994	41.457	41.561	40.338	43.439	44.489	47.222	47.945	48.119	46.14	46.074	43.474	42.344	43.27	41.007	40.254	45.858	43.108	43.907	45.487	45.89	48.152	42.491	43.186	42.293
FSH1	990	Yes	5139	184.971	177.608	2.3548	1.40383	879	0.0375	1176	0.00115891	1145	3.47247e+07	1939	0.165	1069		230.21	308.703	279.362	231.544	192.366	202.869	194.385	203.426	193.694	186.115	181.259	175.505	149.664	147.392	141.658	131.095	151.482	165.511	168.959	169.503	220.701	189.856	175.54	185.199	155.122	140.299	154.046	144.288	168.56	197.062	180.314	192.289
YAL037W	991	Yes	5139.5	10.6206	14.456	3.17514	1.47732	1467	0.0479	1266	0.0033343	1364.5	8742.52	1042	0.495	826		15.335	10.757	9.631	11.642	14.267	21.102	20.396	19.204	14.651	12.459	10.895	8.518	7.25	6.646	8.163	7.121	8.178	8.804	9.657	10.735	10.499	8.835	9.498	10.425	8.754	7.97	8.859	9.247	8.544	10.937	10.386	9.267
PHO81	992	No	5140.5	23.4022	18.375	2.07993	1.36213	654	0.0448	1235.5	0.000300559	932	3.19172e+08	2319	0.666	NA		35.39	23.805	17.311	18.063	17.015	18.63	19.969	22.257	23.887	23.132	23.224	23.349	25.114	27.129	28.089	30.461	27.127	26.316	25.449	24.031	24.032	21.357	22.083	20.603	21.45	21.969	22.251	22.172	23.543	23.497	22.323	24.319
CIA1	993	Yes	5146	78.7117	44.933	1.75504	1.49127	1602	0.0217	1012	0.00455424	1456	11504.7	1076	0.258	543		79.556	62.407	59.511	62.792	69.178	90.332	97.301	104.444	89.98	92.436	94.94	88.828	77.361	79.918	74.035	66.552	75.243	71.845	77.565	78.081	81.441	78.779	78.271	85.581	79.466	70.432	71.988	67.294	77.324	84.624	79.079	81.168
DIE2	994	Yes	5155.5	55.4303	35.416	1.89836	1.57	2439	0.0134	885.5	8.50687e-05	760	10910.2	1071	0.269	1070		53.105	74.839	44.006	42.337	42.401	47.085	46.098	46.308	46.266	42.085	43.459	43.998	49.689	56.188	64.211	74.412	65.664	67.603	71.295	70.899	57.167	59.114	54.464	52.252	52.552	49.174	52.702	61.609	57.594	45.814	57.202	60.764
DAN4	995	Yes	5158	6.63728	9.291	3.1815	1.48189	1515	0.0584	1347	0.0023322	1289	6639.1	1007	0.335	987		7.999	12.307	13.55	8.743	7.033	5.65	5.93	5.585	4.71	4.563	4.878	5.345	5.665	6.452	6.179	6.99	6.12	7.569	8.123	6.78	6.339	6.066	6.057	6.981	6.408	7.398	6.572	5.91	6.904	4.635	5.792	5.385
SEH1	996	Yes	5164.5	109.954	45.915	1.56828	1.6339	3144	0.00691	744	1.18615e-05	585	139.969	691.5	0.0206	544		113.939	80.797	99.03	92.884	99.262	102.813	113.956	126.712	119.445	125.834	124.09	126.641	115.166	120.735	114.129	118.814	104.227	105.184	103.903	109.023	109.467	113.035	111.753	110.635	112.31	115.971	112.402	110.783	106.965	116.798	107.871	110.587
YPR148C	997	Yes	5176	81.7674	52.791	1.94653	1.59289	2693	0.00881	787	9.3663e-05	772	2250.64	924	0.344	1187		108.564	89.105	82.15	66.626	55.773	60.774	57.016	67.717	67.994	77.41	84.456	82.955	84.316	87.666	86.42	83.551	91.522	84.486	73.497	69.866	66.681	67.695	70.432	79.641	70.443	71.354	82.825	83.934	90.6	92.479	91.3	92.286
YMR226C	998	Yes	5181.5	323.493	439.077	2.94876	1.43451	1089	0.054	1309.5	0.000286979	925	1.90998e+07	1858	0.455	1188		664.388	588.685	634.586	540.097	491.297	447.148	389.719	332.333	278.636	243.17	225.311	227.05	228.035	236.309	249.693	246.189	285.962	292.058	298.221	303.451	306.258	308.504	278.275	275.541	279.631	287.728	250.549	285.901	289.081	334.991	299.014	317.951
RVB1	999	Yes	5185.5	126.838	61.081	1.63825	1.38753	784	0.0148	908	0.000262051	912.5	1.41964e+09	2581	0.145	880		118.612	95.701	118.4	135.519	149.717	146.458	130.236	121.877	114.104	109.056	106.404	115.395	125.058	131.448	135.621	154.012	156.782	144.544	147.323	132.499	125.886	127.576	122.487	123.882	118.649	118.505	127.124	136.541	132.569	134.19	134.061	130.729
PET112	1000	No	5201.5	14.5465	10.381	2.30267	1.42859	1046	0.0769	1446.5	0.00511451	1492	53629.4	1217	0.503	NA		7.969	11.631	14.672	14.765	13.662	13.382	13.72	14.916	14.754	16.073	16.511	16.992	15.831	16.488	14.604	15.033	14.519	12.824	15.004	15.521	12.099	13.282	15.186	15.399	17.641	17.843	18.35	14.558	15.106	13.092	13.132	14.434
SAM1	1001	No	5219.5	751.232	1014.33	3.6425	1.32647	511	0.234	2088	0.00284635	1331.5	110840	1289	0.986	NA		1398.18	964.429	869.428	698.761	701.501	780.152	937.223	1085.81	1329.22	1246.19	1118.11	860.629	661.945	520.912	459.428	444.325	423.255	420.725	383.852	384.62	471.086	576.958	723.59	868.514	891.113	894.735	634.111	660.251	673.818	523.693	595.871	541.356
ASN2	1002	No	5221	570.747	282.325	1.58009	1.41617	962	0.0765	1442	0.00308128	1348	661971	1469	0.668	NA		769.015	602.055	665.926	709.051	751.356	707.188	666.57	631.523	592.206	555.199	548.075	552.67	521.318	520.359	506.986	588.691	562.521	597.446	628.44	628.709	618.623	603.102	594.075	583.213	562.891	561.787	536.338	542.37	522.545	492.51	494.92	529.807
AFG1	1003	No	5223	66.0054	52.233	2.03573	1.45875	1287	0.0893	1512.5	0.00262831	1314.5	15720.1	1109	0.592	NA		81.812	83.414	102.664	84.645	72.409	60.949	50.431	54.269	56.867	61.249	63.892	68.058	66.66	67.487	72.73	65.764	64.147	64.625	63.755	62.504	61.402	52.416	58.294	57.178	62.984	65.454	66.776	68.099	62.54	64.492	63.661	61.664
BRN1	1004	Yes	5238	5.19988	6.679	3.90391	1.50174	1702	0.0126	866	0.00360669	1385	102601	1285	0.172	259		2.715	3.232	2.583	2.3	3.088	4.164	6.069	6.301	6.711	7.98	8.979	8.006	7.832	6.458	5.987	5.287	5.05	5.312	4.781	5.466	5.352	4.382	5.617	7.587	6.741	5.895	5.472	5.049	5.752	3.969	4.929	4.672
VTC3	1005	Yes	5239	107.321	66.31	2.02302	1.4597	1296	0.0215	1010	0.00106543	1134	1.34332e+07	1799	0.354	78		64.818	74.733	70.507	72.396	71.214	78.02	82	87.88	104.154	114.61	124.638	126.033	123.424	131.128	119.637	103.947	117.119	116.57	100.921	99.522	108.225	100.385	102.044	105.762	101.557	102.039	118.513	116.336	128.88	113.456	119.03	120.099
SCW10	1006	No	5240.5	1306.84	4361.12	10.8874	1.22525	201	0.798	3517.5	6.56634e-06	536	4621.99	986	0.999	NA		4802.2	2918.79	1788.35	1080.43	1485.92	2036.81	2200.3	1866.19	1816.35	1618.08	1230.01	948.206	732.368	539.576	441.077	491.851	730.763	1056.91	1378.48	1786.42	1705.86	1818.44	1663.88	1558.83	1253.85	1119.29	838.348	800.33	750.615	650.127	823.048	903.503
ATG22	1007	Yes	5248	30.9834	30.861	2.92113	1.37856	733	0.0599	1357	0.0120313	1728	474097	1430	0.106	1071		38.103	46.925	40.998	30.547	20.347	17.786	16.064	21.519	30.035	36.679	36.01	35.366	33.722	33.29	30.724	25.12	23.933	24.229	25.833	23.511	25.533	28.138	28.081	32.574	31.342	33.382	31.956	33.916	34.652	28.89	29.809	27.414
CNM67	1008	Yes	5248	16.4863	15.319	2.59274	1.45952	1293	0.00357	608	8.50687e-05	760	1.46925e+09	2587	0.149	827		9.618	11.772	13.027	15.564	22.865	24.937	23.764	19.537	17.501	15.904	14.458	14.305	14.079	15.81	14.156	13.877	18.81	18.641	16.909	16.052	17.232	15.92	18.674	16.003	15.374	12.17	14.412	14.698	15.955	17.023	16.983	16.486
RMA1	1009	Yes	5274	15.77	7.127	1.56662	1.47922	1488	0.0226	1021	0.00718708	1579	34700.9	1186	0.439	545		13.626	14.112	15.739	15.82	14.701	14.772	17.061	18.792	18.747	17.892	14.721	15.584	14.55	14.005	14.323	12.578	14.202	16.053	15.487	15.183	19.705	17.036	16.098	18.918	16.5	15.234	16.058	13.049	15.454	15.508	16.356	15.351
YMR245W	1010	Yes	5276.5	3.81264	7.101	4.93407	1.58155	2573	0.0197	987	0.000103078	786.5	2434.01	930	0.158	546		3.578	5.153	8.818	5.609	5.471	7.096	5.436	8.906	5.149	3.61	2.721	3.019	2.032	1.975	1.805	2.904	1.904	1.864	2.845	3.11	4.5	4.421	4.102	4.39	4.025	3.556	3.957	2.931	2.767	4.342	2.547	3.23
BNA4	1011	No	5285.5	27.5983	30.945	2.84021	1.26459	315	0.0883	1509	0.031963	2050.5	376486	1411	0.837	NA		30.579	20.054	25.137	29.193	32.698	26.995	32.543	35.617	44.894	47.761	47.38	43.76	40.686	33.646	30.454	27.02	23.927	22.289	17.645	16.816	18.985	19.302	20.821	22.492	21.873	25.209	27.217	26.87	25.871	27.211	23.446	24.04
UBP13	1012	No	5287	36.3883	21.648	1.69653	1.29867	419	0.0296	1114.5	0.000535598	1019.5	4.0518e+09	2734	0.694	NA		37.414	52.728	52.195	45.643	41.933	35.558	32.811	31.08	31.405	35.95	39.644	40.727	41.03	43.256	42.293	42.368	35.898	38.356	37.312	36.154	33.959	32.9	34.213	34.468	36.459	34.977	38.066	40.696	34.526	34.299	35.663	33.806
ROT2	1013	Yes	5289.5	35.0797	18.232	1.67969	1.66068	3445	0.00235	537	1.71062e-05	616	139.969	691.5	0.112	988		39.31	41.308	45.056	38.865	33.136	29.675	26.824	28.916	30.859	31.392	31.877	32.61	35.733	37.241	37.328	35.774	38.46	37.583	36.539	36.223	36.093	33.597	34.588	35.778	35.477	34.94	37.107	35.543	36.161	31.274	33.441	34.146
UGP1	1014	No	5296	289.358	234.784	2.33052	1.25735	292	0.0295	1112	0.000757929	1069	6.22145e+09	2823	0.89	NA		230.436	375.951	411.244	246.721	183.432	179.171	215.598	237.033	274.248	300.151	320.373	319.491	292.017	262.696	223.553	193.277	176.46	188.462	220.791	231.465	259.037	264.416	306.432	323.307	346.086	351.548	334.13	326.364	300.914	267.178	260.57	268.176
RGC1	1015	No	5304	15.499	27.635	3.72965	1.35355	615	0.282	2236.5	0.00215144	1270.5	33073.3	1182	0.584	NA		26.885	37.759	29.474	19.681	15.593	13.71	11.636	10.875	11.507	11.85	13.376	13.199	12.984	13.874	15.194	15.593	16.531	16.132	16.845	16.651	15.121	15.353	15.862	15.458	15.235	15.883	16.166	15.125	15.632	11.928	13.727	13.902
PSF1	1016	Yes	5309.5	57.5584	53.806	2.59942	1.48658	1565	0.0249	1049.5	0.00360669	1385	138948	1310	0.15	828		39.844	44.063	33.641	50.497	78.805	87.447	79.148	67.57	64.668	57.066	47.26	41.374	42.7	40.392	47.666	60.601	53.552	55.913	63.3	61.708	57.516	72.029	64.319	53.127	45.174	48.098	45.924	53.494	51.882	69.999	62.704	67.097
YDR514C	1017	Yes	5319	19.3402	11.6	1.84046	1.49308	1621	0.0439	1229	0.00106543	1134	183670	1335	0.397	829		13.802	14.309	14.733	16.848	21.29	25.402	24.964	24.069	21.896	24.236	24.686	22.5	25.388	24.728	21.506	20.569	19.38	17.215	18.883	15.429	17.936	17.886	17.957	19.401	20.403	19.402	22.163	19.999	20.489	18.253	18.255	20.083
MST1	1018	Yes	5347	24.2979	15.093	1.78819	1.47246	1427	0.0544	1312	0.00242601	1297	139953	1311	0.161	989		20.965	25.655	34.242	30.209	24.426	21.141	20.848	19.149	20.377	21.215	20.438	21.967	23.207	24.102	24.637	25.296	23.811	22.485	21.376	23.085	23.295	21.901	22.198	21.954	20.503	22.387	24.697	25.768	27.656	22.699	25.263	24.97
KES1	1019	Yes	5358.5	235.123	127.603	1.81212	1.3532	610	0.0474	1262	0.00148789	1191.5	2.82058e+08	2295	0.295	389		202.133	211.442	245.521	237.275	230.329	249.75	257.609	276.082	265.358	284.727	277.12	266.824	256.654	261.644	212.508	179.357	210.072	210.803	228.783	238.691	251.307	258.671	271.949	277.532	251.806	244.444	253.602	242.483	246.674	166.448	208.205	217.078
NUP133	1020	Yes	5367.5	28.7793	23.494	2.08302	1.52835	1995	0.0299	1117	0.0111899	1705.5	134.034	550	0.46	260		27.501	24.957	21.693	25.849	28.995	33.171	32.622	34.708	38.374	41.297	45.187	40.965	36.355	34.057	30.234	31.484	26.017	26.638	30.48	26.457	27.687	29.504	31.43	30.115	31.614	31.128	33.557	29.092	28.067	23.907	24.582	23.99
MET32	1021	Yes	5378	11.3237	19.634	5.50218	1.47392	1443	0.0192	981	0.000899363	1098	1.90313e+07	1856	0.316	1189		15.034	13.04	13.199	7.827	4.662	5.906	6.774	11.338	13.246	14.088	9.942	8.435	8.93	5.552	7.497	9.805	7.8	7.131	4.361	6.376	6.23	12.956	13.476	17.565	14.139	17.307	13.672	11.051	9.063	14.318	8.095	8.665
COS12	1022	Yes	5389	30.1337	26.499	2.78757	1.29309	400	0.0154	913	0.00106543	1134	1.05878e+10	2942	0.357	830		19.405	18.052	14.824	19.21	25.597	34.887	32.657	32.755	28.278	26.266	25.043	23.487	26.732	25.39	26.822	31.343	29.04	30.222	37.061	36.028	40.239	41.323	34.235	31.116	28.55	28.163	27.735	27.475	28.022	29.784	30.431	33.758
SNZ1	1023	No	5393.5	95.2763	449.499	19.1623	1.2721	338	0.536	2893	0.000695351	1059.5	14332.9	1103	0.977	NA		386.337	307.221	376.935	448.114	474.248	458.523	383.324	270.814	187.679	108.789	74.847	44.761	34.321	30.163	24.749	27.04	34.239	32.497	34.458	35.443	38.376	31.78	33.429	35.341	28.888	29.405	26.024	28.603	30.599	33.658	31.354	29.758
YIR014W	1024	Yes	5396	6.45674	7.471	3.72863	1.50039	1684	0.0527	1296	0.0034705	1375	8694.99	1041	0.17	35		5.973	8.964	7.454	4.269	3.185	2.738	3.955	5.318	6.493	6.347	7.337	7.53	6.971	7.065	10.209	7.428	6.844	6.374	6.313	8.163	6.428	5.636	5.928	6.493	7.909	9.434	8.185	6.808	6.012	4.392	7.257	5.252
MAL11	1025	No	5405	17.6459	20.249	3.21664	1.43515	1102	0.0514	1287.5	0.0129311	1752.5	81789.3	1263	0.509	NA		11.214	21.752	29.384	16.012	12.194	13.868	11.62	9.135	10.143	9.873	11.222	13.822	16.046	18.94	17.314	18.542	18.296	19.704	17.706	17.279	15.522	13.337	15.282	18.618	15.368	15.841	18.932	20.01	20.436	16.049	16.606	17.72
CIR2	1026	No	5408	51.5225	69.188	2.73199	1.27079	334	0.147	1757.5	0.000535598	1019.5	2.86078e+08	2297	0.632	NA		42.496	46.767	105.282	109.135	80.665	63.824	52.865	49.49	44.41	41.783	46.356	46.336	54.422	59.355	58.645	60.44	60.292	53.952	56.095	53.412	44.928	40.948	42.753	39.947	45.149	43.757	48.476	50.458	48.546	43.481	46.051	45.758
TAT1	1027	No	5408.5	188.181	179.477	3.07617	1.2865	383	0.0358	1163	6.35581e-05	732.5	2.49902e+10	3130	0.582	NA		86.446	137.822	151.458	148.687	176.616	163.994	136.293	129.838	168.726	188.441	205.283	219.42	217.735	232.005	249.168	261.195	265.923	244.137	233.722	209.066	186.451	178.361	171.503	172.47	182.816	192.439	192.007	207.301	211.054	174.01	199.119	192.238
YKU80	1028	Yes	5429	8.2871	5.972	2.13149	1.47388	1442	0.041	1204.5	0.0129311	1752.5	8075.12	1030	0.276	79		9.338	10.817	8.738	7.803	6.191	6.067	6.736	7.806	8.426	9.532	10.444	9.136	8.732	11.25	9.407	10.245	8.985	8.373	7.619	8.69	8.011	7.873	9.534	9.421	9.234	8.492	9.048	8.339	8.932	7.799	7.996	8.505
TPO4	1029	Yes	5430.5	55.0128	93.558	8.70469	1.27584	355	0.125	1677	0.0897992	2466.5	2518.9	932	0.323	1072		49.401	105.701	76.44	38.55	23.862	15.798	13.236	12.143	16.074	18.394	24.039	34.605	47.187	59.152	53.915	45.61	44.48	45.125	39.785	36.647	36.43	35.702	39.878	52.851	60.072	70.416	67.559	72.618	72.415	57.129	62.589	57.506
PAD1	1030	No	5437.5	72.4561	63.775	2.17408	1.52817	1993	0.0283	1090	0.00284635	1331.5	7686.73	1023	0.514	NA		79.107	73.132	79.664	77.633	92.79	118.094	112.851	95.857	95.92	82.3	79.033	73.056	66.917	60.098	63.929	54.319	59.035	71.319	78.131	87.104	73.946	80.939	78.259	75.208	72.794	74.093	63.452	64.889	62.653	55.42	59.102	61.702
BCK1	1031	Yes	5439	8.68416	6.853	2.14046	1.41393	947	0.0526	1295	0.0227291	1923	92723	1274	0.401	650		6.009	6.774	8.026	9.697	11.118	12.617	12.862	10.838	10.951	9.856	9.341	8.619	8.235	8.173	8.729	8.881	10.02	9.91	9.614	9.661	9.526	9.034	9.381	9.286	9.014	8.345	8.595	8.03	7.916	7.496	8.376	8.371
ADH5	1032	No	5440	45.3267	178.124	10.7629	1.37534	723	0.196	1950.5	0.000239184	898.5	2.0309e+07	1868	0.787	NA		126.035	94.47	163.033	196.369	140.999	103.091	73.439	54.059	41.084	29.248	21.754	21.899	21.421	22.075	21.575	18.245	22.233	27.074	30.242	31.714	32.25	34.601	32.983	32.132	31.64	32.861	34.211	28.691	28.494	36.54	31.644	31.57
FLD1	1033	Yes	5442.5	35.3275	30.644	2.32132	1.59538	2725	0.0186	969.5	9.3663e-05	772	4491.43	976	0.118	831		37.99	36.257	23.192	31.132	44.316	53.836	51.101	44.697	39.72	39.724	37.012	31.258	31.455	31.146	29.239	33.331	29.482	34.689	35.417	36.726	34.161	39.892	39.17	34.117	33.798	36.485	33.834	30.209	29.491	39.836	31.679	32.668
OSH2	1034	No	5446.5	20.5737	17.607	2.20736	1.47556	1452	0.0656	1388	0.00136953	1177.5	473743	1429	0.795	NA		14.583	21.64	32.19	23.707	19.349	19.844	17.088	17.295	16.659	16.382	16.976	16.752	17.115	20.284	18.789	19.861	21.461	21.381	20.859	21.428	19.909	18.725	19.762	20.074	19.511	22.07	22.266	21.054	22.766	20.068	19.806	22.39
SHM2	1035	No	5449.5	335.998	680.316	6.04794	1.22121	195	0.0978	1561	0.0197825	1880.5	1.45143e+07	1813	0.679	NA		525.954	342.048	403.78	365.961	401.177	582.261	815.087	810.359	717.866	498.103	335.112	241.64	178.217	156.191	148.148	134.771	140.617	142.502	137.163	145.468	176.597	192.521	252.026	279.959	301.983	306.429	296.954	302.491	284.308	254.671	245.003	244.192
HPA3	1036	Yes	5450	127.541	91.236	1.99283	1.59424	2708	0.00434	646	2.86142e-05	649	538566	1447	0.349	832		100.388	107.097	131.676	145.83	141.607	183.131	178.025	165.112	125.93	109.414	99.211	98.882	91.895	100.569	118.877	95.227	152.995	148.349	114.916	138.831	130.455	113.881	111.72	103.794	100.71	113.955	94.668	101.311	124.394	155.579	142.896	151.347
NIF3	1037	Yes	5452	197.666	63.342	1.36339	1.52635	1971	0.00849	781	0.000825794	1081	2.87585e+06	1619	0.153	1190		237.652	187.869	227.816	224.388	227.298	234.452	222.449	221.7	199.28	187.846	195.346	203.038	185.516	174.31	184.238	185.613	182.485	179.838	186.707	221.378	210.058	205.861	199.477	198.885	202.256	203.845	189.095	187.937	182.645	209.948	188.326	195.629
YLR053C	1038	No	5455	5.9223	15.654	16.654	1.38761	786	0.127	1686.5	0.0154708	1805.5	30796.4	1177	0.823	NA		4.073	4.825	3.047	3.748	10.758	16.654	10.553	3.749	3.308	3.751	2.044	2.926	2.968	1	1.537	1	5.74	3.883	5.623	4.842	4.894	4.359	5.873	4.621	2.893	1.656	3.903	3.303	5.634	9.057	8.043	8.444
CDC16	1039	No	5457.5	15.39	7.618	1.59086	1.50702	1752	0.0285	1095	0.00898286	1644.5	3648.01	966	0.609	NA		12.893	14.889	13.273	14.18	12.91	15.005	15.674	16.32	17.397	18.499	20.474	20.511	17.52	17.248	16.121	15.856	15.56	14.466	16.391	16.256	15.332	16.425	16.036	16.758	17.362	16.352	14.925	15.743	14.373	15.563	15.399	15.069
WHI2	1040	Yes	5459	66.8622	39.628	1.92197	1.48507	1551	0.062	1368	0.00573092	1523	6779.76	1017	0.174	390		42.982	74.295	57.725	69.185	65.086	68.078	70.81	67.36	73.29	82.61	81.776	79.204	73.101	73.723	69.933	60.473	63.329	66.301	63.756	63.396	70.027	67.127	73.307	68.001	68.268	67.816	73.214	68.943	67.216	72.043	62.666	62.181
NUP60	1041	Yes	5461	51.0083	24.22	1.61172	1.54367	2143	0.0192	981	0.00252716	1303.5	8159.53	1033.5	0.296	261		45.701	52.648	46.389	40.674	40.008	39.593	43.2	50.933	52.665	59.889	63.813	60.185	62.053	60.007	56.075	50.43	53.023	50.955	48.761	50.061	53.538	51.639	52.61	55.286	56.872	54.87	54.089	53.674	55.804	46.399	50.728	49.049
HXK1	1042	No	5463	471.332	1791.43	112.31	1.27683	358	0.374	2479.5	0.107951	2554.5	0.114153	71	0.836	NA		354.629	736.837	1807.52	1169.2	550.033	212.78	79.466	27.942	18.505	16.094	32.128	74.072	113.156	180.177	192.025	209.429	251.336	348.936	370.873	347.521	331.118	245.01	239.058	273.384	330.006	424.586	566.065	592.67	661.169	597.45	578.951	546.164
CDC23	1043	Yes	5480.5	12.115	4.899	1.5146	1.62373	3039	0.00782	762	0.000430039	988	139.969	691.5	0.0867	391		9.52	11.938	10.381	11.034	11.395	11.888	12.569	12.473	12.423	13.337	13.336	13.305	12.183	10.981	10.814	10.946	10.858	11.134	10.81	10.975	12.816	13.167	12.439	13.682	12.383	13.179	12.337	12.257	12.71	13.655	12.617	11.948
TCB1	1044	No	5480.5	45.4675	25.123	1.71401	1.40901	917	0.105	1577.5	0.00262831	1314.5	4.56034e+06	1671.5	0.948	NA		42.124	53.903	60.309	47.343	40.643	37.077	36.409	35.186	36.598	40.424	38.326	37.187	39.377	42.427	41.043	42.939	46.608	47.763	48.487	48.83	48.102	44.775	45.541	47.981	44.403	42.101	45.121	44.756	45.168	46.618	45.788	47.637
WWM1	1045	Yes	5483.5	265.731	235.854	2.20784	1.50996	1782	0.00455	652	4.23354e-06	502.5	1.18419e+09	2547	0.22	1191		431.123	330.31	354.499	304.514	300.593	279.085	279.184	300.211	247.434	238.895	230.049	227.623	201.886	195.269	228.693	237.885	226.765	233.446	280.632	295.442	280.433	305.427	292.331	280.289	303.235	304.462	214.898	257.205	233.302	254.045	250.686	262.037
CGI121	1046	Yes	5487	130.71	100.393	2.5344	1.57366	2483	0.0235	1033.5	0.00148789	1191.5	427.067	779	0.124	472		98.197	65.428	69.958	91.312	117.76	130.773	140.033	139.546	163.024	159.431	154.506	151.139	142.588	134.468	123.877	116.79	113.038	125.762	115.449	116.536	124.528	124.661	121.124	134.388	131.463	121.322	133.102	123.938	124.231	149.475	123.947	120.256
INP51	1047	Yes	5492.5	20.6178	7.525	1.42988	1.49037	1597	0.0144	901.5	0.00115891	1145	1.84707e+07	1849	0.187	80		21.422	22.119	23.216	23.53	19.146	18.609	17.505	18.017	21.393	23.539	24.412	23.885	24.133	25.03	23.214	20.353	21.688	19.515	20.446	18.544	20.565	19.596	19.217	23.052	20.355	21.033	22.713	20.731	21.965	20.387	19.271	18.147
POB3	1048	No	5495.5	80.247	34.689	1.56986	1.3419	577	0.0146	905.5	0.00308128	1348	2.29843e+09	2665	0.7	NA		65.462	63.748	71.016	74.257	84.222	95.434	86.749	82.51	70.473	70.64	64.327	60.873	63.545	71.653	68.957	76.672	82.827	85.563	82.193	79.715	79.271	81.79	75.712	79.178	74.241	67.802	77.004	75.877	86.937	85.746	85.813	87.532
SSO1	1049	No	5496	126.413	100.136	2.41138	1.49545	1644	0.0301	1121	0.00389983	1404	173179	1327	0.603	NA		159.42	124.135	110.62	91.833	84.083	96.701	102.078	89.926	78.773	76.798	72.385	70.949	79.474	90.119	109.013	139.739	153.095	151.133	149.671	143.452	124.957	122.212	119.656	107.593	111.453	108.623	96.644	116.422	126.728	168.604	151.92	162.277
OTU1	1050	Yes	5498.5	48.3576	61.948	2.94977	1.53665	2082	0.113	1617.5	0.000181395	870	2426.03	929	0.44	990		87.1	81.927	93.72	85.021	69.758	45.302	35.858	33.881	34.033	31.772	35.48	39.729	38.919	47.519	45.39	49.504	52.614	46.583	50.192	47.621	45.758	45.365	44.367	41.601	45.037	51.816	48.435	49.032	44.339	37.954	46.296	46.491
YCR043C	1051	Yes	5501	475.249	354.373	2.20772	1.60496	2834	0.00689	742.5	0.000584534	1031.5	1691.84	893	0.159	262		376.094	303.689	293.424	343.209	375.932	440.513	478.778	473.244	555.185	570.864	617.311	610.22	574.569	512.935	452.233	403.497	474.953	439.661	407.553	409.998	503.891	469.631	470.183	514.209	451.744	475.617	445.814	439.604	433.16	561.221	501.539	477.452
YDR042C	1052	Yes	5509.5	8.67594	13.812	4.55613	1.59537	2724	0.0157	917.5	0.00666715	1560	31.783	308	0.175	547		4.079	4.143	3.884	7.366	8.547	11.292	15.206	17.696	14.586	15.644	16.039	10.495	10.704	7.96	7.394	6.721	7.61	7.619	8.472	7.616	10.579	9.203	8.056	9.502	8.311	7.37	6.271	7.343	7.594	8.761	8.203	8.613
RFC1	1053	Yes	5510.5	37.7373	22.22	1.84176	1.38288	755	0.0231	1026.5	0.00421516	1430	2.8848e+08	2299	0.131	263		26.607	28.043	32.065	32.43	34.129	39.577	43.056	45.282	43.488	46.116	48.617	47.123	48.139	46.522	40.821	41.389	38.484	39.573	37.915	37.458	36.934	37.944	38.873	42.036	40.442	39.948	40.239	39.564	42.423	28.576	35.737	36.258
ADK1	1054	Yes	5517	1612.78	892.12	1.76885	1.57023	2445	0.0303	1124.5	0.00037593	964	4537.56	983.5	0.0569	473		1566.77	1160.33	1214.76	1265.95	1487.09	1657.85	1738.69	1801.58	1809.33	1600.51	1649.84	1650.73	1495.95	1485.27	1413.07	1613.7	1485.82	1569.64	1641.46	1655.43	1689.01	1684.3	1754.78	1546.2	1699.86	1733.01	1729.64	1780.19	1574.25	1857.97	1597.34	1628.66
DYS1	1055	Yes	5519	383.367	156.311	1.51975	1.4094	919	0.0592	1352	0.00389983	1404	1.81966e+07	1844	0.443	1192		457.052	310.302	300.741	326.691	372.864	390.808	409.446	420.891	449.843	428.88	434.705	442.335	395.126	388.001	351.799	371.939	404.207	404.85	401.118	398.801	441.077	401.799	406.167	386.123	389.851	395.096	394.916	384.462	383.371	380.321	368.263	375.873
YFL054C	1056	No	5540.5	38.2468	149.684	12.5613	1.35394	616	0.447	2682.5	0.00573092	1523	209.759	719	0.955	NA		31.648	81.185	162.631	54.655	21.278	14.478	14.06	12.947	14.32	14.231	17.042	24.796	32.754	36.62	37.507	32.837	37.489	40.342	40.6	38.553	33.783	29.52	27.954	32.653	34.196	36.086	38.849	38.176	44.071	33.552	36.574	37.314
CWC25	1057	Yes	5545	35.3232	17.079	1.6582	1.54801	2184	0.0175	958	0.00161581	1206	38926.6	1197	0.015	36		39.384	31.034	30.103	33.684	33.218	32.034	31.718	29.817	31.889	32.365	32.443	35.357	34.103	35.063	42.157	34.378	40.24	39.222	33.915	35.279	35.328	34.215	29.076	34.143	31.734	36.862	32.079	36.434	38.426	33.482	39.747	35.128
SYF2	1058	Yes	5547.5	23.5146	13.387	1.82023	1.71335	3982	0.00212	514	2.41685e-06	465.5	137.714	586	0.339	81		23.655	24.54	22.74	22.801	18.442	17.59	16.321	19.872	19.574	22.16	24.506	26.463	26.886	28.613	25.347	21.791	24.397	23.036	17.247	17.036	19.783	18.201	20.023	23.921	20.711	19.65	22.727	25.099	27.905	28.55	26.1	26.552
RRI2	1059	No	5551.5	7.20254	7.63	2.62583	1.28027	370	0.064	1379	0.000535598	1019.5	5.19205e+09	2783	0.516	NA		11.234	11.579	12.323	12.288	7.454	6.566	5.2	5.953	6.756	7.115	6.946	7.003	8.199	8.699	6.85	6.497	6.683	6.125	5.549	4.693	5.691	5.213	6.4	7.72	7.369	6.818	7.152	8.07	8.044	6.628	6.719	7.009
TIF4632	1060	Yes	5554	21.7658	13.019	1.89465	1.61862	2987	0.0048	659	0.00126009	1160	292.351	748	0.206	392		22.405	20.871	18.87	16.299	14.552	15.501	16.295	20.39	23.117	27.571	27.454	26.833	26.41	26.044	23.234	24.835	23.825	23.216	20.499	19.459	20.976	20.266	22.961	24.197	26.146	23.597	25.446	24.059	22.343	19.412	20.908	21.163
YJR015W	1061	Yes	5565	125.925	55.921	1.56569	1.53533	2071	0.000536	319	5.27798e-06	517	2.14387e+09	2658	0.225	393		98.854	101.841	112.202	101.82	99.182	107.673	129.509	137.801	149.861	154.775	144.717	140.561	138.964	129.39	128.771	130.385	113.435	115.04	131.077	147.698	129.955	144.032	146.144	135.234	135.311	136.899	120.625	121.385	108.868	101.938	107.231	114.168
ALG6	1062	Yes	5565.5	109.812	50.309	1.59301	1.60889	2880	0.00876	785	0.00115891	1145	293.539	755.5	0.0635	1193		135.146	129.185	123.047	122.759	104.767	91.595	85.392	84.837	86.838	90.631	92.203	98.411	105.112	109.775	117.036	114.087	113.701	108.592	122.142	119.905	105.994	114.007	109.255	114.917	108.266	115.177	115.193	122.779	107.251	106.598	109.379	105.93
GPI8	1063	Yes	5566.5	63.8886	41.202	1.9266	1.51338	1825	0.029	1105	0.00718708	1579	9728.8	1057.5	0.245	833		44.466	62.193	52.492	55.167	72.59	85.668	83.134	76.298	77.251	72.3	70.297	65.005	65.641	60.553	61.723	57.661	61.731	66.979	66.716	71.413	70.926	70.883	73.357	68.739	63.594	68.87	64.417	63.956	59.714	59.686	60.869	60.794
VPS17	1064	Yes	5575.5	34.9603	25.611	1.97207	1.64077	3232	0.00853	782	8.15226e-06	550.5	6761.47	1011	0.38	991		50.677	49.845	51.958	39.502	36.966	38.367	34.302	31.239	28.616	29.261	26.347	27.601	29.5	30.636	30.607	34.914	34.971	35.573	39.56	38.813	34.518	37.835	34.554	33.956	35.822	35.063	36.981	33.383	33.016	34.019	33.815	34.702
DUO1	1065	Yes	5576.5	34.0329	43.564	5.20786	1.52848	1996	0.0167	944.5	0.000979081	1117	1.09678e+06	1519	0.173	548		20.056	20.136	10.353	18.546	34.997	51.222	50.731	53.917	44.792	43.121	40.141	30.738	23.994	28.474	22.886	24.897	32.501	31.904	24.512	33.745	38.198	35.352	33.272	36.498	29.913	28.484	27.329	28.382	34.625	40.718	36.197	38.776
FRE1	1066	No	5580.5	274.29	364.455	12.0104	1.32807	519	0.13	1696	0.0197825	1880.5	721205	1485	0.779	NA		33.101	42.412	51.798	95.497	141.694	172.939	180.579	183.907	218.868	271.332	293.731	311.835	340.704	343.161	346.675	331.515	312.91	282.305	279.301	285.68	295.256	322.443	346.179	370.914	366.184	376.806	392.197	397.556	396.595	352.868	354.23	336.372
TOP3	1067	Yes	5580.5	4.58548	8.569	6.16828	1.51667	1860	0.0413	1207.5	0.000637673	1048	634952	1465	0.282	834		2.217	2.42	2.52	3.643	6.724	10.227	9.818	8.389	7.465	6.417	5.469	4.064	3.888	3.8	4.383	3.922	5.236	5.282	5.356	6.118	5.84	5.372	5.394	5.034	4.705	5.364	3.3	3.15	4.069	1.658	3.889	3.843
MDH3	1068	Yes	5584	150.162	117.872	2.15829	1.49489	1636	0.0286	1098	0.00126009	1160	5.84937e+06	1690	0.292	1194		219.636	167.815	195.297	170.267	151.726	128.177	110.86	107.041	105.576	101.764	106.986	109.175	115.271	107.298	121.13	144.035	131.18	146.387	166.9	167.136	168.244	154.303	145.047	137.334	144.733	142.042	131.734	135.338	145.442	172.439	159.016	160.526
YGL230C	1069	No	5589	5.0108	9.273	10.273	1.49492	1638	0.164	1831	0.000979081	1117	6206.45	1003	0.933	NA		10.273	8.462	5.792	7.004	6.972	4.8	4.976	10.153	8.926	6.249	5.075	4.506	4.583	2.693	2.118	1	2.121	3	5.808	4.332	5.341	4.845	6.704	6.886	4.284	4.756	4.927	3.156	3.63	4.224	4.175	4.098
CKB2	1070	Yes	5595.5	173.717	56.276	1.36986	1.40117	861	0.0565	1336.5	0.0171933	1835	1.72399e+06	1563	0.187	651		177.774	157.682	153.523	155.692	183.727	204.089	207.326	196.168	189.943	180.283	180.544	172.408	152.155	156.118	160.971	183.073	171.8	186.542	204.789	195.095	193.994	208.431	191.855	173.207	182.796	177.018	182.291	168.886	153.019	173.158	169.413	172.079
ATG2	1071	Yes	5600	5.34184	5.32	2.44801	1.70719	3913	0.00339	592.5	8.15226e-06	550.5	132.158	544	0.0892	1073		6.642	8.994	8.228	5.474	4.717	4.478	4.276	4.335	3.674	3.919	3.981	4.249	4.979	4.644	5.361	5.644	5.756	5.214	5.816	5.427	4.815	4.616	5.144	5.266	5.311	5.088	5.679	4.8	5.788	5.318	5.259	5.691
YIH1	1072	Yes	5601.5	112.867	72.233	1.97715	1.51728	1866	0.0273	1071	0.00206448	1261.5	361445	1403	0.171	474		130.733	103.161	100.971	103.329	116.769	131.159	141.397	138.145	146.155	121.288	111.208	111.003	96.692	90.146	110.343	89.352	101.526	114.881	114.141	116.898	128.369	142.217	127.174	113.601	122.243	138.38	73.922	83.939	104.428	120.997	111.364	113.646
CDC37	1073	Yes	5602	67.3467	35.967	1.68254	1.66204	3466	0.00684	739	5.22107e-05	705.5	139.969	691.5	0.115	1195		88.663	68.688	69.223	75.83	73.387	70.667	59.925	57.45	53.482	52.696	56.345	56.639	66.502	72.006	69.089	72.614	70.752	70.668	73.461	61.222	64.243	61.373	60.997	60.354	60.353	61.971	66.123	73.015	68.597	76.393	74.827	70.838
RAD4	1074	Yes	5602.5	7.31746	4.353	1.7929	1.53366	2051	0.0254	1057	0.00206448	1261.5	58837	1233	0.409	1074		8.268	9.843	9.161	7.765	5.838	6.348	5.49	5.701	5.619	6.172	6.541	6.255	6.311	6.228	6.313	7.503	7.767	8.663	6.601	6.398	6.803	6.948	5.654	6.325	6.971	6.771	7.232	7.535	7.923	7.314	8.46	7.079
PAP2	1075	Yes	5603.5	27.292	18.341	2.17865	1.69214	3784	0.00233	533.5	6.56634e-06	536	292.703	750	0.135	264		15.561	22.689	21.493	22.078	22.044	26.774	26.519	27.803	29.532	33.591	33.902	30.907	31.606	32.939	30.45	28.077	25.789	25.159	23.205	26.079	25.745	26.227	30.007	27.513	28.107	27.442	29.586	27.717	28.97	26.968	29.829	28.072
ABD1	1076	Yes	5604	47.6926	19.74	1.55046	1.5922	2678	0.0145	903	0.000611104	1039.5	4537.56	983.5	0.362	82		54.428	50.708	40.397	39.277	35.861	42.823	41.119	44.571	47.905	45.78	50.691	52.681	54.486	55.601	54.091	53.733	52.9	48.19	47.492	49.076	48.102	45.293	45.077	44.378	47.669	45.158	46.16	50.283	48.699	52.422	46.16	51.533
SAR1	1077	Yes	5607.5	1320.27	965.91	1.95907	1.39336	821	0.0686	1407.5	0.0120313	1728	3.72737e+06	1651	0.381	652		1312.19	1007.13	1058.82	1164.55	1396.24	1558.87	1587.02	1451.72	1353.38	1175	1045.58	1030.2	1077.37	1035.83	1033.5	1123.97	1122.15	1174.64	1347.69	1405.72	1389.08	1403.94	1293.79	1280.71	1220.07	1218.88	1186.91	1197.55	1190.27	1534.1	1264.07	1373.3
PXL1	1078	Yes	5621	17.457	14.636	2.38993	1.4952	1640	0.0157	917.5	0.00262831	1314.5	9.20004e+06	1749	0.22	653		12.461	12.471	10.608	10.53	15.632	22.398	25.166	23.224	21.888	22.407	21.561	19.988	15.37	16.979	16.839	17.573	16.9	17.791	18.715	19.914	19.933	19.178	21.094	19.796	20.34	19.228	17.088	17.393	17.012	13.122	15.51	16.595
YEA6	1079	Yes	5623	68.4298	31.6	1.58477	1.56116	2328	0.0059	710	0.000218217	888	6.25128e+06	1697	0.482	1196		85.638	77.46	74.246	67.789	61.573	54.038	66.626	66.882	74.185	81.252	80.61	77.987	70.278	66.648	69.498	63.725	59.93	56.335	64.292	66.591	61.005	74.509	77.303	71.342	78.592	74.238	77.522	74.002	68.829	63.512	68.574	64.324
ROY1	1080	Yes	5623.5	39.398	48.913	2.83953	1.43787	1127	0.0852	1488	0.0341825	2073.5	2617.86	935	0.292	1075		53.37	75.503	56.749	40.521	36.375	30.386	26.754	26.59	28.7	28.28	31.211	33.227	32.588	36.045	37.673	40.154	38.967	41.403	39.336	38.712	37.051	33.94	33.737	35.372	34.326	39.198	41.362	41.973	41.731	39.089	43.621	38.86
MPS2	1081	Yes	5624	12.0904	16.537	5.35184	1.61039	2903	0.0035	602	0.000181395	870	70680.7	1249	0.092	654		3.8	6.85	6.995	11.229	14.3	19.815	20.337	18.033	15.363	12.939	10.787	10.525	8.813	9.329	8.976	10.514	11.937	14.447	14.728	12.17	12.007	14.73	13.845	15.198	12.666	11.679	12.639	10.052	12.68	8.099	11.39	11.853
SLU7	1082	No	5631	17.3548	11.7	2.00231	1.48307	1530	0.0331	1148	0.0104036	1687	84650.9	1266	0.613	NA		14.817	17.374	17.172	14.88	13.296	14.386	15.212	12.778	11.867	11.673	13.636	16.087	18.957	19.427	18.982	22.851	20.543	19.108	17.389	17.852	18.288	16.547	14.371	16.142	15.355	14.626	18.198	18.051	17.489	23.373	19.316	19.047
CHO2	1083	Yes	5634.5	261.274	128.386	1.65914	1.38672	780	0.0785	1453	0.00834236	1623.5	1.17828e+07	1778	0.123	394		194.779	230.978	220.034	308.706	300.99	262.68	241.292	242.31	286.623	323.165	302.647	274.526	276.157	270.757	239.581	243.97	256.519	257.585	249.59	245.447	256.326	251.827	290.365	320.82	284.079	260.756	261.743	239.333	247.429	261.578	212.784	233.174
AIM6	1084	Yes	5636.5	112.413	126.635	2.76134	1.59349	2698	0.0278	1081.5	0.000449101	996	1082.92	861	0.355	1197		198.532	164.881	164.261	161.447	144.678	122.193	110.587	93.671	89.114	78.768	73.657	71.897	76.06	95.121	91.247	101.3	102.13	102.435	114.073	115.301	106.249	111.901	105.79	97.014	103.069	100.873	105.828	109.323	104.004	116.329	105.935	111.912
DIP5	1085	No	5639.5	185.584	639.323	11.8136	1.46044	1303	0.18	1898.5	0.00106543	1134	130623	1304	0.837	NA		59.122	463.253	698.445	593.982	409.229	243.45	159.237	113.914	95.953	92.247	87.969	102.533	131.063	174.112	183.481	192.284	197.751	213.56	237.209	245.399	227.406	217.457	189.088	180.939	148.846	143.518	144.518	157.737	168.742	119.496	151.733	149.427
POM33	1086	Yes	5640	139.242	119.739	2.39337	1.60233	2801	0.014	896.5	0.000584534	1031.5	1759.53	911	0.247	992		174.036	197.771	205.674	156.461	141.616	113.761	114.171	103.395	111.013	89.108	85.935	86.209	97.753	97.191	108.174	138.352	115.274	129.564	160.559	172.228	140.785	152.256	133.229	122.368	124.745	135.737	126.129	150.002	127.291	148.32	139.639	150.363
YMR075C-A	1087	Yes	5645	2.57438	6.396	7.396	1.37072	697	0.175	1871.5	0.00866261	1633.5	515221	1443	0.21	655		1.472	1	1	2.689	1.882	3.005	6.505	3.535	1.355	1.705	2.605	1	1	1.833	1	2.832	1.662	2.477	3.959	7.396	6.984	4.097	3.34	2.391	2.94	1.504	2.338	1.354	1.647	3.381	3.164	2.144
SRP102	1088	No	5645.5	116.777	83.551	2.13079	1.36251	657	0.136	1714.5	0.0171933	1835	497138	1439	0.513	NA		73.887	83.566	93.103	97.843	102.423	116.035	124.288	137.862	134.059	143.206	135.278	126.835	136.901	124.112	118.228	118.21	102.884	105.231	102.438	102.103	104.406	114.179	114.362	116.326	105.543	108.011	106.598	114.116	113.794	137.629	121.083	117.881
PFA4	1089	Yes	5652.5	60.232	35.605	1.7272	1.64538	3289	0.0055	691	0.000150518	845.5	695.623	827	0.285	881		51.876	48.962	61.38	73.72	84.567	80.322	79.755	70	68.15	64.14	56.948	52.452	56.156	55.323	49.52	58.99	57.267	58.79	73.585	64.386	57.778	68.758	61.698	61.255	54.257	52.863	51.47	53.118	55.504	55.037	52.693	55.106
LTE1	1090	No	5654.5	7.04674	8.334	3.16749	1.46947	1388	0.0397	1194.5	0.0403879	2133	2809.29	939	0.544	NA		3.845	5.965	5.239	5.971	7.678	10.074	11.707	12.068	12.079	11.67	12.179	9.987	8.627	8.151	7.008	6.589	6.813	5.756	7.447	6.968	7.76	7.057	8.161	8.967	7.939	7.336	8.639	6.428	6.132	4.775	5.719	5.565
YOR131C	1091	Yes	5659.5	97.6276	69.344	2.14021	1.39732	839	0.0813	1467.5	0.0138932	1771	2.10392e+06	1582	0.163	1198		130.161	94.082	103.308	104.354	101.197	110.073	110.596	87.423	76.623	60.817	65.941	70.43	77.387	81.747	87.116	90.837	99.028	97.727	113.317	100.252	101.335	103.641	88.852	79.257	82.283	87.151	90.185	100.182	92.892	121.49	105.104	103.506
SER33	1092	No	5663	147.803	124.174	2.11589	1.27193	337	0.12	1650	0.00161581	1206	8.03041e+08	2470	0.814	NA		235.452	164.588	170.628	163.009	158.025	142.882	144.642	137.735	162.648	158.813	153.366	137.333	119.434	114.668	111.278	122.258	116.015	120.296	128.309	118.858	133.88	142.674	163.911	172.184	184.455	177.688	168.14	159.81	148.678	137.725	134.168	125.553
ARG1	1093	No	5670.5	871.385	2833.61	8.69134	1.36862	685	0.189	1928.5	0.0061825	1543	1.0491e+06	1514	0.724	NA		1248.54	773.635	1868.67	2976.28	3202.02	2401.79	1575.49	877.067	595.515	402.419	368.415	383.989	408.975	499.127	591.994	692.564	715.878	709.455	684.196	652.266	711.253	658.549	656.03	628.867	671.385	691.441	718.078	764.119	778.976	823.45	763.228	745.444
ARP8	1094	Yes	5672.5	18.7722	9.24	1.67871	1.53055	2020	0.0354	1161.5	0.00308128	1348	20921.2	1143	0.313	1076		19.34	22.68	18.993	16.976	16.923	16.516	16.451	15.83	16.547	18.65	21.364	20.341	22.001	21.231	21.027	21.654	22.854	22.026	21.486	17.683	19.138	17.883	18.614	20.551	19.671	18.769	19.662	19.384	20.319	16.384	19.047	18.551
MAL13	1095	No	5684	13.7336	19.575	3.24304	1.35969	636	0.157	1800	0.0212085	1899	220465	1349	0.713	NA		19.857	23.81	28.302	17.577	13.957	11.386	11.733	10.534	9.858	9.893	9.679	11.076	10.995	12.405	13.353	13.063	13.379	14.114	14.901	16.113	13.558	13.132	14.562	13.817	14.858	13.256	12.438	12.954	13.362	10.22	12.899	12.457
VPS13	1096	Yes	5690	7.52534	7.255	2.46892	1.46017	1300	0.0776	1449	0.0298772	2018	2245.17	923	0.467	1199		12.194	9.552	9.363	9.766	7.638	6.243	4.939	5.266	5.826	6.222	6.479	6.489	7.575	7.806	7.31	7.185	7.593	7.532	7.222	7.616	7.607	6.84	7.351	7.441	7.529	7.585	8.052	7.784	8.17	7.109	7.447	7.041
ARO9	1097	No	5692	34.5454	83.781	5.9941	1.44706	1212	0.0784	1452	0.00175403	1223	1.37767e+07	1805	0.517	NA		28.442	37.126	100.557	98.935	65.925	42.963	27.055	22.158	23.638	20.703	20.996	22.043	20.531	21.208	18.772	17.769	16.776	19.266	28.322	42.213	49.793	46.432	45.434	42.132	41.028	39.191	32.617	29.302	24.53	22.476	23.936	23.435
YTA6	1098	Yes	5692.5	20.5464	10.269	1.69077	1.56231	2346	0.00232	531	3.50325e-05	666.5	1.21745e+08	2149	0.209	83		14.866	19.497	20.456	19.395	18.299	18.087	18.032	19.538	20.877	23.915	24.97	22.486	24.958	25.135	23.555	21.425	21.407	19.415	18.411	19.68	20.601	18.437	19.358	20.679	21.362	21.059	20.224	21.107	21.846	19.227	21.643	20.02
VID27	1099	Yes	5697.5	34.9455	19.607	1.87042	1.54421	2149	0.0333	1151	0.00206448	1261.5	20883.5	1136	0.242	265		38.461	35.71	34.513	27.48	23.442	22.526	25.659	30.248	33.575	38.355	42.133	40.157	37.436	37.27	35.261	35.344	36.048	34.596	35.58	32.979	36.073	34.901	38.621	37.05	39.467	36.755	39.77	39.236	38.801	29.853	35.417	31.362
NGL1	1100	Yes	5698	35.5184	17.343	1.69129	1.50733	1755	0.0548	1316	0.00262831	1314.5	140092	1312.5	0.312	1200		42.431	40.223	34.988	35.49	31.532	29.784	31.92	33.65	35.432	33.137	40.164	40.629	36.795	37.702	36.548	32.862	34.469	33.793	34.04	33.443	35.368	38.439	34.772	35.838	39.28	38.958	38.911	38.65	36.094	34.576	35.953	34.801
TDA1	1101	Yes	5699	15.4308	33.314	6.71326	1.48197	1516	0.0245	1043.5	0.000150518	845.5	2.80602e+08	2294	0.407	1077		19.847	39.145	27.78	8.94	6.897	6.277	5.831	8.9	10.523	13.81	16.172	15.567	15.573	14.971	12.562	11.649	11.064	10.642	10.639	10.201	13.325	13.996	17.77	20	22.734	23.126	22.671	20.406	17.095	14.481	14.266	14.504
SHS1	1102	Yes	5700.5	45.1364	18.311	1.48457	1.52604	1966	0.00998	803.5	0.000637673	1048	2.2601e+07	1883	0.407	266		38.615	37.788	39.362	40.779	40.968	44.52	45.937	47.423	49	50.338	56.099	53.704	49.742	52.431	45.92	49.957	44.835	43.638	43.27	41.734	39.45	43.444	41.579	44.124	42.341	43.028	44.577	48.048	45.707	46.288	48	46.748
YMR099C	1103	Yes	5704	265.837	175.958	1.81778	1.51867	1875	0.0164	935.5	0.000228701	893.5	5.60041e+07	2000	0.177	1201		391.123	310.684	318.28	290.883	284.034	266.424	255.565	254.286	231.234	222.806	215.165	232.795	223.291	230.176	225.736	257.806	238.586	264.289	273.402	256.594	289.225	265.004	264.624	234.992	238.501	236.557	262.697	271.354	250.528	289.088	266.96	271.593
OCA1	1104	Yes	5710	85.0758	59.929	2.03874	1.65268	3366	0.0058	705.5	0.000584534	1031.5	138.935	607	0.277	549		78.688	68.298	88.233	69.655	71.592	83.472	91.968	117.623	102.411	108.324	101.457	105.574	98.532	81.947	80.846	57.694	71.619	66.879	63.623	64.632	75.787	70.864	84.219	89.949	79.698	84.592	88.809	82.195	82.971	88.539	87.331	86.568
SPC24	1105	Yes	5721	23.7521	31.291	5.48038	1.44102	1157	0.024	1039.5	0.0149215	1793.5	8.12162e+06	1731	0.116	395		7.136	13.272	6.984	9.464	20.645	27.341	31.789	37.85	35.102	38.275	36.592	30.794	24.294	21.104	18.016	28.194	21.768	24.296	25.155	23.466	23.372	28.784	29.839	30.431	26.382	26.831	22.859	20.307	23.948	12.312	20.819	19.683
SEC10	1106	Yes	5724	23.7721	13.45	1.79048	1.68919	3747	0.00342	595	4.72875e-05	690.5	139.969	691.5	0.192	267		26.703	23.519	17.015	20.677	22.415	22.982	21.965	24.134	26.358	28.802	30.465	27.192	26.622	26.962	23.142	23.434	21.719	22.462	23.416	22.039	24.322	22.41	24.136	25.039	25.529	24.194	27.175	24.862	23.659	22.131	22.824	22.396
STT4	1107	Yes	5727.5	23.3178	11.354	1.61902	1.53631	2080	0.0121	855	0.00161581	1206	2.15088e+06	1586.5	0.324	396		22.208	19.811	18.342	19.324	22.658	26.737	27.34	27.444	28.504	29.696	27.514	24.624	23.612	24.664	23.895	21.963	23.477	24.459	24.619	24.538	26.683	23.937	27.126	28.046	25.417	23.541	24.082	21.244	23.081	19.876	19.954	22.015
SFL1	1108	Yes	5730	13.8679	12.829	3.4092	1.48028	1501	0.0182	965	0.000157896	851	5.73385e+08	2413	0.0245	123		8.73	17.385	10.576	10.204	9.21	11.574	11.704	13.419	15.473	16.579	17.992	17.526	18.154	17.385	15.832	13.594	15.304	14.66	13.754	15.275	13.799	12.652	14.033	15.567	15.106	14.26	14.773	16.013	17.496	8.831	13.537	12.151
IMD2	1109	Yes	5732.5	31.7134	17.397	1.79066	1.50103	1692	0.0287	1100.5	0.00774465	1603	186073	1337	0.0614	1202		34.972	31.006	31.479	27.808	25.75	25.502	24.695	24.004	22.003	22.91	30.336	29.234	31.519	32.455	34.291	28.215	32.175	30.322	30.465	29.901	29.359	28.619	31.772	28.909	31.156	33.856	34.788	35.203	36.021	31.12	34.457	33.507
APC1	1110	Yes	5734	7.20256	6.883	2.58741	1.41267	936	0.0318	1134.5	0.0699277	2347.5	143221	1316	0.389	124		4.336	6.866	6.2	6.312	6.634	6.057	5.369	6.287	8.312	10.206	11.004	10.999	11.219	10.569	9.766	8.639	8.166	6.8	6.971	7.159	6.929	6.512	7.779	8.74	7.899	8.922	9.375	7.586	7.567	4.963	5.818	5.92
LAT1	1111	No	5737	412.043	227.406	1.65684	1.5257	1962	0.0409	1203	0.000124672	817.5	9.50026e+06	1754.5	0.649	NA		573.617	444.769	492.868	462.207	454.211	442.227	446.911	438.26	390.91	367.134	374.335	382.305	346.211	361.533	383.948	374.99	392.892	434.348	405.581	409.325	443.78	434.157	415.057	388.707	414.134	431.257	376.856	398.857	409.608	385.515	415.421	405.947
CCW14	1112	No	5739.5	1442.74	1047.45	2.06847	1.47904	1486	0.016	925	0.00284635	1331.5	5.58237e+07	1997	0.749	NA		2027.78	1801.74	1932.58	1555.31	1406.41	1212.28	1334.11	1371.29	1721.73	1762.85	1909.94	1826	1754.55	1525.79	1491.1	1246.14	980.329	1030.6	1275.21	1443.47	1318.31	1540.78	1653.37	1752.98	1790.92	1960.87	1484.13	1657.77	1436.77	1059.01	1153.38	1095.5
ACS2	1113	Yes	5741	464.949	480.093	2.54444	1.52957	2009	0.0405	1201	0.00175403	1223	134330	1308	0.456	909		598.926	459.296	650.882	790.945	761.97	615.597	507.082	407.749	412.568	395.617	398.906	408.772	372.737	382.818	372.677	458.893	454.155	489.856	536.783	538.311	492.636	476.675	472.391	437.056	426.057	425.908	417.936	427.08	410.032	313.59	381.449	397.781
GET2	1114	Yes	5747	212.828	102.621	1.5665	1.53557	2072	0.0284	1092.5	0.000165273	858.5	7.53332e+06	1724	0.248	1203		283.769	234.465	277.764	227.881	231.508	218.922	224.035	231.249	214.091	203.119	198.518	198.184	198.863	181.148	202.572	198.019	196.506	210.755	230.885	240.927	208.151	228.189	221.642	201.693	215.757	224.441	187.578	204.321	186.432	216.966	196.734	199.254
BET1	1115	Yes	5771	156.81	118.787	2.41358	1.60947	2894	0.00769	757	0.000343724	952	27782.1	1168	0.0724	475		93.425	84.033	104.636	113.516	114.702	140.265	158.436	170.925	202.343	192.094	187.873	183.17	147.6	136.09	130.433	162.848	143.491	147.634	152.701	140.65	154.727	160.552	159.852	172.021	159.995	141.204	144.686	169.9	150.832	164.687	148.199	164.293
YNL193W	1116	Yes	5773.5	20.7104	10.092	1.56969	1.64202	3250	0.0154	913	0.00031414	940.5	139.961	670	0.0361	397		19.2	22.62	18.323	19.93	18.24	20.745	22.317	26.19	26.499	27.807	26.872	24.24	23.249	21.61	19.925	17.715	18.109	18.081	20.201	19.637	19.361	18.386	22.654	19.624	21.51	20.1	21.444	19.676	19.657	21.98	19.325	19.232
WHI3	1117	Yes	5781.5	57.9325	70.521	4.66419	1.31723	480	0.0359	1164.5	0.00389983	1404	4.00984e+09	2733	0.202	398		28.719	52.571	52.608	48.483	50.636	62.994	75.137	83.558	84.18	89.767	87.571	78.316	68.46	64.661	57.28	49.081	54.004	51.885	58.279	63.072	60.385	67.815	74.906	80.198	72.312	68.249	64.851	61.719	57.933	26.949	43.908	41.618
BEM3	1118	Yes	5785	19.2018	10.406	1.68066	1.5153	1843	0.0318	1134.5	0.00262831	1314.5	822024	1493	0.441	835		15.288	19.304	17.698	18.026	22.435	24.584	23.677	20.387	18.349	16.45	17.3	17.143	16.359	18.097	17.716	20.433	21.083	21.509	25.694	23.808	22.845	23.213	20.518	21.669	20.207	19.787	21.405	18.468	17.955	15.675	18.036	17.973
NKP1	1119	No	5792	22.9455	59.515	6.51524	1.37765	730	0.133	1706.5	0.0111899	1705.5	3.69986e+06	1650	0.519	NA		70.306	49.087	45.239	37.134	29.656	28.067	23.8	19.478	14.042	15.742	10.791	11.2	13.222	13.149	15.006	14.158	19.258	19.254	20.312	19.403	16.445	15.398	13.757	16.211	16.524	18.262	15.423	16.477	16.697	28.167	19.638	25.655
MET28	1120	No	5792.5	22.9821	36.291	5.44253	1.22826	208	0.19	1932	0.00284635	1331.5	3.24275e+08	2321	0.846	NA		16.994	44.46	40.237	14.919	8.169	8.604	16.91	20.839	22.624	23.275	17.486	12.191	13.12	10.218	10.511	18.369	9.671	10.336	11.686	13.887	18.951	28.739	37.773	40.572	34.723	29.008	26.785	22.73	21.463	20.997	15.825	16.841
PBP2	1121	Yes	5797.5	27.6212	33.482	3.04258	1.62722	3079	0.0277	1079	0.000173334	866.5	386.06	773	0.14	836		16.392	18.498	27.244	34.212	39.352	49.874	45.338	42.568	30.902	29.046	26.836	23.777	21.435	24.174	24.165	30.458	26.574	27.783	31.398	30.914	26.518	29.875	28.646	27.427	25.543	25.099	24.277	24.396	25.192	25.1	26.72	27.587
ERG10	1122	No	5803.5	657.214	803.851	2.79909	1.47026	1399	0.116	1633.5	0.00421516	1430	208494	1341	0.696	NA		936.096	697.964	1029.73	1250.66	1236.06	989.535	703.529	529.131	457.357	446.809	497.965	547.078	575.457	582.175	604.817	546.268	590.082	587.525	547.57	571.43	544.074	505.159	477.103	499.374	476.137	529.018	509.989	545.753	576.362	657.772	624.971	650.206
YOL019W	1123	Yes	5805.5	83.7204	130.113	4.92996	1.39821	845	0.0164	935.5	0.000449101	996	1.56216e+10	3029	0.317	550		82.366	90.543	33.108	37.089	78.614	127.337	146.787	163.221	155.213	134.804	101.445	74.255	56.983	53.364	81.218	76.554	105.99	99.261	106.676	112.123	111.611	106.937	103.129	94.882	82.486	71.216	66.966	68.421	70.472	49.435	74.754	74.213
RCE1	1124	Yes	5810	29.7826	26.089	3.01242	1.64775	3310	0.00556	694	0.00037593	964	946.193	842	0.0578	399		13.181	12.964	14.235	16.875	17.003	21.682	29.72	35.535	37.131	38.892	35.113	32.693	38.432	35.878	33.677	27.686	25.242	23.918	21.816	23.586	26.507	28.644	29.439	32.849	28.242	29.218	31.327	31.472	31.352	29.623	28.915	28.255
DID2	1125	No	5812.5	103.573	70.006	2.12322	1.33463	542	0.115	1627.5	0.0298772	2018	2.98276e+06	1625	0.652	NA		122.615	111.58	121.376	110.065	93.635	85.371	73.879	73.356	64.702	62.326	63.368	76.35	87.88	93.124	100.648	105.569	112.444	114.907	111.686	93.649	84.866	90.029	92.27	98.116	96.914	100.537	94.351	105.272	109.446	130.592	122.442	119.253
IMA1	1126	No	5813.5	13.4099	9.686	2.21439	1.43613	1112	0.0648	1382	0.000124672	817.5	9.43984e+08	2502	0.782	NA		9.437	14.011	17.662	12.227	9.291	8.746	7.976	11.048	10.137	10.479	12.668	13.947	14.154	16.535	15.799	13.489	14.273	13.692	12.549	12.142	12.854	12.474	12.084	14.003	13.593	14.618	15.04	15.664	14.448	15.69	12.991	14.426
CMS1	1127	No	5829.5	78.0501	77.134	2.88311	1.56923	2435	0.044	1230.5	0.0022384	1279	1465.1	885	0.691	NA		75.857	49.981	40.961	54.541	76.882	89.386	95.144	103.535	112.504	115.085	117.988	113.153	118.095	109.179	99.337	77.372	81.114	77.742	64.698	69.229	75.167	69.955	70.766	74.297	73.642	71.412	78.513	78.147	72.905	80.049	73.286	68.268
POR2	1128	Yes	5842.5	50.8896	53.133	2.49456	1.60781	2868	0.0137	890	0.000262051	912.5	29656	1172	0.232	1204		88.684	83.439	78.978	68.272	62.887	60.205	54.454	45.513	37.928	40.983	35.551	38.101	40.259	39.518	47.026	45.686	50.056	51.683	48.945	50.73	45.716	49.771	43.44	47.508	45.221	41.235	41.002	45.364	46.748	55.035	49.797	48.906
YIR043C	1129	Yes	5842.5	17.4923	20.054	2.78942	1.63378	3143	0.016	925	0.00031414	940.5	828.993	834	0.15	837		11.207	16.268	16.557	21.498	25.489	31.261	24.43	22.21	21.522	17.988	14.607	14.897	12.061	15.268	15.967	11.555	16.081	18.063	17.522	20.47	19.193	18.507	18.274	17.188	14.867	13.408	16.427	15.353	16.713	19.208	20.313	15.834
YMR111C	1130	Yes	5848.5	10.4548	5.658	1.73054	1.70206	3871	0.00302	575	7.72274e-05	750.5	139.915	652	0.0249	1078		11.436	13.403	13.304	10.331	10.867	10.08	10.067	9.465	8.254	9.367	8.379	9.732	11.274	11.007	12.337	12.143	11.179	12.148	11.716	11.198	10.094	10.494	10.893	10.069	10.052	10.205	8.654	11.199	10.996	8.778	10.705	9.897
ASI1	1131	Yes	5858.5	44.8711	37.842	2.09878	1.44119	1159	0.18	1898.5	0.00242601	1297	966286	1504	0.0596	1079		46.583	72.282	54.712	46.196	38.861	36.675	36.369	34.44	39.578	41.327	43.836	43.733	47.859	50.079	47.957	39.108	41.369	40.434	37.542	38.903	37.998	41.771	40.285	42.573	44.896	42.254	47.511	46.098	46.343	42.385	41.196	42.21
CPR4	1132	No	5860.5	160.354	151.879	2.49909	1.23883	234	0.0424	1213.5	2.10457e-05	630	4.06593e+11	3783	0.51	NA		216.721	220.442	253.193	189.765	145.683	117.028	129.487	148.619	181.642	185.154	178.191	165.319	159.224	150.904	131.931	112.137	101.314	106.166	121.337	135.112	143.814	162.989	175.865	170.21	192.769	183.748	183.097	171.868	152.694	158.039	142.57	143.469
GRE3	1133	No	5863.5	161.193	355.972	5.56861	1.42107	995	0.104	1575	0.0111899	1705.5	2.15898e+06	1588	0.545	NA		325.053	433.889	387.759	293.541	239.158	154.39	118.001	91.985	86.569	77.917	79.796	84.211	82.577	93.511	93.906	104.345	107.782	128.236	141.837	131.702	150.637	143.93	136.344	123.534	141.038	141.467	150.752	152.75	141.236	175.241	151.737	154.44
COQ10	1134	Yes	5866.5	46.491	49.363	2.66217	1.56148	2330	0.0173	952.5	0.000979081	1117	648656	1467	0.387	1205		79.061	59.585	51.072	52.812	46.753	32.349	29.698	35.34	47.136	45.327	44.484	55.408	54.412	55.671	56.152	53.228	50.338	46.159	46.57	46.904	42.697	38.966	39.951	38.422	41.172	45.506	45.036	49.075	44.853	50.031	44.571	44.1
HLJ1	1135	Yes	5875.5	85.2053	45.039	1.75716	1.52685	1978	0.0731	1426.5	0.000979081	1117	227397	1354	0.253	1206		104.523	97.501	98.043	86.997	86.104	86.393	86.139	82.373	79.367	75.317	84.927	91.783	81.647	77.081	84.825	79.607	90.713	104.355	83.908	84.231	94.257	83.862	82.588	83.831	79.681	82.642	80.618	76.484	88.488	79.08	86.806	84.585
IRC18	1136	Yes	5886	2.40116	2.6	3.01863	1.57945	2551	0.0245	1043.5	0.0033343	1364.5	2294.15	927	0.127	551		3.119	2.014	1.679	1.583	1.609	3.076	2.52	3.479	2.959	2.946	2.939	2.021	2.044	1.288	2.14	1.421	1.914	1.892	2.429	3.888	1.885	2.96	2.616	2.2	2.507	3.263	3.002	2.221	2.117	2.151	1.872	2.185
SWC4	1137	Yes	5887	22.0817	9.913	1.56513	1.51603	1855	0.0164	935.5	0.0309201	2036.5	9730.26	1060	0.251	84		22.598	22.085	19.085	19.974	18.831	17.635	17.541	19.479	23.852	24.774	26.048	23.603	25.905	27.454	27.058	24.06	22.723	19.596	22.561	22.655	23.438	23.307	21.969	22.527	24.592	23.794	24.181	25.671	23.354	21.956	22.185	19.449
SCJ1	1138	Yes	5889	85.1283	38.52	1.57291	1.42262	1008	0.0239	1038	0.0120313	1728	1.04252e+08	2115	0.0775	552		89.784	88.689	100.836	97.14	91.083	100.28	99.264	105.756	92.435	90.531	80.983	82.76	82.314	71.745	89.903	77.004	91.722	89.385	85.301	89.029	86.591	95.246	86.857	84.802	81.991	87.599	67.236	71.787	75.944	89.77	88.379	88.355
MED2	1139	Yes	5890.5	26.3035	11.769	1.59284	1.6302	3103	0.0104	818.5	2.86142e-05	649	150784	1320	0.0455	85		21.258	28.739	23.545	21.061	19.852	23.99	21.608	22.959	23.031	25.193	28.009	29.261	28.026	29.482	28.987	31.456	31.177	27.723	25.931	24.525	26.975	24.373	24.84	27.105	26.497	25.785	30.502	29.194	29.733	20.078	29.317	24.626
COX18	1140	Yes	5894	32.3824	24.723	2.32613	1.60308	2811	0.0185	968	0.0019839	1252	1105.06	863	0.183	1207		41.715	31.39	35.409	32.989	28.364	30.065	22.413	19.853	19.302	19.333	18.643	22.258	20.834	23.494	32.108	41.798	38.839	41.347	43.366	39.778	35.059	39.547	33.095	29.542	34.784	32.947	32.37	37.975	31.653	38.113	36.186	33.873
MKK2	1141	Yes	5894.5	27.6612	12.742	1.66371	1.6071	2863	0.0191	977	0.00161581	1206	972.382	848.5	0.293	400		19.198	24.999	27.075	27.647	24.367	26.896	28.423	29.956	30.789	31.94	30.679	29.55	26.538	28.63	27.368	28.515	23.283	26.122	25.251	25.794	29.613	26.692	28.744	30.892	28.909	28.216	31.358	26.476	27.023	25.7	28.223	28.031
YNL208W	1142	No	5899	710.796	3688.19	17.7094	1.41706	969	0.384	2506.5	0.00148789	1191.5	58828.9	1232	0.894	NA		3908.92	3200.56	3098.98	2214.43	1616.04	1377.18	977.514	645.115	358.216	271.934	226.976	220.726	233.483	231.732	311.599	365.184	388.081	433.861	466.337	486.828	462.527	475.496	448.491	425.156	414.11	466.596	320.043	371.559	433.266	515.532	515.821	524.479
IRC24	1143	Yes	5899.5	70.3469	106.038	4.30378	1.46242	1328	0.07	1412	0.0260776	1968.5	37281.3	1191	0.384	1208		138.134	120.467	132.564	101.421	72.105	53.554	45.659	36.749	33.96	32.376	34.507	32.096	40.308	40.749	50.109	55.529	67.468	62.972	72.159	68.902	66.961	67.524	56.395	54.951	64.971	68.217	50.719	61.961	62.495	81.856	73.033	74.604
GPH1	1144	No	5901	23.9101	68.2	35.2714	1.45279	1255	0.317	2329	0.0298772	2018	27.5491	299	0.978	NA		30.594	61.924	70.19	38.125	17.296	7.379	3.55	2.783	1.99	2.281	2.902	2.849	2.988	4.084	4.996	7.223	9.47	15.744	23.736	23.75	20.985	15.28	14.707	13.578	15.549	18.355	21.568	23.701	24.898	26.108	25.481	28.559
PHO13	1145	Yes	5903	205.039	90.363	1.50578	1.54406	2146	0.0275	1074.5	0.00049055	1009.5	4.56048e+06	1673	0.321	1209		269.024	200.049	210.042	232.315	235.779	221.172	210.671	214.296	214.004	184.284	190.873	200.85	192.373	196.055	190.874	241.006	215.549	218.687	222.831	204.48	217.771	213.44	192.158	178.661	193.171	189.672	185.581	194.996	195.868	212.034	198.16	206.267
IZH1	1146	No	5905	121.734	86.216	2.13503	1.32013	489	0.066	1392	0.00455424	1456	1.33688e+09	2568	0.524	NA		103.404	86.971	98.579	125.188	101.43	89.156	103.273	106.027	119.615	132.784	136.467	147.796	151.524	162.175	145.12	135.355	136.787	131.444	117.023	117.549	108.11	98.097	83.836	92.606	75.959	82.129	88.021	104.144	115.649	116.589	115.825	128.259
RPN8	1147	No	5907.5	232.125	120.84	1.73893	1.52354	1930	0.00996	802	3.38859e-06	490.5	2.66349e+09	2685	0.588	NA		265.141	179.489	221.532	284.373	280.927	250.902	218.753	190.29	164.767	163.533	177.157	196.332	201.695	227.434	232.473	271.589	260.401	257.332	249.353	222.17	215.963	227.554	213.332	210.316	213.834	224.737	234.005	258.352	243.415	270.283	256.324	240.966
ADH4	1148	No	5908	91.7541	26.95	1.33157	1.54511	2157	0.02	988.5	0.00774465	1603	23924.7	1159.5	0.849	NA		94.633	91.343	93.229	85.15	98.61	102.017	104.905	105.984	96.723	107.424	100.151	93.876	95.077	97.654	90.056	86.618	86.579	86.14	93.328	100.335	96.121	108.231	98.543	101.068	98.316	96.813	94.132	86.558	86.676	85.329	81.281	87.231
ERG8	1149	No	5912	145.33	153.033	2.31328	1.41732	973	0.271	2202.5	0.00206448	1261.5	685477	1475	0.68	NA		148.024	136.52	216.879	269.56	251.437	225.834	184.537	167.404	142.078	123.526	127.653	128.316	130.908	130.583	141.517	151.037	135.147	140.533	138.535	143.763	131.96	130.51	127.076	116.527	118.422	122.532	125.522	126.938	125.164	143.192	134.958	140.811
SAY1	1150	No	5913	28.8979	14.442	1.57653	1.5242	1938	0.0729	1425	0.00161581	1206	213135	1344	0.809	NA		36.358	33.467	30.197	27.739	33.081	35.522	37.395	39.492	33.913	30.751	28.295	26.22	29.187	26.308	27.152	29.921	25.836	27.35	30.012	32.01	29.172	34.081	29.216	26.613	25.376	27.497	25.05	27.222	26.364	27.105	25.544	27.984
YDL176W	1151	No	5915	13.582	9.588	1.93015	1.46868	1381	0.0563	1332	0.0298772	2018	34473.5	1184	0.568	NA		10.747	13.367	13.139	13.286	14.43	12.395	14.349	16.473	16.332	19.896	18.239	17.645	17.628	15.801	14.589	14.579	13.434	11.836	12.356	14.485	14.017	15.628	14.5	15.031	14.66	14.351	14.245	12.463	13.129	12.318	12.199	11.579
MMP1	1152	No	5915.5	99.3494	171.322	4.56817	1.34938	597	0.195	1946.5	0.00126009	1160	1.76891e+08	2212	0.996	NA		63.079	186.004	219.336	104.507	61.011	48.014	66.366	110.639	151.168	147.722	115.915	96.88	83.501	78.003	83.49	65.392	64.972	58.916	49.412	52.703	61.41	84.964	119.073	155.162	133.944	132.512	107.22	97.627	87.693	70.748	68.475	65.787
SCC2	1153	No	5916.5	8.6762	14.363	4.6261	1.36827	682	0.095	1546.5	0.00115891	1145	1.16454e+09	2543	0.684	NA		4.556	3.961	4.199	11.934	18.324	16.871	12.611	10.317	9.74	8.959	8.521	7.751	6.937	7.622	7.925	9.541	11.197	11.431	10.805	10.206	10.655	9.715	8.831	8.908	8.708	7.328	7.548	7.956	8.299	8.007	8.147	8.496
YIL166C	1154	Yes	5923	9.25642	5.958	1.99849	1.59446	2713	0.0117	849.5	0.0043847	1443.5	2111.14	917	0.0915	910		8.709	7.625	9.302	11.266	8.803	7.086	7.158	5.967	6.263	7.797	8.419	9.19	9.457	9.893	10.333	10.684	9.124	9.175	9.574	10.155	9.246	7.54	8.799	9.018	6.923	9.001	10.369	9.926	10.199	7.468	9.112	10.009
YJL068C	1155	Yes	5923	118.645	171.328	3.45122	1.38605	774	0.0548	1316	0.00718708	1579	2.23563e+08	2254	0.423	1210		241.223	200.384	210.268	182.132	164.638	145.355	127.143	105.034	97.057	85.796	77.304	78.175	69.895	72.256	71.246	99.842	78.972	89.933	108.662	103.207	115.656	120.045	110.681	103.947	102.524	117.174	102.838	107.648	97.198	115.153	106.787	111.833
SNT309	1156	No	5936.5	59.2115	41.542	1.98637	1.43146	1065	0.0914	1525	0.0149215	1793.5	1.56133e+06	1553	0.977	NA		67.815	70.295	51.102	44.638	42.154	44.648	42.429	42.116	46.557	49.435	55.948	59.639	71.741	63.078	57.562	67.164	51.824	54.897	47.6	49.878	45.177	52.796	48.899	54.037	43.333	47.297	50.463	50.704	56.374	83.658	72.311	65.277
KTR5	1157	No	5938	26.5924	20.43	2.24847	1.21584	187	0.169	1848	0.000286979	925	1.22769e+10	2978	0.839	NA		16.419	16.364	28.126	26.61	30.797	25.174	20.942	23.702	27.121	33.119	32.791	33.395	35.865	36.794	34.069	33.148	31.257	30.298	28.416	26.271	24.175	22.59	24.032	24.039	24.692	23.173	26.782	26.508	27.073	29.711	29.071	26.354
YMR010W	1158	Yes	5944	89.4802	49.989	1.74132	1.50403	1726	0.104	1575	0.00308128	1348	120030	1295	0.403	401		67.432	109.472	69.739	85.114	96.78	104.147	100.192	114.223	108.929	117.421	111.746	107.195	110.626	100.969	96.715	90.486	83.625	81.117	78.888	80.634	85.673	88.683	92.658	95.766	93.018	84.148	91.016	88.229	91.127	85.015	81.837	82.527
SUA5	1159	No	5946.5	70.1969	40.827	1.76842	1.38875	796	0.117	1639	0.0154708	1805.5	6.66036e+06	1706	0.652	NA		64.617	57.307	53.131	66.167	75.794	83.645	83.749	87.188	83.226	93.958	85.881	85.736	86.347	76.059	71.161	76.679	69.994	62.996	68.526	65.574	69.619	67.574	69.557	71.266	69.328	68.167	68.842	67.685	67.135	66.655	64.852	68.258
GAB1	1160	No	5952	81.6888	42.806	1.75956	1.49332	1624	0.0159	922	0.000410978	980	6.3819e+08	2426	0.545	NA		56.356	79.198	64.554	67.992	72.436	83.355	91.601	84.274	95.563	88.565	83.876	86.176	90.56	84.369	83.845	66.779	71.584	77.814	86.607	92.53	86.678	99.162	96.051	91.574	88.072	86.526	85.76	92.101	76.288	65.262	75.405	76.292
YBR056W	1161	No	5957	53.0872	156.088	12.342	1.48352	1534	0.149	1766.5	0.0160201	1815.5	932.669	841	0.86	NA		169.85	141.607	135.579	95.048	62.21	35.509	22.366	18.943	13.762	14.733	18.241	21.192	25.037	31.967	31.902	36.076	37.353	41.262	39.938	37.267	38.379	34.146	32.747	36.319	41.165	41.506	47.256	47.677	50.856	56.62	50.124	57.4
DAL81	1162	Yes	5968	16.5128	11.789	2.0108	1.53433	2059	0.028	1085.5	0.00898286	1644.5	32295.7	1179	0.216	268		11.663	15.338	14.15	13.17	13.897	13.735	15.92	19.416	20.319	22.814	23.452	22.877	20.613	20.513	17.639	18.665	16.247	15.853	15.383	17.723	16.888	18.544	20.419	19.313	19.316	19.804	18.305	17.381	16.549	12.294	15.211	14.578
SIT1	1163	Yes	5969	113.675	136.375	5.47336	1.29457	407	0.0578	1343	0.00718708	1579	1.99655e+09	2640	0.444	86		30.486	97.213	84.56	76.699	86.632	94.849	86.379	79.676	84.684	92.57	102.163	109.03	115.247	115.837	113.874	102.465	89.598	85.812	83.598	90.596	86.021	90.603	96.17	120.885	127.078	135.514	148.5	160.596	166.861	135.062	147.372	144.431
MRPL1	1164	No	5973	61.3481	30.357	1.74582	1.49491	1637	0.0432	1223	0.0104036	1687	447280	1426	0.51	NA		62.298	56.718	57.898	67.563	62.301	58.122	57.124	51.945	46.776	42.528	40.703	43.858	45.931	49.378	63.228	59.134	67.925	67.461	66.745	61.318	59.564	53.241	54.415	53.313	56.588	54.541	64.228	65.489	64.501	70.502	70.61	68.981
SEO1	1165	No	5987.5	3.8712	4.047	3.22485	1.33186	532	0.179	1892	0.0309201	2036.5	1.21357e+06	1527	0.543	NA		3.58	3.688	5.458	2.654	2.455	2.281	2.4	3.83	4.071	4.559	3.44	2.716	2.52	2.331	2.192	2.699	1.819	1.875	1.975	2.167	2.718	3.714	5.776	5.732	5.499	5.47	5.552	4.902	3.869	2.571	2.413	2.454
UBX6	1166	No	5987.5	80.2858	141.469	3.79644	1.41182	930	0.207	1990	0.00898286	1644.5	437020	1423	0.902	NA		162.634	125.332	181.563	192.058	178.25	122.89	80.588	62.467	60.269	52.616	56.4	62.315	58.807	64.228	61.021	61.652	60.954	67.552	62.597	60.595	59.533	54.249	50.589	51.026	53.581	50.691	63.264	60.996	63.403	64.793	67.343	68.169
AIM22	1167	Yes	5992.5	25.6095	16.85	2.24566	1.4642	1344	0.00195	499	4.23354e-06	502.5	2.36231e+11	3647	0.409	125		20.465	19.285	13.527	19.474	21.973	24.325	22.294	23.701	22.648	26.637	25.549	27.561	29.644	27.946	27.775	28.674	27.24	24.526	25.003	24.166	24.784	23.503	23.702	22.664	23.908	22.583	26.529	26.801	27.117	30.288	29.137	30.377
FCP1	1168	No	5994.5	41.9268	44.388	2.90547	1.46532	1351	0.0529	1299	0.0341825	2073.5	87368.6	1271	0.777	NA		23.295	28.855	36.616	35.978	44.654	55.755	62.106	67.683	59.942	62.824	60.338	53.083	48.436	44.073	43.46	42.356	42.353	37.934	43.002	43.005	43.764	46.33	50.951	50.307	42.952	44.706	42.903	38.793	38.95	31.206	37.357	36.785
HIR3	1169	Yes	5997.5	7.77492	5.725	2.09402	1.66377	3486	0.00677	736.5	0.00126009	1160	139.257	615	0.247	402		5.697	5.233	6.3	6.807	7.156	9.072	8.943	9.259	10.465	10.958	9.903	9.588	8.987	8.259	7.785	7.364	7.801	7.901	7.694	8.156	8.272	8.153	8.432	8.86	8.901	7.78	8.543	7.699	7.372	6.831	7.063	7.251
GRS1	1170	Yes	5998	437.636	235.71	1.71919	1.45508	1270	0.0568	1339.5	0.031963	2050.5	186459	1338	0.343	476		479.689	347.184	327.742	384.584	449.913	503.729	521.158	544.498	563.452	534.805	539.265	510.08	453.571	465.042	424.101	438.284	453.858	475.619	449.307	446.229	503.985	482.952	473.598	436.633	448.629	427.873	433.135	436.007	420.02	425.595	407.617	409.136
TDA10	1171	No	5999.5	38.1627	51.453	6.07476	1.41145	928	0.0874	1504	0.101559	2522.5	8967.69	1045	0.796	NA		35.554	42.611	61.592	35.486	19.332	13.572	10.724	10.139	10.398	14.704	19.919	23.567	27.189	34.318	35.231	38.393	30.936	38.69	36.658	28.27	32.691	26.472	27.962	33.122	35.303	35.567	38.737	45.724	45.139	52.971	45.548	42.617
ULA1	1172	No	6005.5	33.1282	89.854	7.00067	1.40762	905	0.255	2158	0.0184458	1857.5	12841	1085	0.922	NA		45.662	75.319	104.828	60.055	32.598	20.15	17.019	14.974	15.168	16.718	19.667	19.683	20.613	23.702	27.301	28.145	30.536	32.416	30.631	28.082	29.279	24.736	24.318	28.541	27.758	29.447	31.555	31.984	29.433	35.901	33.532	33.083
LYS1	1173	No	6019.5	123.974	326.101	5.16359	1.52211	1909	0.176	1877.5	8.51295e-07	410	1.56596e+07	1823	0.706	NA		298.275	216.22	353.18	404.423	353.853	245.198	179.029	135.715	124.172	97.507	91.339	86.974	79.626	81.601	102.186	78.322	109.272	107.283	102.959	108.312	111.867	102.513	92.622	91.257	93.101	93.466	86.121	93.273	84.206	98.354	100.451	95.239
SMD2	1174	No	6021	119.497	43.778	1.43779	1.41604	961	0.0841	1483	0.00421516	1430	1.20779e+08	2147	0.519	NA		119.748	126.289	117.479	111.899	109.148	122.77	111.557	109.85	110.943	100.56	107.87	110.578	120.051	117.166	127.972	124.193	112.677	112.669	115.951	124.111	111.14	101.882	100.62	110.516	99.998	124.03	114.283	125.203	128.318	131.402	136.618	125.831
FMP10	1175	Yes	6027	36.8519	25.71	2.1314	1.49314	1622	0.0552	1318.5	0.0149215	1793.5	117473	1293	0.383	1211		48.434	30.247	37.36	32.031	30.711	28.869	25.388	23.638	22.724	23.55	27.536	31.694	35.033	35.701	36.029	36.892	37.293	37.176	38.315	33.546	37.65	31.824	33.103	36.141	33.373	33.273	38.841	40.006	40.646	42.703	42.096	42.101
IDP1	1176	Yes	6028.5	197.299	299.9	3.02955	1.4801	1497	0.0702	1413	9.07654e-06	557.5	1.2848e+09	2561	0.454	911		262.499	227.131	373.403	447.667	418.929	331.795	254.321	206.425	181.481	165.143	161.689	157.201	148.096	150.412	155.987	173.521	159.353	167.44	176.076	177.612	186.329	173.025	181.636	176.423	189.627	190.252	187.319	176.673	168.703	202.093	180.929	182.415
ART5	1177	Yes	6031	15.2321	18.014	3.1971	1.49854	1671	0.111	1604.5	0.00262831	1314.5	500404	1441	0.0773	1080		18.071	26.213	13.076	11.013	13.762	12.392	13.883	16.049	16.638	16.717	16.675	17.615	18.89	19.41	19.81	18.216	16.667	16.35	14.284	14.93	12.744	14.805	14.446	14.551	16.148	18.226	16.286	15.416	17.332	12.143	16	13.667
YHR214W-A	1178	Yes	6035.5	6.83932	7.736	3.42508	1.65305	3369	0.00206	509	6.35581e-05	732.5	446256	1425	0.00887	838		4.811	3.964	5.305	3.19	7.1	10.474	8.192	7.087	7.133	7.092	6.087	5.69	4.704	4.122	5.76	5.575	5.007	6.107	7.82	10.926	10.362	10.223	9.632	7.013	9.105	7.103	5.371	4.671	4.358	6.489	8.277	7.593
SNX4	1179	Yes	6039	28.8184	22.185	2.10544	1.48976	1589	0.0499	1279.5	0.0149215	1793.5	282320	1377	0.385	993		40.269	38.985	42.254	32.315	25.582	22.247	21.345	23.131	20.069	21.766	22.995	22.855	26.676	28.663	26.031	26.749	28.326	27.705	25.14	23.855	22.417	26.549	25.589	28.062	25.814	28.493	32.183	29.666	31.019	31.892	34.019	32.357
GTB1	1180	Yes	6044	26.0722	16.318	1.8385	1.37438	720	0.0823	1472	0.0171933	1835	6.1825e+07	2017	0.456	403		31.607	25.968	25.809	24.687	22.992	22.704	21.37	26.971	30.44	35.779	33.681	32.709	32.601	29.495	26.53	27.892	24.915	23.224	24.786	27.133	25.783	27.446	29.893	31.525	30.193	29.634	29.683	25.019	25.487	20.883	23.179	24.312
YDL086C-A	1181	Yes	6046.5	9.86134	11.97	3.25042	1.62346	3034	0.00966	797	0.00491871	1480.5	277.958	735	0.36	162		5.319	5.651	10.68	7.831	7.205	6.358	9.52	12.589	10.232	9.923	11.442	15.831	13.764	11.55	11.458	6.584	7.055	8.531	7.66	8.615	7.314	10.441	10.547	11.763	10.21	10.578	11.983	8.218	7.603	9.374	10.643	11.193
LEA1	1182	No	6048.5	37.4378	18.159	1.65954	1.55813	2293	0.0325	1141.5	0.00455424	1456	23896	1158	0.703	NA		45.158	43.381	36.89	33.253	30.076	31.244	30.082	28.181	27.533	28.92	34.316	33.709	34.31	33.749	42.232	40.473	38.88	38.444	38.124	37.495	39.477	31.433	34.822	30.98	37.429	36.962	34.37	39.916	41.011	43.864	42.05	43.301
MPH1	1183	Yes	6057.5	10.8523	6.278	1.9654	1.59283	2692	0.00193	495	4.72875e-05	690.5	1.4095e+08	2180	0.246	553		6.503	9.195	9.495	9.629	9.29	8.982	10.048	12.156	11.198	12.1	11.9	11.006	11.138	11.807	10.238	11.186	10.538	8.761	10.143	9.298	9.21	10.31	11.661	12.587	10.257	12.191	12.781	11.484	10.439	10.871	10.189	9.954
LSC2	1184	No	6058.5	143.051	175.245	3.22339	1.53171	2033	0.0448	1235.5	0.0120313	1728	9762.99	1062	0.603	NA		233.283	193.128	254.064	240.978	208.486	175.974	138.182	113.477	90.049	85.793	78.819	79.707	89.753	95.74	106.229	101.564	126.937	128.261	127.127	128.677	132.899	119.863	117.788	122.289	114.417	113.621	126.968	134.906	141.531	141.769	143.887	149.383
[truncated: 5,942 more rows]
[truncated: 18 more columns]
