# Supplementary material for: Investigating Conservation of the Cell-Cycle-Regulated Transcriptional Program in the Fungal Pathogen, Cryptococcus neoformans
Source: PLoS Genet. 2016 Dec 5;12(12):e1006453. doi: 10.1371/journal.pgen.1006453 (PMC5137879; doi:10.1371/journal.pgen.1006453)
Supplement: S2 Table — In the first column, genes are denoted by transcriptome GTF file gene IDs (H99 accession standard names). Scores or p-values and ranks are shown from the 4 algorithms: PH, LS, JTK, and DL (columns 8–15). In the fourth column, a cumulative periodicity rank was calculated by adding the ranks from each algorithm (i.e. low cumulative ranks indicate optimal periodicity rankings by all algorithms). Mean expression for each gene is shown in the fifth column (fpkm units). The absolute amplitude was calculated in the sixth column by finding (maxexpr−minexpr) (fpkm units). The fold-change was calculated in the seventh column by finding (maxexpr / minexpr) (fpkm units). Noisy genes were then pruned from the final ranking if more than half of the time series contained fpkm values less than 2 (780 genes were marked “NA” in red). The second column, Normalized Periodicity Ranking, contains the remaining 6182 genes ranked by cumulative periodicity score with noisy genes removed. This column was used to determine the top 1600 periodic genes shown in S1 Fig. To further refine the C. neoformans periodic gene list, we applied an LS p-value cutoff. Genes passing the cutoff are highlighted in green in column 3. The final list of 1134 periodic genes (Fig 2B) was determined by 1) non-noisy genes, 2) genes in the top 1600 cumulative ranking, and 3) genes passing the LS cutoff. Column 16 contains the y-axis index for the 1134 periodic genes shown in Fig 2B. (XLSX) [file pgen.1006453.s003.xlsx]

## Sheet: Sheet1
S2 Table. Ranking of periodic genes from the C. neoformans cell cycle.
gene_ID	normalized_per_rank	LS_cutoff	combined_per_rank	mean_expression	amplitude	fold_change	PH_score	PH_rank	LS_p-value	LS_rank	JTK_p-value	JTK_rank	DL_score	DL_rank	Figure2B_order_peaktime	Sparklines	0	10	20	30	40	50	60	70	80	90	100	110	120	130	140	150	160	170	180	190	200	210	220	230
CNAG_02300	1	Yes	42.5	386.693	1000.9	72.3503	1	2.5	0.0111	9	2.26875e-05	30	8.68371e-07	1	142		69.17	17.344	14.028	265.876	672.481	941.328	1014.93	525.709	145.283	90.466	186.244	382.985	473.602	567.207	404.778	281.562	256.021	300.618	430.061	527.861	538.022	466.933	377.105	331.015
CNAG_02413	2	Yes	111	86.1742	202.83	42.3264	1.04762	80	0.00824	3	1.61114e-05	21	0.00177029	7	285		16.544	4.908	18.494	106.075	180.338	207.738	155.673	61.911	23.554	36.892	78.299	120.199	120.549	113.175	77.677	60.281	69.986	84.428	105.666	113.132	99.91	79.13	66.002	67.619
CNAG_04183	3	Yes	118.5	530.503	1647.25	46.4112	1.02381	21.5	0.0313	51.5	3.17087e-05	40.5	0.000152953	5	143		52.157	45.513	36.274	271.55	820.986	1482.87	1683.52	908.551	262.121	133.541	193.239	449.252	596.667	749.59	541.325	350.41	311.416	382.667	525.126	665.47	711.602	622.441	512.474	423.305
CNAG_01572	4	Yes	209	17.5404	33.415	6.80122	1.04762	84	0.0147	15	1.61114e-05	21	2.89488	89	322		5.76	6.65	13.619	28.531	39.175	37.001	25.68	9.675	6.559	9.966	13.857	19.49	23.978	21.984	14.387	12.581	13.957	16.938	19.873	21.478	17.61	15.564	13.598	13.058
CNAG_04828	5	Yes	221.5	575.234	1034.58	4.49406	1.02387	30	0.0235	30	1.7384e-06	1.5	18.5677	160	819		885.089	850.031	1330.67	643.965	467.673	296.095	359.155	452.004	722.493	1088.96	760.519	465.839	329.675	351.404	460.963	478.873	649.164	578.421	443.561	382.806	361.804	401.714	500.201	544.531
CNAG_06104	6	Yes	284	28.6233	89.108	35.5246	1.04764	87	0.0334	55	1.61114e-05	21	6.02603	121	394		12.048	11.44	89.983	91.689	17.786	3.199	2.581	9.381	32.585	62.055	52.087	24.339	12.273	13.304	21.395	35.485	36.778	28.528	19.623	14.721	14.143	19.926	28.894	32.716
CNAG_05605	7	Yes	285	9.76604	20.066	6.58475	1.01287	16	0.0465	93.5	1.1353e-05	14.5	19.2911	161	395		3.593	5.303	9.216	23.659	15.544	10.202	7.963	5.205	5.302	8.787	12.99	13.857	10.42	9.654	7.417	9.559	9.056	10.358	10.8	10.431	8.961	7.745	9.61	8.753
CNAG_04245	8	Yes	290	435.744	1245.32	70.6567	1.07143	179	0.041	78	2.26875e-05	30	2.66373e-05	3	144		35.314	17.878	28.379	366.916	788.084	1128.26	1263.2	726.15	218.951	123.302	217.701	436.933	484.161	553.141	404.529	315.999	279.515	335.797	471.563	553.136	537.31	476.175	371.705	323.753
CNAG_02963	9	Yes	317	10.7339	25.349	10.7346	1.04762	80	0.0234	29	2.26875e-05	30	30.3085	178	396		2.604	4.372	11.326	27.953	18.392	10.23	8.205	4.976	7.279	12.348	15.127	13.797	11.178	8.451	8.09	9.916	12.446	12.737	11.796	9.984	8.577	8.238	8.873	10.719
CNAG_04728	10	Yes	322.5	65.9035	65.435	3.18744	1.02694	44	0.0124	10.5	2.26875e-05	30	116.737	238	323		29.914	43.649	65.333	94.911	95.349	76.111	59.116	40.854	36.957	53.726	75.321	81.046	73.05	63.079	57.008	63.49	72.144	75.737	77.856	75.867	71.501	63.898	65.3	70.468
CNAG_01818	11	Yes	345.5	39.2198	35.164	3.33369	1.02405	33	0.029	41	6.06167e-05	63.5	55.0483	208	324		15.068	18.725	35.714	46.984	49.517	44.28	44.69	30.931	27.717	34.419	42.65	50.232	46.752	44.764	41.98	38.128	41.989	44.39	44.231	44.856	42.95	39.733	35.384	35.191
CNAG_04157	12	Yes	345.5	21.461	66.705	22.3524	1.04762	80	0.0298	44	4.39962e-05	51.5	24.8201	170	397		3.124	6.8	29.201	69.829	34.481	16.244	10.544	7.258	9.817	22.794	36.16	28.415	20.937	15.36	14.552	20.591	24.962	27.591	23.635	17.876	15.568	15.868	19.002	24.455
CNAG_03516	13	Yes	410	199.557	491.179	19.4314	1.0956	329	0.0217	22.5	3.17087e-05	40.5	0.0447645	18	286		229.751	26.649	57.213	254.137	422.991	517.828	422.519	163.873	44.637	53.6	140.97	246.796	234.292	239.548	151.136	134.273	118.756	148.828	205.668	247.988	227.395	195.111	157.756	147.659
CNAG_05419	14	Yes	432	19.1932	34.082	10.8989	1.07241	201	0.0233	27.5	3.17087e-05	40.5	21.2715	163	1		30.384	17.914	5.198	3.443	6.711	14.863	18.623	37.525	29.683	21.219	15.436	16.379	15.766	19.921	23.199	22.049	17.965	16.633	15.758	18.513	19.539	23.492	26.389	24.034
CNAG_03125	15	Yes	437	12.1505	34.103	16.1502	1.025	39	0.0764	194	0.000152296	116	2.80784	88	398		2.251	5.718	15.713	36.354	22.606	13.172	9.713	5.022	5.153	9.792	17.255	14.063	12.724	10.066	8.671	11.046	11.819	13.8	13.005	11.228	10.796	9.285	10.447	11.912
CNAG_05033	16	Yes	449	97.5718	175.429	7.07105	1.09524	312	0.0073	2	3.78124e-06	6	9.15578	129	287		70.586	28.896	59.467	118.228	171.262	204.325	165.97	77.336	47.229	58.27	93.355	130.437	130.143	127.71	84.917	72.034	68.825	85.961	104.278	110.582	100.431	83.579	74.643	73.258
CNAG_06087	17	Yes	458	32.2319	126.69	38.7391	1.02381	21.5	0.124	352	6.06167e-05	63.5	0.046677	21	399		3.357	19.366	73.045	130.047	79.82	31.942	17.607	7.175	11.41	29.164	48.004	39.832	25.027	19.31	18.743	23.105	28.475	30.203	30.463	24.459	19.626	17.938	20.449	24.998
CNAG_06839	18	Yes	460	91.2764	197.024	10.7296	1.02571	41	0.0413	81	0.000476968	228	5.02352	110	325		20.25	33.693	65.64	183.543	217.274	167.454	109.327	58.241	40.961	67.449	102.262	113.679	96.097	81.073	72.862	74.427	88.18	97.16	104.019	94.379	81.862	73.79	72.729	74.282
CNAG_06687	19	Yes	463.5	14.603	36.18	13.5538	1.02978	53	0.085	229.5	0.000112757	91	3.32441	90	400		2.882	11.317	21.436	39.062	25.028	15.112	10.232	5.696	7.186	13.779	17.474	17.254	13.881	12.225	11.174	12.724	13.275	15.077	16.19	14.337	13.287	12.269	14.56	15.014
CNAG_01145	20	Yes	470.5	36.0026	107.232	9.9809	1.02381	21.5	0.091	249	8.29479e-05	75	7.06398	125	401		11.94	22.492	74.706	119.172	61.448	33.529	21.855	13.338	16.721	36.056	53.536	42.906	30.84	22.134	21.899	29.88	32.786	37.151	35.11	30.089	27.065	26.176	28.63	34.604
CNAG_06118	21	Yes	495.5	15.0229	52.027	17.0182	1.02381	21.5	0.0877	236	0.00027272	170	0.896342	68	402		5.571	8.894	33.119	55.275	27.202	9.671	5.773	3.248	7.387	15.395	21.687	18.59	12.299	9.068	9.058	12.035	14.562	16.313	14.241	13.382	10.247	9.802	12.451	15.279
CNAG_02051	22	Yes	506.5	13.7695	33.902	20.6761	1.00032	5	0.115	329	1.1353e-05	14.5	16.2588	158	403		1.723	11.695	14.783	35.625	23.946	15.27	11.589	9.063	10.917	13.568	17.452	14.967	12.663	11.352	10.108	12.496	13.546	14.615	14.429	12.182	10.919	11.317	13.244	12.998
CNAG_05591	23	Yes	519.5	13.349	32.338	13.0935	1.02902	52	0.0498	104.5	0.000112757	91	232.721	272	922		11.368	35.012	13.249	3.933	2.674	3.238	16.806	33.405	22.327	15.094	8.92	8.016	9.127	13.456	16.592	13.597	10.563	8.098	9.537	8.906	13.361	15.514	14.428	13.154
CNAG_05109	24	Yes	533	96.3784	197.938	5.30871	1.072	197	0.0684	162	3.78124e-06	6	24.4725	168	326		50.35	73.765	114.346	154.442	243.877	134.975	93.277	45.939	53.939	81.607	80.805	105.579	119.395	100.695	84.93	51.388	87.493	101.188	102.275	101.738	91.962	81.573	77.023	80.521
CNAG_04089	25	Yes	540	108.434	54.436	1.64928	1.00168	7	0.0155	16	0.00027272	170	799.791	347	145		106.158	88.656	83.865	83.841	105.769	112.885	138.277	113.468	105.773	108.179	101.126	114.9	122.432	131.252	125.727	108.004	102.968	100.406	106.165	110.168	115.124	113.675	105.365	98.24
CNAG_04479	26	Yes	547.5	13.8145	36.441	11.0694	1.04766	88	0.0347	61.5	0.000204418	142	173.005	256	404		5.754	4.8	24.074	40.06	25.88	8.539	4.856	3.619	7.556	14.615	20.162	16.912	12.433	11.47	10.237	11.583	16.344	17.878	14.354	11.955	11.011	10.857	11.711	14.888
CNAG_05455	27	Yes	563	156.127	136.916	2.3614	1.02384	28	0.0354	64	0.000112757	91	1128.11	380	2		167.533	146.561	101.685	100.57	107.001	117.411	154.33	237.486	195.517	165.283	158.406	138.87	154.534	166.309	186.164	209.598	156.812	152.788	137.938	137.333	151.511	165.426	172.427	165.564
CNAG_05565	28	Yes	564	16.6091	65.497	41.6309	1.02381	21.5	0.107	302.5	0.000361702	199	0.240674	41	405		1.612	3.822	44.238	67.109	28.673	9.944	5.787	3.407	7.612	19.674	26.632	19.033	13.428	10.58	10.317	13.377	17.787	18.134	16.707	13.908	11.389	10.329	11.983	13.137
CNAG_01903	29	Yes	567.5	12.686	44.387	16.8582	1.07143	179	0.0928	259	6.06167e-05	63.5	0.865851	66	406		3.096	2.799	17.23	47.186	30.383	10.666	5.523	2.945	4.231	12.134	18.069	15.472	11.681	9.587	8.874	9.542	13.482	14.348	13.883	11.544	9.577	9.373	10.57	12.27
CNAG_04788	30	Yes	567.5	9.80121	37.723	16.1498	1.02381	21.5	0.129	371	0.000152296	116	0.625366	59	407		2.764	3.315	14.612	40.213	24.928	9.891	4.362	2.49	4.135	9.563	14.386	13.381	8.478	6.201	5.761	7.026	8.411	9.773	9.379	7.536	6.683	6.063	7.603	8.275
CNAG_03716	31	Yes	569	69.5502	197.571	34.1996	1.05074	119	0.0894	243	0.000204418	142	0.865384	65	288		5.951	57.714	10.906	88.276	139.731	203.522	154.977	64.635	29.623	39.614	70.653	85.58	90.461	77.879	52.564	45.863	43.389	50.316	65.517	73.541	64.51	60.484	47.825	45.674
CNAG_05003	32	Yes	573	5.99233	12.418	7.41094	1.07158	189	0.0606	143	1.61114e-05	21	75.7124	220	923		9.304	14.355	2.592	2.431	1.937	2.136	5.236	12.92	7.494	5.7	5.478	4.287	4.324	4.47	6.779	8.345	5.562	4.81	4.544	4.746	5.9	5.94	7.061	7.465
CNAG_03212	33	Yes	576.5	20.6352	75.604	16.9368	1.02381	21.5	0.147	424.5	6.06167e-05	63.5	0.868722	67	408		4.744	13.797	69.483	80.348	30.756	9.174	5.253	5.539	14.483	26.612	31.121	21.548	14.401	10.911	13.44	17.741	19.958	20.792	17.196	14.411	11.604	11.224	14.171	16.538
CNAG_02154	34	Yes	583	14.6776	33.992	8.46093	1.06924	171	0.069	163	0.000152296	116	9.62048	133	409		4.556	8.956	19.171	38.548	25.659	14.183	9.627	5.996	8.758	13.901	19.661	18.724	15.871	14.505	12.856	13.233	14.262	15.58	13.923	14.309	13.058	11.008	12.324	13.593
CNAG_07817	35	Yes	585.5	12.1615	43.631	21.5516	1.05	116	0.113	324.5	0.000112757	91	0.457464	54	410		2.123	3.926	14.826	45.754	34.165	16.4	8.005	4.064	4.4	10.081	16.587	13.807	11.056	8.479	6.865	8.622	10.809	11.988	13.39	10.782	8.517	6.94	9.472	10.818
CNAG_07807	36	Yes	603	2144.77	6271.74	52.4955	1.05939	150	0.041	78	0.000815726	304	1.2613	71	820		2418.62	1291.57	2569.82	1265.58	663.449	182.232	121.792	599.886	3032.69	6393.53	3949.79	1870.77	1139.47	1117.02	1902.46	2632.6	4033.79	2961.25	1989.32	1437.03	1404.83	2018.99	2944.13	3533.85
CNAG_05391	37	Yes	606	20.1605	39.045	4.59365	1.04789	91	0.0611	144	1.61114e-05	21	816.525	350	411		11.023	13.718	25.224	49.91	30.169	20.093	14.282	10.865	13.626	19.908	28.023	23.153	18.913	15.177	16.187	19.983	20.833	21.089	20.502	17.821	17.28	16.499	18.786	20.787
CNAG_02864	38	Yes	608	102.483	573.226	541.779	1.04762	80	0.124	352	0.00027272	170	0.000625647	6	3		79.733	1.441	1.38	1.349	1.06	2.213	114.083	574.286	242.216	80.325	24.81	11.012	17.107	75.042	167.132	189.487	92.306	47.323	46.599	59.177	111.821	167.335	185.727	166.62
CNAG_00869	39	Yes	610	9.20871	23.031	7.08964	1.02435	36	0.141	406.5	3.17087e-05	40.5	7.63097	127	412		6.786	6.11	7.055	26.813	24.546	11.407	6.48	3.782	3.84	6.849	10.492	11.574	8.879	7.476	5.919	7.401	8.141	9.353	9.972	9.051	7.426	6.286	7.16	8.211
CNAG_06603	40	Yes	610.5	27.0788	29.707	2.73573	1.0273	46	0.0322	53	0.00062546	266.5	133.491	245	327		24.709	20.904	31.039	46.545	46.822	31.326	28.705	17.363	17.115	23.508	33.108	36.53	30.983	26.297	23.475	22.064	24.562	25.129	27.879	25.833	21.941	21.875	20.932	21.247
CNAG_03305	41	Yes	630.5	12.7126	14.941	3.62953	1.07616	230	0.00851	4.5	0.000152296	116	272.309	280	413		9.276	5.682	11.906	20.623	18.023	14.024	11.679	6.689	7.576	10.952	16.516	15.841	14.237	11.898	10.77	12.629	12.904	14.882	15.449	14.567	12.146	12.096	11.541	13.197
CNAG_05979	42	Yes	631.5	26.4445	38.459	5.23184	1.09656	343	0.0239	31	7.93605e-06	11.5	134.509	246	146		37.787	23.669	12.223	9.088	19.512	35.793	47.547	40.206	28.996	25.369	22.216	23.56	25.878	30.122	29.013	27.109	20.731	21.557	20.987	26.09	26.608	28.186	27.634	24.788
CNAG_05876	43	Yes	632	88.6255	217.097	9.77408	1.0352	65	0.119	338.5	4.39962e-05	51.5	30.1016	177	414		24.743	43.32	219.286	241.84	137.874	82.13	53.908	42.806	44.197	86.613	111.316	94.978	81.963	65.989	64.618	79.544	90.796	84.507	100.544	90.125	70.287	67.328	66.615	81.685
CNAG_05822	44	Yes	633	19.4937	17.664	2.33102	1.0344	64	0.0885	239.5	3.17087e-05	40.5	308.866	289	328		17.555	14.534	15.419	30.121	30.935	29.341	23.579	17.23	13.271	14.566	18.441	19.915	22.615	19.364	18.089	18.925	16.249	17.208	18.688	18.714	19.848	18.756	17.502	16.983
CNAG_03473	45	Yes	633.5	14.3517	23.579	5.50239	1.0975	352	0.0213	20	6.06167e-05	63.5	44.5571	198	415		5.237	7.592	16.98	28.816	24.46	14.362	10.653	7.941	7.55	11.759	17.817	19.936	14.834	13.576	12.53	14.179	15.251	16.638	15.898	15.267	14.344	12.171	12.497	14.152
CNAG_01620	46	Yes	635	12.4676	30.551	8.68579	1.02423	35	0.0953	268	5.50159e-06	9	561.599	323	416		3.975	8.326	17.362	34.526	21.598	13.55	10.086	6.57	7.071	11.135	18.244	12.722	11.518	10.239	9.554	11.567	11.896	14.224	11.789	11.081	9.5	9.144	11.482	12.064
CNAG_05726	47	Yes	635	77.5937	78.593	2.81173	1.02785	50	0.0215	21	0.000361702	199	921.845	365	417		74.407	55.962	79.718	121.973	105.275	69.791	53.587	43.38	45.345	73.558	104.964	98.608	75.669	72.651	66.801	73.117	82.554	88.005	87.985	82.947	80.334	72.303	74.131	79.184
CNAG_03447	48	Yes	641	16.447	30.045	6.12801	1.09678	345	0.036	67	8.29479e-05	75	15.7091	154	418		5.859	9.913	16.218	35.904	29.576	19.296	14.818	7.705	7.353	12.351	20.456	21.252	18.487	15.813	13.627	15.108	15.791	18.157	18.213	16.991	15.496	14.48	15.608	16.257
CNAG_01816	49	Yes	661	2.98171	4.61	5.29637	1.05613	141	0.0267	36	0.000815726	304	31.6843	180	289		1.321	1.073	1.854	5.186	4.681	5.683	4.408	1.776	1.504	1.749	2.33	3.079	3.676	3.6	2.666	2.378	2.754	2.806	3.794	3.39	3.295	3.257	2.511	2.79
CNAG_04697	50	Yes	679	8.65779	18.622	8.22904	1.07149	186	0.03	46	0.000112757	91	856.303	356	419		3.192	2.576	6.81	21.198	15.508	7.864	5.443	2.995	4.852	9.86	12.721	11.641	9.58	8.303	6.983	8.241	9.633	10.247	10.146	8.197	7.774	7.385	8.092	8.546
CNAG_07824	51	Yes	694	3.59062	7.078	7.14944	1.04817	95	0.0345	60	0.000204418	142	1386.79	397	4		3.957	6.655	1.852	1.151	1.233	1.521	3.947	8.229	6.409	3.823	2.829	2.632	3.321	4.139	4.402	4.18	2.664	2.69	2.521	2.897	3.576	4.285	3.919	3.343
CNAG_07990	52	Yes	698.5	86.9587	313.153	44.2651	1.11916	454	0.0849	228	1.1353e-05	14.5	5.20537e-06	2	329		7.487	7.238	11.564	86.744	320.391	316.325	215.09	68.069	15.216	10.929	43.54	100.739	105.384	100.235	59.815	48.427	51.23	65.602	85.138	96.318	92.588	71.621	55.797	51.521
CNAG_01915	53	Yes	699.5	295.588	595.065	9.25115	1.11923	456	0.0217	22.5	0.000204418	142	1.86521	79	5		356.826	508.099	288.914	72.119	121.614	237.185	381.115	561.197	667.184	484.079	247.736	176.773	189.73	255.995	369.125	369.648	245.17	162.259	131.305	158.76	211.982	304.409	322.711	270.182
CNAG_07959	54	Yes	705	25.2836	43.884	4.77789	1.04832	101	0.0592	135	0.000476968	228	125.094	241	420		16.721	14.181	29.047	55.5	47.478	25.04	16.034	11.616	13.518	22.832	31.356	29.332	23.242	21.881	19.839	24.115	25.048	26.863	28.273	27.306	24.638	23.383	23.594	25.97
CNAG_07669	55	Yes	721.5	48.4875	34.152	2.38559	1.06378	158	0.0286	39	3.17087e-05	40.5	9716.08	484	330		24.648	31.903	54.677	52.649	58.8	47.533	45.881	39.703	42.946	54.926	58.236	56.929	50.73	46.108	45.038	45.597	53.32	56.885	58.49	50.626	45.916	52.447	44.376	45.335
CNAG_04090	56	Yes	725.5	36.1623	84.424	19.9249	1.07188	194	0.0576	128	6.06167e-05	63.5	758.889	340	1017		88.885	31.089	8.856	4.461	5.613	10.039	18.581	49.183	56.811	40.382	28.649	25.133	28.582	39.121	44.101	52.238	39.781	35.055	32.791	33.423	39.354	45.941	57.587	52.24
CNAG_03977	57	Yes	730	10.9205	37.201	20.4058	1.04898	107	0.155	443.5	6.06167e-05	63.5	5.48211	116	421		1.917	3.375	9.763	39.118	23.75	10.789	6.592	4.257	5.288	8.568	14.812	12.345	10.845	8.653	7.359	9.735	11.94	12.74	11.998	10.266	9.623	8.676	9.658	10.024
CNAG_02785	58	Yes	746.5	58.9699	150.416	7.44539	1.09589	333	0.0979	273	3.17087e-05	40.5	4.16011	100	422		23.337	27.279	78.041	173.753	150.688	79.196	49.059	31.809	26.629	42.157	73.624	77.149	61.956	51.546	40.071	46.172	47.953	53.116	58.088	55.283	46.234	40.972	38.965	42.2
CNAG_03655	59	Yes	751.5	20.8106	75.618	25.8498	1.02381	21.5	0.206	590	0.000112757	91	0.376498	49	423		3.043	18.475	47.242	78.661	49.712	19.418	9.954	6.328	11.157	19.979	25.22	21.462	17.495	14.703	14.113	14.629	18.004	19.586	18.644	15.668	12.516	12.239	15.446	15.76
CNAG_00273	60	Yes	769	15.7152	23.984	4.17459	1.03047	57	0.064	153	0.000361702	199	885.419	360	424		7.555	13.704	27.332	31.539	20.316	19.652	16.541	10.207	11.636	17.609	19.343	16.924	14.427	10.869	11.854	12.504	14.929	17.512	15.683	14.965	12.982	12.327	13.196	13.559
CNAG_05742	61	Yes	769.5	16.8343	21.787	3.79895	1.10539	406	0.0358	65.5	0.000112757	91	54.5473	207	6		23.532	21.5	13.521	7.784	8.349	14.81	17.728	29.571	25.482	17.86	17.079	14.911	14.474	17.152	17.44	19.269	15.071	14.185	13.544	13.835	15.667	16.065	18.141	17.054
CNAG_05752	62	Yes	770.5	25.6778	88.361	25.9466	1.09636	342	0.103	288.5	0.000152296	116	0.0714511	24	425		3.542	6.979	31.282	91.903	64.492	29.225	19.492	8.273	6.875	16.77	33.293	34.132	26.638	20.647	17.049	19.511	23.132	28.325	27.65	23.606	21.525	18.009	20.786	23.131
CNAG_07924	63	Yes	774	19.5614	48.729	6.5595	1.02381	21.5	0.189	529	4.39962e-05	51.5	26.4219	172	426		11.633	13.325	39.786	57.494	37.664	17.552	13.139	8.765	12.303	19.1	23.299	20.759	17.055	15.829	13.194	14.416	16.598	17.924	19.339	16.735	15.622	14.132	16.488	17.323
CNAG_00677	64	Yes	774.5	25.3105	73.739	16.2985	1.07143	179	0.17	476	6.06167e-05	63.5	0.508762	56	427		5.232	15.985	50.65	78.559	60.306	34.405	21.038	10.816	4.82	12.58	25.97	26.989	23.991	20.343	19.081	17.464	22.003	25.497	26.89	25.027	22.189	18.902	18.045	20.669
CNAG_03184	65	Yes	775	28.3053	110.327	26.316	1.02381	21.5	0.217	616.5	0.000112757	91	0.327063	46	428		4.358	28.912	78.852	114.685	64.255	25.977	16.368	7.017	8.02	21.001	35.628	32.378	22.035	16.188	15.87	18.964	24.517	26.117	24.744	21.485	16.682	15.809	17.932	21.534
CNAG_01372	66	Yes	778	34.3834	133.193	20.3117	1.04817	96	0.194	547.5	4.39962e-05	51.5	2.16237	83	429		24.779	11.824	86.299	140.09	82.879	22.941	11.952	6.897	12.703	32.007	47.78	40.468	27.255	21.184	20.737	23.296	32.25	33.042	32.162	24.826	21.683	20.243	21.632	26.273
CNAG_00415	67	Yes	783	11.8867	16.454	3.24997	1.06745	168	0.0886	241	8.29479e-05	75	372.115	299	430		7.69	11.625	22.745	23.767	15.068	10.403	9.165	7.313	9.195	12.247	15.327	14.303	11.545	10.878	9.56	10.567	11.534	10.776	11.547	10.287	10.223	9.335	9.737	10.443
CNAG_00320	68	Yes	786.5	15.7494	37.968	6.80728	1.0953	319	0.109	309	1.1353e-05	14.5	12.2999	144	431		9.84	11.166	33.288	44.506	28.422	16.183	10.409	6.538	11.028	16.165	18.492	18.172	14.364	11.168	11.412	11.832	14.268	15.335	15.366	13.851	11.586	10.222	10.942	13.43
CNAG_06500	69	Yes	794	13.484	17.833	5.95361	1	2.5	0.0262	34	0.00062546	266.5	10277.3	491	432		3.6	5.88	10.136	21.433	17.061	11.551	10.554	5.267	8.073	13.768	17.236	17.915	16.469	14.308	12.909	13.209	15.634	19.205	18.292	15.621	14.68	12.808	13.726	14.281
CNAG_03484	70	Yes	803.5	13.6047	34.984	8.10479	1.07143	179	0.0727	177	4.39962e-05	51.5	1344.38	396	433		4.924	11.071	21.863	39.908	20.163	9.943	6.94	7.701	12.854	16.324	16.751	12.913	10.786	9.152	10.778	11.781	15.859	15.028	12.73	11.306	10.258	9.813	12.732	14.935
CNAG_00076	71	Yes	806	9.66579	16.485	8.92167	1.0537	133	0.0421	83	0.00027272	170	2739.83	420	7		5.731	18.151	6.106	2.081	2.391	6.859	10.997	18.566	15.117	10.253	6.76	7.401	8.936	10.062	13.975	12.236	9.092	7.821	6.548	8.032	11.253	11.325	11.693	10.593
CNAG_00649	72	Yes	807	186.275	142.87	2.08139	1.01146	15	0.041	78	0.000476968	228	9863.19	486	147		173.501	148.674	170.489	132.117	175.563	219.244	274.987	266.283	197.007	173.019	157.092	184.048	197.676	229.26	217.187	164.161	161.481	160.978	167.344	190.006	183.502	192.09	173.757	161.14
CNAG_00053	73	Yes	819.5	25.9145	79.325	24.8715	1.09739	350	0.039	71	0.00105824	346.5	0.442843	52	434		6.086	4.585	18.827	82.648	59.781	24.334	12.163	3.95	3.323	10.892	30.13	41.055	23.868	18.453	16.115	21.975	30.879	37.906	38.984	35.42	24.75	21.998	23.983	29.844
CNAG_04412	74	Yes	823	8.07133	13.693	10.9153	1.14346	630	0.00851	4.5	3.17087e-05	40.5	13.2343	148	924		11.87	15.074	6.933	1.703	1.381	1.733	3.263	10.467	12.22	9.334	6.037	5.412	5.874	7.544	10.925	12.712	8.339	6.306	6.925	7.198	8.664	11.053	11.49	11.255
CNAG_03913	75	Yes	824.5	16.1943	30.243	4.92104	1.04921	109	0.0594	136.5	0.00027272	170	1715.7	409	435		12.283	8.194	29.428	37.956	16.989	12.209	9.295	7.713	8.926	18.282	24.039	21.502	16.449	15.451	11.617	14.905	17.366	18.598	16.261	14.518	14.332	12.87	13.836	15.643
CNAG_03214	76	Yes	831	10.6086	11.388	2.68836	1.04829	100	0.0436	86	0.000152296	116	18267.6	529	436		9.973	7.21	9.479	18.133	14.635	11.432	8.783	6.745	8.828	11.044	12.424	11.555	10.221	9.461	9.522	10.305	11.184	12.172	11.071	10.831	10.684	8.816	9.638	10.461
CNAG_05221	77	Yes	834	355.034	716.815	6.28617	1.04775	90	0.0294	42	0.00136576	390	485.023	312	437		240.493	242.997	816.225	852.417	505.371	238.308	194.858	135.602	183.868	440.39	559.038	397.458	249.043	229.458	239.047	356.594	405.477	390.098	336.134	279.774	253.739	255.074	314.775	404.579
CNAG_03525	78	Yes	840	9.67917	29.146	9.9077	1.07143	182	0.179	502	1.61114e-05	21	9.75493	135	1018		32.418	17.527	5.893	3.272	3.985	6.492	9.53	14.022	13.606	10.232	8.169	6.078	5.618	7.376	8.179	10.234	8.36	7.402	6.456	7.385	8.12	9.641	11.377	10.928
CNAG_05053	79	Yes	850	11.6422	28.766	7.70536	1.04764	86	0.0774	201	0.000815726	304	176.168	259	438		4.29	5.402	17.111	33.056	18.31	10.637	7.132	4.614	5.081	10.668	15.683	14.938	11.422	8.998	9.141	10.765	12.021	13.178	12.132	11.464	10.966	9.721	11.179	11.503
CNAG_06335	80	Yes	858.5	23.638	63.74	12.2675	1.12034	472	0.0753	189.5	0.000152296	116	1.89337	81	439		6.396	5.657	33.403	69.397	47.745	27.64	20.563	8.781	5.815	14.726	29.146	29.768	22.556	21.289	16.034	18.332	21.462	26.3	27.338	26.439	24.25	20.231	21	23.045
CNAG_04642	81	Yes	874.5	80.977	142.122	4.29788	1.09576	331	0.129	371	1.7384e-06	1.5	25.4022	171	440		55.518	79.88	185.1	185.217	141.641	67.164	44.101	43.095	52.58	75.326	88.365	86.492	71.891	61.334	63.543	62.699	71.322	80.558	84.985	78.025	66.539	64.235	64.025	69.814
CNAG_06336	82	Yes	875	27.8615	44.365	10.3184	1.08545	279	0.0358	65.5	0.00105824	346.5	33.8843	184	331		17.83	18.717	33.048	40.907	49.126	37.387	28.724	9.72	4.761	8.387	19.793	30.536	30.927	26.657	19.859	22.129	25.332	35	41.519	41.867	38.2	33.488	26	28.763
CNAG_01285	83	Yes	877.5	88.135	349.38	16.5467	1.02384	29	0.278	778.5	2.26875e-05	30	0.232353	40	441		33.98	57.016	255.514	371.853	184.532	72.313	49.589	22.473	25.495	61.322	113.021	102.093	64.145	55.844	48.174	62.914	72.818	79.268	78.402	70.185	58.973	50.132	56.846	68.337
CNAG_06148	84	Yes	878	7.04783	17.968	8.71159	1.11932	458	0.0772	200	2.26875e-05	30	39.176	190	442		2.518	4.585	5.165	20.298	15.477	8.571	5.196	2.796	2.33	5.715	7.902	7.765	7.211	6.13	5.047	5.905	7.16	9.24	8.43	7.109	5.913	5.265	6.44	6.98
CNAG_05153	85	Yes	889	11.5172	18.127	4.78592	1.08299	268	0.031	49	0.000815726	304	209.072	268	8		11.171	15.798	7.772	4.788	6.098	8.18	14.153	22.915	20.284	14.498	8.916	8.864	10.106	13.541	14.445	12.377	9.069	7.927	8.071	9.714	10.178	13.406	13.052	11.09
CNAG_03657	86	Yes	902.5	6.13817	8.014	3.21137	1.07475	217	0.0525	112	0.00062546	266.5	461.292	307	443		5.197	4.049	7.059	11.638	8.584	6.536	4.796	3.624	5.223	6.279	7.795	6.681	6.223	5.819	5.235	5.403	5.817	5.988	6.615	6.299	5.184	5.151	6.134	5.987
CNAG_04936	87	Yes	913	16.157	38.805	11.7762	1.04818	97	0.119	338.5	4.39962e-05	51.5	2991.27	426	444		3.601	6.71	10.925	42.406	32.246	17.013	11.799	8.162	10.562	16.152	19.458	18.888	17.161	14.825	13.587	15.772	16.108	18.893	16.626	15.603	15.563	13.838	15.03	16.841
CNAG_03368	88	Yes	925.5	14.8694	38.283	10.9721	1.09532	322	0.14	403.5	0.000112757	91	4.91825	109	445		3.839	14.281	23.878	42.122	31.3	17.544	11.616	6.737	7.685	13.253	17.061	16.719	14.694	13.506	11.447	10.73	12.212	14.087	14.317	13.529	11.366	10.196	11.905	12.842
CNAG_02060	89	Yes	928	76.0951	282.693	125.425	1.04762	80	0.138	398	0.000361702	199	151.822	251	821		2.272	99.089	284.965	270.026	107.633	27.235	19.18	48.013	114.795	163.948	112.425	51.985	31.636	28.449	47.445	64.496	75.783	58.534	34.164	24.246	27.721	33.638	47.238	51.366
CNAG_06010	90	Yes	933.5	18.8515	17.81	3.22681	1.12308	490	0.0224	24.5	0.000112757	91	621.508	328	148		17.898	13.093	7.998	13.363	17.94	23.625	25.808	17.57	15.81	16.186	17.38	18.145	23.206	23.368	20.76	20.061	16.586	19.932	19.831	21.473	22.484	21.213	19.641	19.066
CNAG_06819	91	Yes	934.5	13.2186	9.568	2.04045	1.07506	220	0.0233	27.5	0.000815726	304	1160.02	383	9		14.62	13.696	10.378	9.196	11.125	15.183	17.383	18.764	15.175	12.922	11.97	12.284	13.391	15.293	14.572	13.707	11.353	11.133	11.361	12.783	12.539	12.669	13.671	12.079
CNAG_03966	92	Yes	953	13.647	56.897	23.1821	1.02565	40	0.276	771.5	3.17087e-05	40.5	4.32113	101	446		2.565	6.962	28.344	59.462	29.586	11.602	8.746	4.33	5.844	13.668	16.692	13.995	10.097	8.563	8.137	8.71	12.251	13.355	12.34	10.428	8.702	9.558	10.677	12.913
CNAG_02394	93	Yes	972	73.8105	88.338	2.93567	1.09605	337	0.0989	277	8.29479e-05	75	290.91	283	822		61.724	65.435	133.975	124.489	91.855	78.092	63.591	45.637	47.935	60.2	83.334	89.413	76.302	64.238	61.871	65.398	69.385	73.422	77.237	73.844	66.874	64.699	64.632	67.87
CNAG_04104	94	Yes	976.5	11.3008	22.737	12.708	1.07144	183	0.0595	138.5	0.000152296	116	21736.5	539	1019		24.679	12.598	4.202	2.456	2.215	1.942	3.31	11.935	18.538	15.143	10.916	9.335	9.536	11.533	16.86	15.966	13.734	10.897	8.499	9.732	10.822	14.442	15.462	16.467
CNAG_05406	95	Yes	983.5	32.8455	89.85	13.5314	1.07165	190	0.217	616.5	2.26875e-05	30	12.7733	147	823		22.676	26.616	97.02	96.098	45.836	26.663	15.247	7.17	14.227	27.76	40.813	38.074	27.473	22.566	22.009	28.949	29.932	33.221	30.882	29.383	26.305	22.632	26.938	29.802
CNAG_07982	96	Yes	987.5	14.1445	34.438	15.9018	1.08881	287	0.163	461.5	0.000152296	116	6.31455	123	332		2.311	9.441	9.706	24.149	36.749	25.865	19.273	9.341	9.97	11.782	13.172	14.187	15.382	13.212	12.009	9.045	13.679	13.356	15.248	13.608	13.061	11.907	11.467	11.549
CNAG_06745	97	Yes	989.5	2325.01	7708.92	70.1544	1.09489	307	0.0845	225	0.00105824	346.5	5.09634	111	1020		2349.38	1346.01	2172.99	1087.86	783.697	184.983	111.474	547.099	3875.6	7820.39	3760.44	2003.5	1301.31	1313.63	2027.19	2365.57	4653.07	3537.83	2051.87	1472.41	1537.73	2089.86	3375.86	4030.41
CNAG_05516	98	Yes	992.5	8.86692	15.546	4.14378	1.05774	144	0.127	362.5	0.000112757	91	1303.09	395	447		5.75	6.335	9.202	20.491	14.865	11.651	7.192	4.945	5.81	8.209	9.91	8.629	8.886	7.376	7.012	7.873	8.128	8.973	9.836	8.402	7.866	7.709	8.099	9.657
CNAG_01656	99	Yes	999	11.5957	27.124	12.2175	1.01118	13	0.122	344	0.00136576	390	159.892	252	10		7.071	12.918	5.661	2.418	2.446	10.178	18.473	29.542	26.404	17.323	9.566	7.906	10.058	13.838	17.96	14.741	9.051	6.621	5.171	7.174	9.59	12.56	11.435	10.192
CNAG_03715	100	Yes	1002.5	20.6852	74.578	26.8324	1.0241	34	0.202	574.5	0.000476968	228	22.9834	166	448		2.887	16.576	59.18	77.465	37.769	13.721	7.633	5.712	7.869	16.547	24.709	19.966	17.133	11.89	13.082	16.696	21.32	22.279	19.141	16.076	14.579	14.68	17.474	22.061
CNAG_02896	101	Yes	1022.5	116.61	149.45	4.30488	1.09528	318	0.0337	57.5	0.000361702	199	5080.64	448	1021		194.671	194.516	82.932	45.221	48.083	97.29	177.217	177.28	109.259	98.514	92.312	99.7	114.361	146.591	146.402	131.821	111.417	100.409	96.026	103.971	107.054	109.771	111.531	102.294
CNAG_00480	102	Yes	1026.5	9.05575	30.61	16.8028	1	2.5	0.327	901	5.50159e-06	9	5.25835	114	925		27.244	32.547	8.685	2.403	1.937	3.589	6.029	9.93	10.777	8.703	5.507	5.369	5.92	7.52	8.713	8.848	7.724	6.202	6.082	6.754	7.386	9.326	10.238	9.905
CNAG_06352	103	Yes	1028.5	19.3125	46.811	14.6914	1.0479	92	0.0994	278.5	0.000476968	228	3291.55	430	449		3.419	19.795	26.809	50.23	30.602	11.848	9.529	11.274	16.181	21.23	25.063	21.804	18.272	17.112	16.811	17.289	18.219	20.62	18.756	18.207	15.725	15.785	18.569	20.35
CNAG_03296	104	Yes	1031	33.8506	73.639	5.45191	1.0244	37	0.183	514	0.000361702	199	274.88	281	450		16.541	29.872	73.275	90.18	51.75	38.356	28.698	19.987	22.338	31.764	42.254	37.205	26.714	24.453	23.721	28.446	31.457	33.417	31.17	27.598	25.977	24.148	24.658	28.436
CNAG_00130	105	Yes	1040	30.2408	85.071	56.1693	1.07147	184	0.129	371	0.00136576	390	3.94003	95	1022		86.613	4.549	1.565	1.542	1.929	4.09	9.351	49.993	60.881	35.235	22.158	19.081	20.157	27.765	38.148	41.789	34.048	29.007	27.297	28.024	34.064	42.025	55.323	51.146
CNAG_03993	106	Yes	1041.5	62.9095	107.192	13.1864	1.07715	234	0.0698	165	0.00062546	266.5	1104.63	376	451		8.796	63.31	114.161	115.988	100.11	62.231	55.806	40.35	48.158	66.459	80.183	66.233	64.045	52.649	53.736	53.612	69.896	69.099	58.546	53.891	52.778	49.382	53.653	56.755
CNAG_03477	107	Yes	1044.5	5.58521	25.097	21.8274	1.09538	327	0.152	434.5	0.00027272	170	5.2339	113	452		1.733	1.276	12.381	26.302	12.123	3.547	1.765	1.205	2.616	6.31	8.804	5.865	3.599	2.573	2.935	3.665	6.374	6.139	4.657	3.82	3.47	3.279	4.132	5.475
CNAG_00009	108	Yes	1054	42.3986	123	13.1891	1.1195	461	0.124	352	0.000204418	142	4.05155	99	453		20.612	23.362	113.138	133.091	62.473	23.034	13.183	10.091	17.81	34.423	50.051	53.731	38.27	29.392	32.367	35.313	47.257	47.782	49.253	42.441	37.547	32.964	33.15	36.831
CNAG_02840	109	Yes	1062	8.32554	15.211	5.49498	1.16073	795	0.0439	89	1.61114e-05	21	16.194	157	333		3.384	3.529	7.626	17.066	18.595	11.555	8.012	5.504	4.34	6.639	10.668	10.686	8.42	7.087	7.442	7.267	8.265	8.416	8.7	8.967	7.494	6.947	6.645	6.559
CNAG_03815	110	Yes	1062.5	24.817	30.2	4.60899	1.13432	563	0.0521	110	4.39962e-05	51.5	724.563	338	454		8.368	14.228	27.399	38.568	32.159	24.751	27.167	19.399	21.922	27.249	28.653	27.669	27.989	23.438	24.254	21.352	26.539	27.537	27.682	26.609	23.278	23.133	23.44	22.825
CNAG_05853	111	Yes	1064	29.5145	132.094	81.3003	1.07231	200	0.239	678	0.00027272	170	0.0390811	16	455		1.645	11.491	123.984	133.739	41.194	11.706	4.278	7.482	17.586	33.942	46.318	30.4	16.252	12.723	16.178	25.624	28.752	26.52	26.024	17.781	15.879	15.78	19.05	24.02
CNAG_06832	112	Yes	1064	7.40292	28.565	20.2746	1.0715	187	0.241	682.5	4.39962e-05	51.5	12.208	143	824		3.908	6.031	30.047	25.751	6.942	2.155	1.482	2.611	4.878	8.86	9.977	6.887	3.893	3.933	4.536	7.858	8.013	6.744	5.568	4.326	4.187	4.764	6.711	7.608
CNAG_00274	113	Yes	1067.5	8.83088	31.388	14.1827	1.05389	134	0.182	509.5	0.000815726	304	5.88529	120	456		6.059	2.984	13.197	33.769	19.541	6.551	3.413	2.381	3.064	5.463	10.152	10.402	7.801	6.227	5.764	7.368	8.619	10.823	10.964	8.929	7.338	6.843	6.687	7.602
CNAG_06050	114	Yes	1072.5	4.25737	8.015	4.69015	1.07779	239	0.0784	204	0.00062546	266.5	909.685	363	1023		10.187	5.449	5.868	3.247	2.519	2.203	2.35	5.028	6.297	3.935	2.716	2.432	2.172	2.443	3.784	4.995	4.769	3.929	3.617	3.865	4.788	4.794	5.496	5.294
CNAG_03369	115	Yes	1075	9.66317	23.591	12.6384	1.09526	314	0.0444	91	0.000152296	116	28839.6	554	825		2.027	12.028	25.618	22.003	7.492	3.467	3.708	5.613	10.498	14.8	13.3	8.605	6.859	6.623	8.821	10.1	10.675	10.112	8.428	6.888	6.65	7.329	10.22	10.052
CNAG_01648	116	Yes	1076	1541.17	4498.85	23.9697	1.05805	146	0.0615	146	0.00284964	519	193.792	265	826		1380.64	778.049	1586.48	1182.46	752.612	242.178	195.86	438.749	1918.33	4694.71	3373.65	1709.5	959.381	880.257	1363.69	1701.18	2782.68	2247.93	1449.13	1031.85	975.013	1188.51	1871.41	2283.91
CNAG_06902	117	Yes	1077.5	29.5067	97.418	11.5351	1.04879	106	0.289	804	6.06167e-05	63.5	4.45652	104	457		9.247	26.501	71.508	106.665	67.25	34.607	22.276	10.38	10.504	22.307	33.999	30.477	23.074	20.894	17.795	20.56	23.273	24.939	27.143	24.02	20.53	18.242	20.6	21.369
CNAG_01351	118	Yes	1088.5	115.204	238.283	6.58655	1.04965	113	0.154	440	0.00062546	266.5	218.288	269	458		42.653	113.474	270.515	280.936	181.617	122.294	95.355	65.824	66.638	90.487	145.572	141.218	100.432	82.188	82.296	102.61	104.527	113.53	108.063	100.145	88.076	84.351	85.621	96.484
CNAG_03057	119	Yes	1093.5	7.60417	20.325	8.63524	1.00051	6	0.161	456.5	0.000815726	304	593.598	327	459		2.662	6.572	16.473	22.987	12.488	8.052	5.831	3.761	6.378	9.287	9.754	7.48	6.088	5.114	5.546	6.208	7.413	7.513	6.311	5.345	4.894	4.738	5.244	6.361
CNAG_07631	120	Yes	1093.5	9.98308	32.274	14.1731	1.09533	325	0.19	534.5	8.29479e-05	75	17.921	159	1024		34.724	17.231	6.152	2.45	3.129	4.253	4.928	12.324	13.585	10.433	7.765	6.754	7.112	8.364	10.541	12.118	8.046	7.925	7.575	8.031	9.031	10.284	14.111	12.728
CNAG_05499	121	Yes	1110	203.041	638.303	18.947	1.07249	202	0.162	459	0.000815726	304	12.3572	145	460		35.566	89.734	352.4	673.869	462.151	266.617	204.425	110.407	94.842	160.75	254.697	262.21	182.599	150.477	120.651	160.079	173.152	198.836	179.08	164.202	146.354	129.126	140.658	160.106
CNAG_00118	122	Yes	1114	24.6232	23.047	2.80959	1.12486	499	0.0488	100.5	0.00062546	266.5	144.814	248	461		12.736	14.357	29.585	35.783	32.592	27.057	29.106	23.934	16.433	20.059	22.473	26.901	28.901	27.816	24.089	24.622	22.409	24.87	26.382	26.695	25.213	24.75	22.827	21.368
CNAG_00179	123	Yes	1117	10.4554	46.317	16.8132	1.07183	192	0.282	789	0.000112757	91	0.306476	45	827		4.075	7.883	49.246	38.734	9.672	3.613	2.929	3.816	9.616	17.113	14.804	8.938	4.508	4.311	5.738	9.142	10.836	8.384	7.39	5.533	5.223	5.029	7.051	7.346
CNAG_01279	124	Yes	1118	29.2318	83.678	11.6787	1.14497	651	0.0828	220	0.00027272	170	1.63102	77	462		8.904	12.612	48.254	91.514	67.342	38.012	24.309	12	7.836	19.423	39.586	38.323	28.081	21.298	17.559	23.718	26.03	29.547	29.764	26.891	23.088	20.335	22.047	25.091
CNAG_06747	125	Yes	1122	1836.57	5637.07	43.3989	1.10094	381	0.0655	156.5	0.00175376	433.5	15.1205	151	1025		2502.63	1131.4	2303.63	972.05	672.109	174.725	132.953	461.765	2904.69	5770.02	2929.09	1568.79	1038.4	1057.37	1722.09	1693.32	3315.86	2536.21	1625.29	1184.73	1204.81	1657.49	2509.76	3008.61
CNAG_00709	126	Yes	1124	40.6471	46.284	4.69091	1.04907	108	0.0287	40	0.000815726	304	193085	672	926		36.752	54.363	54.117	20.608	12.54	18.503	25.029	48.126	58.608	55.538	47.268	38.412	38.649	46.873	50.53	58.824	43.977	34.496	31.019	31.778	36.072	42.503	48.365	42.58
CNAG_05062	127	Yes	1168	17.8299	15.054	2.73453	1.07352	208	0.0919	254	0.00027272	170	20246.8	536	290		14.54	9.782	8.679	22.943	21.769	23.733	22.103	17.592	15.893	17.468	18.273	18.481	21.663	19.077	17.899	17.568	14.755	18.401	19.004	17.907	19.066	17.863	16.38	17.078
CNAG_01633	128	Yes	1174.5	12.9678	27.904	6.64173	1.04942	111	0.0532	113.5	0.000815726	304	126655	646	463		6.893	5.372	20.509	32.85	16.364	7.933	5.842	4.946	8.553	14.848	19.278	15.181	11.913	11.317	11.086	12.951	14.754	15.356	13.605	11.58	11.952	11.144	12.755	14.245
CNAG_04487	129	Yes	1183.5	13.0683	6.781	1.70095	1.08795	285	0.0363	68	0.00062546	266.5	36455.2	564	464		12.36	11.957	14.893	16.455	14.597	13.055	9.674	11.235	11.759	12.219	13.82	15.756	12.598	12.359	12.004	12.706	13.132	14.254	13.025	13.483	12.408	12.886	13.084	13.92
CNAG_06674	130	Yes	1187.5	7.95875	30.391	12.0232	1.04848	102	0.301	838.5	0.000204418	142	4.47264	105	465		3.049	5.033	14.531	33.148	17.88	9.45	6.016	2.757	3.02	5.809	9.439	8.607	6.199	4.938	4.937	5.481	6.684	7.672	7.621	6.23	5.299	4.746	5.709	6.755
CNAG_04239	131	Yes	1213	6.20417	14.273	6.59068	1.09524	310	0.124	352	0.000361702	199	832.291	352	466		2.94	3.432	9.487	16.826	10.797	5.683	4.341	2.553	3.17	5.589	7.151	6.645	5.635	5.115	4.945	5.391	6.802	7.06	6.115	6.099	5.795	5.48	5.273	6.576
CNAG_05968	132	Yes	1214.5	32.2852	93.794	32.0885	1.05562	139	0.134	387.5	0.0036067	560	8.22391	128	467		3.017	22.494	43.45	96.811	78.299	45.901	34.762	17.597	23.301	35.859	44.393	35.516	31.076	19.375	24.338	23.674	29.098	31.475	29.719	24.928	20.03	18.75	19.954	21.029
CNAG_06487	133	Yes	1221.5	16.3438	73.356	43.1102	1.04979	114	0.321	886.5	0.000361702	199	0.0521738	22	468		1.742	6.251	43.145	75.098	39.64	16.827	10.404	3.457	3.355	9.013	15.749	17.168	12.382	8.949	8.737	10.68	13.411	15.38	17.264	15.445	11.704	10.612	11.795	14.042
CNAG_04436	134	Yes	1227.5	47.454	98.502	6.72287	1.0817	264	0.182	509.5	0.00027272	170	291.366	284	469		17.212	39.773	73.7	115.714	81.599	50.174	38.362	29.113	25.427	30.164	45.938	53.077	44.261	43.478	37.755	47.207	47.795	49.659	51.744	49.434	44.899	40.952	38.508	42.951
CNAG_07818	135	Yes	1229	15.4119	30.881	6.47633	1.05081	122	0.0397	73.5	0.00175376	433.5	64476.7	600	470		5.639	9.039	20.088	36.52	19.5	9.533	7.886	5.705	9.545	16.377	21.625	19.935	14.056	12.585	12.986	17.371	16.835	18.901	17.261	15.796	14.686	14.166	16.512	17.339
CNAG_03776	136	Yes	1232	23.5938	71.127	10.1943	1.02393	31	0.323	890	0.00027272	170	11.1023	141	471		7.736	17.858	65.68	78.863	41.348	24.254	18.003	10.789	12.777	18.173	28.178	26.971	18.416	16.478	14.676	18.807	19.724	21.448	20.246	17.863	16.714	15.584	16.615	19.051
CNAG_00063	137	Yes	1233	36.999	83.965	16.5808	1.10362	402	0.0693	164	8.29479e-05	75	56638.7	592	149		5.389	20.551	13.593	14.476	39.144	76.538	89.354	67.475	38.309	26.869	22.818	27.106	42.294	48.496	43.548	42.556	24.845	25.993	33.748	40.858	42.009	41.391	32.582	28.034
CNAG_06893	138	Yes	1238.5	10.5116	22.53	7.18616	1.09532	323	0.0297	43	0.00062546	266.5	69610.5	606	472		4.807	3.642	11.494	26.172	16.406	7.064	4.673	4.293	7.293	12.78	16.824	14.478	10.462	8.798	9.169	11.288	12.083	12.251	11.237	9.319	8.268	9.094	9.781	10.602
CNAG_02262	139	Yes	1248	22.3605	37.593	4.77667	1.04873	105	0.142	410.5	0.00062546	266.5	6742.62	466	927		39.768	47.547	30.617	11.17	9.954	24.569	29.869	31.109	27.638	21.967	17.072	15.014	14.654	17.172	20.029	23.684	18.51	17.216	17.078	17.249	18.074	19.461	24.295	22.937
CNAG_04432	140	Yes	1255	19.9615	27.688	3.89472	1.12748	517	0.0564	121	0.000815726	304	486.976	313	473		12.961	9.565	18.819	37.253	25.486	18.417	17.012	10.93	12.713	17.244	24.001	26.035	22.314	20.237	17.958	20.959	20.741	22.778	22.246	22.544	21.399	18.967	18.667	19.83
CNAG_02123	141	Yes	1261	66.3591	160.465	8.41795	1.03075	59	0.172	480.5	0.00105824	346.5	1089.82	375	474		33.812	81.155	165.369	182.097	86.012	38.057	25.899	21.632	26.289	50.377	79.59	74.968	53.605	51.773	47.894	61.583	64.872	72.432	68.823	67.932	59.149	56.025	58.356	64.918
CNAG_02670	142	Yes	1261	21.1891	35.074	7.54854	1.14286	623	0.0473	97	0.000152296	116	2950.87	425	475		5.356	16.678	29.089	40.43	31.416	19.613	18.901	16.95	17.359	25.815	28.19	24.256	20.81	18.565	18.223	20.1	20.334	21.127	21.158	20.216	16.667	17.84	19.184	20.261
CNAG_03893	143	Yes	1268.5	5.83954	13.485	8.24221	1.12297	489	0.0655	156.5	0.00027272	170	5459.68	453	476		1.862	2.697	6.143	15.347	9.494	5.775	3.208	3.633	5.528	7.914	8.88	6.587	5.985	5.036	4.406	5.061	6.065	6.038	5.548	5.207	4.525	4.637	5.044	5.529
CNAG_07736	144	Yes	1278	17.6689	84.216	61.7619	1.02707	45	0.355	961	0.000152296	116	16.1732	156	477		1.386	14.049	81.438	85.602	23.702	4.083	1.971	8.133	21.982	34.003	24.993	12.835	6.115	6.485	11.398	14.256	14.401	11.251	6.714	6.01	5.952	6.849	10.617	9.829
CNAG_01334	145	Yes	1283.5	18.3818	48.452	8.36353	1.14402	637	0.117	334.5	0.00027272	170	11.7816	142	478		6.58	13.77	23.284	55.032	36.702	22.628	17.934	8.385	6.616	16.112	22.641	20.715	16.623	13.519	12.192	13.783	16.365	19.525	19.793	16.392	14.859	13.682	16.02	18.012
CNAG_01209	146	Yes	1286.5	5.44025	11.472	5.75819	1.09869	367	0.108	306	0.00105824	346.5	208.522	267	479		4.811	3.605	7.652	13.883	8.554	5.567	3.998	2.411	2.578	4.668	7.452	6.462	5.252	4.543	4.702	4.462	5.026	5.516	5.779	5.031	4.548	4.113	4.665	5.288
CNAG_00896	147	Yes	1299	6.51317	6.995	2.67224	1.08264	265	0.0628	148	0.00136576	390	10927.3	496	828		7.63	9.848	11.178	10.229	5.794	5.548	4.183	4.974	5.954	8.765	8.866	6.664	5.848	4.635	5.682	6.484	6.459	6.088	5.158	4.763	5.161	5.197	5.027	6.181
CNAG_07335	148	Yes	1299.5	12.5757	10.305	2.04492	1.10114	383	0.106	298.5	0.000204418	142	8605.59	476	480		11.39	11.761	19.04	20.167	17.282	13.907	11.776	9.862	10.281	10.873	14.339	14.015	12.212	10.013	10.12	11.198	11.937	12.303	12.425	12.01	10.83	11.228	10.647	12.202
CNAG_03152	149	Yes	1306.5	69.7228	235.928	19.1665	1.0278	49	0.263	737.5	0.000815726	304	70.8549	216	481		82.071	26.965	204.512	248.915	123.017	40.684	24.368	12.987	24.705	54.293	91.835	75.636	59.495	46.412	40.711	59.814	61.133	70.098	74.805	63.475	49.015	44.419	46.053	47.929
CNAG_05612	150	Yes	1311.5	7.61633	14.761	5.5728	1.12094	480	0.0854	231	7.93605e-06	11.5	54349.4	589	482		5.463	3.228	7.833	17.989	10.333	7.625	6.293	5.051	5.535	7.335	8.746	9.087	7.655	5.447	5.892	7.106	7.824	9.443	8.619	7.183	7.429	6.4	7.639	7.637
CNAG_01248	151	Yes	1315	16.2172	25.596	3.8261	1.09599	336	0.144	417	0.000476968	228	648.889	334	483		14.078	9.759	17.879	34.653	28.081	20.145	17.161	9.057	11.521	15.31	19.88	19.016	16.222	14.916	13.618	13.793	14.015	14.645	15.393	15.094	14.552	12.401	13.61	14.413
CNAG_01520	152	Yes	1323.5	31.3654	27.885	2.47462	1.06353	157	0.125	357.5	0.000476968	228	45094.1	581	334		19.904	25.537	40.4	46.593	46.795	38.053	43.444	23.426	18.91	27.623	30.204	33.999	29.981	28.926	26.549	24.158	32.115	31.637	34.708	33.102	29.977	29.262	28.428	29.038
CNAG_04621	153	Yes	1329	63.6814	333.161	161.482	1.04869	104	0.352	954.5	0.00062546	266.5	3.38473e-05	4	1026		335.237	180.423	26.71	3.361	2.076	3.069	16.183	84.781	107.324	70.987	40.818	28.003	25.457	39.012	61.244	69.725	56.946	43.776	41.967	46.228	48.314	59.096	70.033	67.583
CNAG_04696	154	Yes	1337	7.618	16.896	9.63362	1.00205	8	0.205	585	0.000815726	304	4230.24	440	11		5.438	4.493	3.102	1.957	6.128	6.879	9.267	18.853	17.041	9.347	6.394	5.601	6.46	8.243	10.132	8.666	5.852	5.095	4.113	6.082	7.754	9.155	8.907	7.873
CNAG_01333	155	Yes	1339.5	28.1221	114.895	30.0579	1.14355	632	0.212	599.5	0.000112757	91	0.0394153	17	484		3.954	10.386	63.819	118.849	66.134	31.711	19.61	8.621	6.706	17.545	36.788	33.912	23.49	18.232	16.923	19.757	24.749	27.322	26.071	24.364	20.788	17.481	17.663	20.055
CNAG_04825	156	Yes	1342	26.0686	53.636	5.64301	1.02863	51	0.263	737.5	0.00062546	266.5	303.805	287	485		26.422	22.139	58.153	65.188	33.624	24.25	18.525	11.552	14.63	21.778	33.071	29.005	22.907	20.676	19.277	23.663	22.938	24.247	25.824	23.416	21.798	19.811	20.782	21.971
CNAG_05702	157	Yes	1343.5	44.7251	60.991	3.27239	1.06621	165	0.11	314	0.00224091	480.5	1161.51	384	486		46.742	32.795	72.665	87.831	58.772	42.613	32.219	26.84	27.361	40.148	54.214	50.486	45.915	38.649	35.354	43.478	40.785	43.347	49.612	45.507	38.419	39.668	38.132	41.85
CNAG_02157	158	Yes	1348	14.0226	28.056	6.66102	1.12294	488	0.0599	140.5	0.00175376	433.5	299.322	286	487		10.419	7.704	22.49	33.012	19.793	13.206	10.926	6.01	4.956	10.775	16.466	16.625	14.347	11.38	11.5	12.928	15.858	17.561	16.305	15.655	12.027	11.371	12.242	12.987
CNAG_03168	159	Yes	1354	156.192	199.948	4.80093	1.06294	155	0.0168	17	0.000112757	91	2.27573e+07	1091	150		180.043	250.745	122.917	52.605	72.55	155.34	252.553	251.967	211.86	165.625	111.303	128.514	172.282	203.239	203.186	129.926	128.299	117.523	135.739	148.62	153.286	151.721	139.171	109.591
CNAG_02073	160	Yes	1369	13.2097	18.394	7.05863	1.19059	1102	0.0043	1	0.000152296	116	15.0674	150	12		16.687	20.087	9.306	3.856	3.036	6.228	11.422	21.43	18.924	14.105	10.542	9.958	11.934	14.2	17.452	18.102	12.547	9.807	10.286	11.391	15.47	17.494	17.577	15.193
CNAG_06746	161	Yes	1370.5	2212.64	7472.87	40.0718	1.14429	642	0.112	322	0.00105824	346.5	0.627326	60	1027		2826.48	1472.41	2554.32	1708	839.975	229.173	191.26	900.386	4239.75	7664.13	4616.38	2117.18	1336.82	1361.85	2195.33	2677.95	3346.7	2540.74	1556.93	1148.06	1196.24	1609.07	2336.01	2438.32
CNAG_05803	162	Yes	1381	12.7669	20.645	3.49607	1.02746	47	0.214	604	0.000361702	199	19247.5	531	488		10.485	17.333	21.581	28.916	23.513	14.344	10.427	8.271	10.721	12.916	13.785	12.862	10.484	8.428	8.357	8.903	10.707	12.749	12.118	10.634	8.828	9.712	9.852	10.479
CNAG_05277	163	Yes	1396	93.333	177.721	6.19941	1.07405	213	0.2	565	0.000152296	116	12393.1	502	489		84.117	85.412	201.029	211.902	158.283	90.24	56.543	39.65	34.181	55.479	88.249	101.092	84.675	73.263	67.818	77.734	86.393	97.973	103.416	100.395	97.727	82.62	78.209	83.592
CNAG_06544	164	Yes	1397	1523.69	3339.78	5.94664	1.02629	42	0.25	709	0.000152296	116	18407.3	530	829		3026.06	2944.59	4014.94	1520.3	1022.48	675.161	700.869	813.082	1135.45	1832.4	1622.77	1247.31	971.396	1118.8	1266.28	1318.75	1654.09	1543.15	1318.79	1179.12	1190.33	1254.6	1525.84	1672.11
CNAG_01293	165	Yes	1398	7.58633	19.283	11.384	1.02766	48	0.192	540.5	0.00062546	266.5	23234	543	151		3.364	7.469	2.843	1.857	5.891	14.919	21.14	15.816	8.957	6.444	5.19	5.55	6.918	8.937	8.581	6.903	4.854	4.731	5.599	7.476	7.276	7.848	7.315	6.194
CNAG_04493	166	Yes	1401.5	6.22175	12.04	8.02041	1.07616	229	0.0792	210	0.00062546	266.5	294019	696	490		3.191	1.715	5.688	13.755	9.43	4.479	3.755	2.138	3.102	5.597	8.021	7.594	7.197	6.245	4.858	6.52	6.902	7.698	7.552	7.19	6.495	6.347	6.767	7.086
CNAG_04496	167	Yes	1418	15.0465	50.901	16.2902	1.04768	89	0.333	921	0.000204418	142	206.975	266	491		3.329	28.392	49.631	54.23	21.332	8.476	5.371	6.27	10.121	16.5	15.995	13.029	10.287	8.48	9.704	11.743	13.491	12.996	11.841	9.927	8.764	9.229	10.895	11.082
CNAG_02085	168	Yes	1419	20.9402	54.555	10.6626	1.09715	349	0.179	502	0.000815726	304	190.681	264	152		17.558	17.739	5.646	8.029	27.495	56.662	60.201	31.538	21.86	13.765	12.159	17.858	23.162	23.122	19.997	15.781	12.205	13.816	16.901	19.947	19.36	18.553	15.427	13.783
CNAG_06760	169	Yes	1420	26.7525	39.513	4.31596	1.15404	738	0.0554	119	0.00027272	170	1281.73	393	492		11.916	26.485	39.836	51.429	38.587	25.798	24.473	17.499	13.334	19.065	27.953	31.227	25.555	21.858	22.576	25.792	30.842	32.413	30.986	28.81	26.515	23.325	20.919	24.867
CNAG_03658	170	Yes	1421.5	88.3881	356.773	14.9463	1.07148	185	0.412	1098.5	2.26875e-05	30	4.79112	108	830		57.185	103.575	382.355	274.603	112.925	55.013	30.12	25.582	49.547	89.686	107.492	79.753	55.403	47.099	51.293	70.698	73.601	75.279	71.789	63.669	55.436	55.083	61.297	72.832
CNAG_01144	171	Yes	1427.5	57.8299	159.889	10.7529	1.09689	347	0.137	395	0.00105824	346.5	737.18	339	928		60.037	176.283	109.681	22.888	16.394	34.927	56.863	82.439	81.811	76.234	51.451	38.652	40.516	50.169	59.681	67.333	46.503	34.939	31.913	35.743	45.364	53.352	59.05	55.694
CNAG_06149	172	Yes	1429.5	9.28479	18.99	11.9389	1.09851	363	0.0437	87.5	0.00284964	519	5857.38	460	493		3.831	2.365	4.7	20.726	15.846	5.617	2.398	1.804	1.736	5.268	12.201	13.405	11.45	7.714	6.547	8.417	11.934	14.89	15.006	13.357	11.393	8.862	10.208	13.16
CNAG_03945	173	Yes	1448	32.2591	43.768	6.04182	1.17706	955	0.0203	19	0.000152296	116	875.771	358	335		9.74	8.681	21.624	47.858	52.449	39.095	36.303	19.916	22.024	35.905	41.285	42.806	43.564	36.771	30.286	26.898	34.669	38.592	35.095	32.354	30.095	29.404	28.628	30.177
CNAG_00326	174	Yes	1452.5	59.6413	54.315	2.81716	1.06945	173	0.0949	267	0.00224091	480.5	19296.8	532	929		53.43	84.205	44.199	29.89	37.353	60.328	79.362	80.912	64.952	53.983	50.887	49.457	57.919	58.531	59.556	67.524	58.171	56.32	56.241	60.609	63.64	64.737	70.739	68.445
CNAG_02345	175	Yes	1454.5	12.5671	35.054	8.19499	1.14389	635	0.18	505.5	0.000361702	199	5.30827	115	494		6.585	7.13	19.28	39.926	27.895	14.666	9.948	4.92	4.872	9.652	14.696	13.494	10.956	9.21	8.626	10.05	11.808	12.422	12.841	11.668	10.86	8.848	10.101	11.156
CNAG_05393	176	Yes	1455	8.50075	10.476	3.67997	1.08902	288	0.0846	226	0.000112757	91	2.13845e+06	850	13		4.326	9.707	4.936	3.946	3.909	7.759	10.144	14.385	13.033	10.987	7.169	6.526	7.667	9.564	10.891	10.8	8.071	7.364	5.972	7.343	9.407	9.488	10.668	9.956
CNAG_03763	177	Yes	1458.5	24.8947	67.74	13.6169	1.0717	191	0.261	730.5	0.000815726	304	109.041	233	495		5.369	35.755	59.292	73.109	49.853	31.841	19.207	9.606	9.512	16.161	25.379	26.972	22.514	19.829	16.548	17.305	19.368	21.994	23.823	22.3	18.732	16.206	17.447	19.352
CNAG_03875	178	Yes	1464	92.7628	170.985	6.52134	1.1163	438	0.0581	132	0.00027272	170	418074	724	496		41.378	30.968	95.946	201.953	140.44	68.429	45.371	33.02	38.989	72.09	127.861	125.544	94.577	87.495	82.603	99.651	104.984	113.862	111.664	109.04	92.938	91.501	103.783	112.221
CNAG_05661	179	Yes	1466	46.0471	85.706	7.61465	1.07946	249	0.0966	269	0.000815726	304	122576	644	930		32.215	98.663	31.178	12.957	22.743	42.042	64.803	73.97	55.703	40.135	37.108	36.907	44.12	55.488	55.866	56.363	37.034	35.084	33.155	41.371	47.879	55.58	49.397	45.37
CNAG_04790	180	Yes	1467	40.6175	77.448	5.64456	1.14698	673	0.065	155	0.00136576	390	149.636	249	497		16.969	16.675	58.225	94.123	62.906	46.362	39.033	21.744	21.344	32.216	52.689	53.01	43.311	37.983	33.073	38.738	40.742	41.664	42.36	40.682	34.999	34.159	35.442	36.372
CNAG_03712	181	Yes	1469.5	7.12054	17.618	6.40264	1.12246	487	0.17	476	0.00062546	266.5	122.828	240	498		4.9	4.215	13.549	20.879	10.483	5.444	3.384	3.261	5.315	6.602	8.563	7.688	5.974	5.511	5.228	6.632	7.61	7.448	7.422	6.803	5.881	5.521	6.517	6.063
CNAG_02261	182	Yes	1475.5	59.6701	83.063	3.0473	1.02382	27	0.279	782.5	0.000476968	228	3987.06	438	499		55.532	55.378	106.363	123.635	94.842	55.904	45.876	40.572	41.07	47.413	54.467	61.276	59.076	53.722	50.339	49.422	54.609	55.055	60.36	61.501	53.888	53.705	46.207	51.871
CNAG_05911	183	Yes	1481	7.45233	33.623	31.5109	1.14307	625	0.196	554	0.000112757	91	65.5569	211	500		1.102	1.346	16.606	34.725	21.145	6.446	3.244	1.964	3.564	8.399	8.893	8.763	4.226	2.835	3.938	4.655	7.29	7.251	5.888	4.691	4.447	3.994	5.573	7.871
CNAG_04168	184	Yes	1492	249.767	782.238	28.0886	1.11467	432	0.0932	260	0.00454396	607	42.2835	193	1028		255.357	153.335	210.679	157.205	121.044	30.24	28.877	76.202	441.248	811.115	478.95	240.751	156.142	147.87	226.889	274.475	465.538	353.704	214.909	147.292	152.745	199.314	301.947	348.571
CNAG_04224	185	Yes	1492.5	41.6926	96.976	5.60737	1.12039	473	0.251	712.5	8.29479e-05	75	109.003	232	501		31.827	23.576	76.459	118.024	76.412	35.512	25.802	21.048	25.731	35.462	47.354	42.8	40.084	34.444	33.567	34.745	39.524	42.442	40.867	38.044	34.801	35.56	31.86	34.677
CNAG_01909	186	Yes	1501.5	15.4305	32.437	10.479	1.1	377	0.203	577.5	0.00027272	170	1116.41	377	502		3.422	13.05	23.554	35.859	26.093	19.954	18.103	10.217	10.501	14.279	17.823	17.423	14.13	14.039	12.359	13.045	13.089	14.519	14.423	14.352	12.784	11.902	12.82	12.592
CNAG_05009	187	Yes	1505.5	32.9135	69.168	11.3236	1.05912	148	0.108	306	0.00224091	480.5	40033	571	503		6.7	18.337	51.334	75.868	48.14	29.988	25.28	22.272	23.679	34.455	41.272	38.749	31.131	29.623	29.25	35.186	33.847	35.347	31.711	31.256	27.33	27.781	31.244	30.144
CNAG_06067	188	Yes	1508.5	182.131	346.635	10.5529	1.18598	1038	0.0769	197.5	0.000204418	142	9.41587	131	504		36.286	44.256	158.027	382.921	359.602	266.788	203.677	143.733	111.377	151.78	217.228	231.89	191.133	178.613	162.142	172.547	170.695	185.923	184.096	185.286	175.548	155.833	151.241	150.524
CNAG_03044	189	Yes	1510.5	39.5803	145.021	21.1951	1.06397	159	0.16	452.5	0.000204418	142	685048	757	831		7.181	69.838	152.202	52.369	13.015	8.641	10.357	33.174	58.44	65.68	51.858	33.216	25.54	30.993	38.566	50.272	36.931	28.447	25.605	19.568	25.687	34.049	39.103	39.196
CNAG_02384	190	Yes	1511	6.89896	10.025	4.34725	1.14338	628	0.0245	32.5	0.00062546	266.5	49076.9	584	931		8.14	13.02	8.766	3.207	2.995	3.103	4.547	9.733	8.479	7.228	4.95	5.454	6.922	6.991	8.091	7.851	6.768	6.238	6.06	5.639	7.22	7.524	9.342	7.307
CNAG_06545	191	Yes	1512	91.04	140.079	7.42093	1.19175	1119	0.0228	26	0.000476968	228	10.8039	139	505		21.816	42.134	63.375	161.895	160.24	120.35	104.81	70.841	50.938	76.568	103.78	120.943	118.245	113.907	85.755	84.673	81.718	92.077	99.814	97.368	85.756	77.307	76.473	74.176
CNAG_07511	192	Yes	1519.5	110.802	173.349	4.79727	1.11089	420	0.142	410.5	0.000476968	228	6344.38	461	14		115.589	145.229	75.746	45.651	71.56	134.179	189.387	219	165.587	122.711	84.574	82.623	98.039	107.101	118.951	99.342	94.545	94.101	86.26	84.659	99.73	102.399	116.375	105.915
CNAG_00078	193	Yes	1520	15.897	30.86	5.09284	1.11964	463	0.199	562	0.000204418	142	844.344	353	506		13.1	16.808	25.784	38.4	29.187	19.528	14.646	8.928	7.54	12.483	17.666	17.167	13.707	12.273	11.283	12.584	13.627	14.871	16.047	15.337	13.032	12.155	12.133	13.243
CNAG_02291	194	Yes	1524	98.7054	221.778	16.1519	1.1676	852	0.0532	113.5	0.00105824	346.5	67.5443	212	507		14.637	78.274	172.144	236.415	183.922	123.445	91.357	72.173	66.961	96.862	127.222	126.816	87.871	67.28	72.301	81.453	100.639	106.003	96.533	78.03	72.65	62.467	70.05	83.424
CNAG_04514	195	Yes	1525.5	85.3279	101.324	3.47415	1.12726	514	0.0633	150	0.00224091	480.5	1138.89	381	508		49.568	75.985	136.702	142.277	109.701	75.187	68.392	43.896	40.953	63.466	89.84	97.446	83.5	80.752	71.678	84.745	88.006	98.214	100.412	103.468	95.465	86.103	76.632	85.481
CNAG_04227	196	Yes	1530.5	11.186	36.495	15.6214	1.11945	459	0.301	838.5	0.00027272	170	0.810969	63	509		2.496	3.731	11.723	38.991	31.898	23.922	17.774	6.22	2.813	5.775	10.816	11.013	9.802	8.358	6.571	6.706	7.549	9.582	10.665	10.654	8.736	7.234	7.082	8.354
CNAG_00991	197	Yes	1532	29.5735	42.47	6.70527	1.05274	130	0.0914	250.5	0.00175376	433.5	386894	718	15		17.843	25.645	8.389	7.444	13.506	22.521	33.708	49.914	41.112	33.998	29.348	26.248	31.391	36.097	41.488	47.64	28.012	24.2	22.817	27.367	32.991	38.852	36.642	32.59
CNAG_02759	198	Yes	1533	14.7983	53.343	15.9378	1.09564	330	0.222	630	0.00136576	390	33.4538	183	832		17.508	38.767	56.914	17.598	5.759	3.571	4.391	18.095	27.909	23.975	14.734	8.852	7.739	9.369	11.573	13.345	12.749	10.417	6.402	7.075	7.337	8.943	10.75	11.387
CNAG_05732	199	Yes	1538	74.7934	185.009	116.27	1.15873	772	0.0533	115	0.00454396	607	0.293104	44	16		159.444	3.927	1.605	2.442	3.785	4.301	17.113	160.737	186.614	111.886	77.188	39.273	26.885	46.213	90.645	132.303	101.039	69.939	62.73	57.327	73.649	98.482	136.255	131.26
CNAG_06019	200	Yes	1538	8.39733	12.368	4.01953	1.05188	128	0.122	344	0.001212	371	289728	695	510		8.916	4.096	11.828	16.464	11.741	7.469	5.529	4.817	7.404	9.282	9.837	10.043	8.591	7.696	7.223	7.143	8.073	8.044	8.873	8.292	7.364	6.973	7.765	8.073
CNAG_05252	201	Yes	1542	28.6085	31.183	3.1685	1.00305	10	0.0541	116	0.00569909	665	608210	751	17		20.404	44.911	20.833	20.541	14.38	22.858	26.904	45.563	33.234	30.725	25.848	19.017	23.558	28.399	36.359	38.16	28.673	26.734	23.916	29.71	29.517	33.746	33.806	28.807
CNAG_03367	202	Yes	1548	35.9734	42.968	3.37235	1.19763	1185	0.0266	35	0.000112757	91	116.543	237	511		30.139	20.339	36.088	61.08	51.289	37.729	32.88	20.837	18.112	26.259	45.406	49.648	43.463	38.4	34.895	34.587	33.855	37.879	37.072	38.498	37.945	32.352	31.895	32.715
CNAG_06364	203	Yes	1552	37.9928	29.62	2.00992	1.14974	700	0.0748	185	0.000476968	228	4197.52	439	1029		58.949	44.133	35.282	32.121	30.104	31.827	42.371	57.637	55.013	41.617	34.266	32.067	32.98	35.449	39.722	37.722	31.952	29.329	32.234	33.119	34.264	37.007	37.533	35.129
CNAG_07856	204	No	1555	66.911	322.758	65.9021	1	2.5	0.531	1413.5	0.000152296	116	0.0641373	23	NA		220.418	306.612	327.731	94.226	17.088	5.736	4.973	11.412	37.017	65.519	65.9	41.727	23.174	21.943	29.51	44.51	46.59	42.596	33.991	26.164	24.997	28.307	40.466	45.256
CNAG_02721	205	Yes	1560	27.2519	93.297	11.9697	1.12083	479	0.285	792	0.00027272	170	5.79921	119	512		8.505	14.312	53.091	101.802	64.221	34.122	25.147	12.679	9.804	20.211	33.978	31.231	21.78	20.51	16.683	18.877	21.381	22.786	23.948	22.643	19.422	17.517	18.38	21.015
CNAG_03545	206	Yes	1563	8.20596	19.561	6.05322	1.1667	840	0.191	538	3.78124e-06	6	31.1763	179	1030		23.432	10.678	7.436	6.193	4.011	3.871	5.791	9.131	10.127	9.894	8.36	7.228	6.304	6.4	7.235	8.363	8.43	8.508	6.996	6.195	6.352	7.24	9.285	9.483
CNAG_00744	207	Yes	1564.5	19.5012	27.743	3.95201	1.17839	965	0.0795	211.5	1.61114e-05	21	947.131	367	1031		37.141	21.744	9.398	9.6	13.817	17.999	19.913	26.088	23.461	20.138	19.029	19.038	15.722	19.429	20.165	23.367	17.395	18.521	15.461	17.224	18.749	20.448	21.281	22.901
CNAG_04170	208	Yes	1565	15.682	31.583	12.7453	1.0455	75	0.146	421	0.000476968	228	1.87733e+06	841	18		3.61	24.325	10.48	2.689	4.22	15.204	26.018	34.272	32.701	19.495	11.061	9.744	13.025	16.258	21.971	17.36	14.31	10.692	8.874	11.339	15.724	18.504	18.314	16.177
CNAG_04655	209	Yes	1569	11.3546	37.412	12.2113	1.07186	193	0.327	901	0.000152296	116	877.393	359	513		3.337	8.613	35.598	40.749	17.613	8.53	5.489	6.796	9.906	13.357	13.248	9.887	6.934	7.348	7.4	9.044	10.572	10.383	9.256	7.494	6.372	6.732	9.048	8.804
CNAG_03167	210	Yes	1573	21.2077	30.037	5.76249	1.07355	209	0.0124	10.5	4.39962e-05	51.5	1.26068e+08	1302	514		7.253	19.901	26.012	26.68	22.021	8.653	6.307	17.775	29.586	36.344	31.679	24.51	18.505	20.137	23.647	26.88	24.875	23.837	17.296	14.726	15.613	17.503	25.03	24.214
CNAG_02415	211	Yes	1581	35.1757	61.477	10.8473	1.07361	210	0.078	203	0.00569909	665	12394	503	336		19.419	6.243	17.583	64.322	67.72	29.149	11.548	7.327	10.928	22.584	38.307	45.482	47.975	39.063	34.296	31.099	39.148	48.594	52.42	51.578	42.38	38.221	36.807	42.023
CNAG_01638	212	Yes	1598	51.088	125.993	8.25975	1.14842	691	0.218	619	0.000204418	142	12.7199	146	515		17.355	40.073	90.087	143.348	82.311	53.185	50.962	28.379	24.12	39.052	57.586	54.768	50.29	39.451	38.261	45.153	46.317	47.57	53.625	51.003	46.973	41.955	40.731	43.557
CNAG_00967	213	Yes	1600.5	23.4444	60.297	17.4611	1.12372	494	0.0847	227	0.00224091	480.5	1472.17	399	516		27.057	14.356	30.748	63.96	30.98	9.856	5.134	3.663	8.281	20.631	32.469	32.804	20.347	16.485	15.888	23.863	30.387	29.862	29.744	26.613	22.993	18.915	21.29	26.339
CNAG_02701	214	Yes	1602	14.575	39.638	25.6199	1.07078	175	0.0724	175	0.0165879	962	312.185	290	1032		32.857	3.439	2.634	1.61	2.953	8.1	25.135	29.5	8.067	5.8	10.054	22.498	35.173	41.248	27.163	14.468	8.413	7.201	8.374	9.907	13.581	14.463	9.578	7.584
CNAG_03592	215	Yes	1607.5	54.44	54.481	3.40598	1.11235	425	0.0522	111	0.00105824	346.5	420926	725	153		22.644	27.745	34.968	48.674	60.225	70.847	77.125	64.858	45.684	42.363	43.297	54.217	63.139	74.094	70.023	67.605	55.133	54.39	56.815	59.056	57.941	58.245	50.821	46.652
CNAG_03649	216	Yes	1609	69.5605	148.141	7.02836	1.12054	477	0.108	306	0.000476968	228	64332.5	598	517		24.574	39.389	125.445	172.715	101.055	69.327	62.066	44.756	50.249	71.91	100.746	77.984	56.819	51.286	55.212	71.545	72.971	70.035	63.362	61.299	54.933	52.892	56.109	62.772
CNAG_03172	217	Yes	1611	16.5008	18.626	3.6014	1.07483	218	0.0299	45	0.000204418	142	5.30154e+07	1206	518		17.362	7.439	18.262	25.786	22.333	19.841	13.724	7.16	11.673	19.114	22.37	18.251	15.542	15.655	13.167	15.07	17.334	19.401	16.915	15.322	15.195	15.559	15.866	17.677
CNAG_01369	218	Yes	1613.5	6.58183	14.313	9.73276	1.0761	228	0.0707	169	0.00062546	266.5	6.61819e+06	950	519		2.066	1.639	7.105	15.952	9.072	4.658	3.485	2.846	3.762	6.83	9.686	7.884	6.56	5.904	7.063	6.813	8.108	8.71	6.898	6.537	6.535	5.891	6.678	7.282
CNAG_02854	219	Yes	1617	28.2637	35.764	5.43502	1.05262	129	0.0677	161	0.00454396	607	394124	720	1033		43.828	37.56	19.981	14.063	8.968	8.064	8.666	29.086	35.046	39.593	33.859	25.672	25.326	26.884	36.378	37.624	31.125	32.136	23.473	24.823	27.311	32.108	38.16	38.595
CNAG_06184	220	Yes	1617	7.76258	12.573	3.97727	1.08788	284	0.14	403.5	0.00105824	346.5	48311.6	583	520		4.54	7.504	13.978	16.796	9.819	6.422	6.586	4.223	5.914	7.633	8.288	7.457	7.335	5.534	6.147	6.765	9.091	8.355	7.337	7.22	7	6.984	7.392	7.982
CNAG_06764	221	Yes	1619	128.096	152.083	4.45094	1.06278	154	0.102	285	0.00454396	607	40583.2	573	337		53.127	44.07	86.336	149.511	196.153	131.192	97.714	64.162	68.267	97.522	119.239	157.759	174.041	147.33	148.325	106.49	153.948	163.713	167.407	167.997	154.928	146.965	134.589	143.528
CNAG_03383	222	Yes	1620.5	10.3833	19.368	5.26139	1.12398	495	0.0924	257	0.00199734	457.5	1901.69	411	521		4.545	10.188	12.96	23.913	14.569	9.94	8.664	5.631	6.197	10.677	13.853	11.53	11.071	8.959	8.959	10.848	10.555	11.025	9.508	9.809	8.177	8.29	9.409	9.922
CNAG_05176	223	Yes	1634.5	19.1815	32.519	6.98546	1.0847	275	0.0488	100.5	0.000361702	199	1.75649e+07	1060	932		9.236	37.952	28.505	5.433	6.076	10.955	18.606	34.141	33.927	24.846	14.432	13.601	17.18	21.178	25.885	19.997	17.104	12.397	13.246	15.531	18.205	21.325	20.772	19.825
CNAG_03033	224	Yes	1644	42.2516	34.922	2.44085	1.20626	1298	0.0141	13	0.000152296	116	73.5188	217	522		26.845	24.237	42.004	59.159	57.642	50.885	47.356	29.861	29.084	34.966	47.224	55.245	49.472	49.275	42.982	40.851	39.756	43.073	41.54	45.421	42.896	38.754	37.88	37.63
CNAG_06308	225	Yes	1645	14.185	24.086	4.52186	1.10711	411	0.118	336	0.00284964	519	1121.36	379	523		6.839	9.699	23.757	30.925	21.58	17.949	13.909	8.939	9.229	13.854	17.554	18.06	13.579	14.342	12.203	12.238	12.556	13.604	12.793	12.783	12.042	10.107	11.608	10.292
CNAG_03092	226	Yes	1655	14.4763	11.847	2.80539	1.05858	147	0.0895	244	0.00284964	519	559872	745	291		12.593	6.562	8.535	16.136	18.364	18.409	16.782	15.895	15.891	15.577	12.379	14.28	16.066	17.899	16.538	14.385	12.742	12.565	13.632	14.378	13.815	15.263	14.897	13.849
CNAG_02356	227	Yes	1658.5	37.9925	35.761	2.80675	1.10229	391	0.0245	32.5	0.000815726	304	5.80886e+06	931	524		19.793	22.312	40.525	55.554	43.221	29.957	33.071	27.468	30.783	44.159	49.538	43.116	39.47	34.36	36.458	40.435	44.229	43.511	44.306	39.992	37.045	35.957	36.96	39.6
CNAG_04939	228	Yes	1658.5	14.1559	21.322	3.72695	1.03011	54	0.234	667.5	0.000361702	199	464440	738	525		7.819	8.232	18.478	29.141	18.199	14.192	14.092	10.566	10.699	12.301	14.354	16.532	13.385	13.444	11.812	13.337	13.611	15.448	14.429	13.908	13.27	13.415	14.093	14.985
CNAG_01200	229	Yes	1662	36.8697	42.285	3.93157	1.18433	1020	0.0306	48	0.000476968	228	938.161	366	338		14.424	22.518	45.723	52.376	56.709	50.036	42.929	26.545	28.989	31.348	39.991	42.892	40.512	35.727	34.738	31.463	38.371	39.845	38.894	37.806	35.617	31.236	30.91	35.274
CNAG_01213	230	Yes	1673.5	45.9667	30.76	1.96623	1.18069	987	0.0336	56	0.00062546	266.5	911.085	364	526		37.339	41.957	56.482	62.595	50.258	43.395	40.835	31.835	32.837	38.982	58.389	55.678	48.219	46.842	42.056	46.344	42.447	45.991	49.702	49.184	46.955	43.205	45.468	46.206
CNAG_03711	231	Yes	1674	16.5582	22.684	4.45004	1.18775	1066	0.0449	92	0.000361702	199	500.602	317	527		6.575	7.422	12.296	29.259	28.105	22.225	17.81	12.417	13.284	16.311	20.739	20.86	16.517	16.192	13.735	15.704	15.495	16.727	17.445	17.843	15.696	14.671	15.406	14.662
CNAG_05643	232	Yes	1681	9.516	21.415	20.9395	1.09618	339	0.106	298.5	0.00175376	433.5	79898.5	610	1034		22.489	1.614	1.074	1.408	3.228	5.193	7.474	21.046	17.173	9.692	8.894	6.069	7.317	7.947	10.794	15.987	9.308	8.976	7.612	8.162	11.113	12.177	11.541	12.096
CNAG_05699	233	Yes	1681	8.64913	22.771	12.2895	1.16806	859	0.211	598	0.000204418	142	2.01082	82	528		2.411	2.017	7.971	24.788	17.378	18.864	15.069	5.479	2.817	4.318	6.902	8.944	9.17	8.544	6.263	5.974	6.339	7.613	9.068	8.279	8.263	7.54	6.805	6.763
CNAG_05446	234	Yes	1685.5	17.837	21.548	2.79074	1.14178	617	0.158	448.5	0.000476968	228	1278.27	392	933		16.111	33.581	19.754	17.607	16.091	14.625	12.033	15.576	21.284	23.057	18.874	15.672	15.817	14.88	15.513	15.521	19.064	17.67	16.453	15.849	16.176	17.032	19.042	20.807
CNAG_00442	235	Yes	1699	74.7234	383.298	30.7846	1.04762	85	0.457	1205	0.000476968	228	32.2508	181	19		55.888	17.243	12.869	31.858	46.345	45.062	241.22	396.167	143.704	63.448	33.37	24.972	32.095	79.309	94.144	74.717	45.925	34.206	31.357	43.18	58.104	70.585	64.76	52.833
CNAG_07659	236	Yes	1699.5	36.8061	38.12	3.20296	1.16075	797	0.0631	149	0.00062546	266.5	9911.7	487	833		33.399	38.65	47.162	34.905	25.305	17.304	19.099	38.528	55.424	51.214	39.068	35.864	33.073	31.481	34.916	34.344	39.758	40.467	37.767	37.624	34.64	37.95	41.738	43.666
CNAG_07661	237	Yes	1701.5	4.85408	7.782	6.9314	1.11931	457	0.0466	95	0.00224091	480.5	190626	669	1035		9.094	6.308	2.677	1.433	1.312	1.822	2.801	5.547	5.434	4.84	3.456	3.526	4.493	6.004	5.956	6.354	4.738	4.628	4.468	4.985	6.051	6.972	7.541	6.058
CNAG_06213	238	Yes	1702.5	6.99108	11.444	4.88855	1.07661	231	0.0804	216	0.00884822	780.5	8277.3	475	20		8.117	7.817	4.054	4.648	2.943	3.378	6.38	10.657	14.387	9.893	7.402	6.13	4.605	4.714	6.474	6.284	8.003	7.28	5.764	6.409	6.631	8.429	8.127	9.26
CNAG_02449	239	Yes	1708.5	23.086	24.235	3.688	1.09594	335	0.12	341.5	0.00136576	390	116327	642	339		9.016	9.795	12.881	25.141	29.45	25.525	21.442	14.662	15.706	21.459	28.961	33.251	28.905	28.871	25.626	24.027	23.841	25.527	25.425	26.775	25.685	24.362	24.493	23.239
CNAG_05352	240	Yes	1711	26.178	32.847	3.75631	1.02661	43	0.09	245	0.00136576	390	1.31845e+07	1033	154		12.794	20.002	11.917	13.454	18.842	31.472	44.764	37.511	29.744	25.43	22.533	25.519	27.202	31.086	32.224	28.036	22.717	22.356	26.623	31.558	32.149	31.913	26.977	21.448
CNAG_00437	241	Yes	1712	16.1295	28.717	6.90399	1.09554	328	0.0337	57.5	0.00175376	433.5	3.457e+06	893	529		5.54	4.864	24.812	33.581	21.679	12.472	9.308	8.624	11.303	18.464	20.591	17.57	16.731	15.236	13.926	16.751	16.578	19.431	19.251	15.782	15.059	12.691	16.679	20.185
CNAG_03595	242	Yes	1719.5	21.5015	22.911	3.25546	1.16838	860	0.00866	6	0.00224091	480.5	1051.08	373	834		21.709	27.382	33.069	27.735	13.319	10.961	10.158	18.163	24.711	26.002	26.324	19.543	15.633	15.955	17.414	26.436	21.955	21.054	21.394	20.564	19.439	21.418	26.714	28.984
CNAG_03239	243	Yes	1727.5	11.6941	49.967	33.8083	1.18332	1012	0.172	480.5	0.000361702	199	0.172394	36	530		1.523	5.418	15.804	51.49	32.391	12.816	5.489	3.484	2.792	6.437	16.076	13.811	10.083	7.342	6.788	7.927	10.928	13.166	12.229	9.495	8.35	7.003	8.736	11.081
CNAG_05632	244	Yes	1739	20.2853	38.632	23.292	1.09407	303	0.0977	271	0.00569909	665	11559	500	531		26.856	2.506	27.685	40.365	18.453	3.622	1.996	1.733	4.812	21.709	35.525	27.99	18.251	11.269	13.378	21.998	28.61	31.123	31.617	25.163	20.488	18.381	23.793	29.523
CNAG_02267	245	Yes	1746	56.1633	73.313	5.78139	1.19865	1200	0.0568	124	0.000476968	228	42.341	194	340		15.333	18.115	55.974	87.377	88.646	78.087	74.658	53.304	38.423	45.184	55.592	64.645	64.516	67.391	58.895	49.493	57.542	56.823	59.798	59.78	55.359	52.465	46.144	44.376
CNAG_03586	246	Yes	1748	30.6469	91.605	7.29631	1.08523	277	0.407	1087	0.000204418	142	128.267	242	532		20.725	18.679	81.346	106.154	61.441	31.343	21.288	14.549	16.937	25.305	34.595	36.271	25.461	24.472	19.629	23.536	22.567	25.625	23.99	22.81	19.8	19.644	19.241	20.117
CNAG_04648	247	Yes	1749	12.5375	23.509	11.0466	1.13727	587	0.0429	85	0.00569909	665	1926.65	412	934		9.947	25.849	9.673	3.481	2.34	6.243	11.731	23.519	19.901	15.822	12.15	11.401	10.96	14.203	16.048	16.334	9.817	8.558	7.844	9.723	12.191	13.914	15.919	13.333
CNAG_07812	248	Yes	1749	22.0759	19.49	2.73708	1.06889	170	0.11	314	0.0036067	560	335748	705	341		12.796	11.22	25.327	29.081	29.087	19.276	16.335	13.55	12.951	16.048	20.861	22.499	26.255	23.892	23.247	17.625	25.361	28.931	28.804	30.71	25.688	25.506	21.877	22.895
CNAG_05748	249	Yes	1754	6.94725	8.504	2.88894	1.03697	68	0.0586	133	5.50159e-06	9	4.54105e+08	1544	533		4.503	6.193	6.554	13.006	8.099	7.612	6.362	4.502	6.489	8.013	8.523	7.019	7.071	5.47	5.802	6.337	7.284	7.148	6.335	6.081	6.296	6.536	7.341	8.158
CNAG_01389	250	Yes	1756.5	10.4648	31.217	13.0065	1.21429	1385	0.0704	168	6.06167e-05	63.5	10.9566	140	534		2.77	2.6	16.929	33.817	19.604	9.487	7.366	3.61	3.544	9.852	13.973	12.755	9.745	7.702	7.164	7.897	10.433	12.836	11.747	9.482	9.351	8.251	8.999	11.241
CNAG_05274	251	Yes	1762.5	15.8088	37.247	10.5726	1.07494	219	0.237	675	0.00224091	480.5	1185.13	388	535		3.891	14.031	30.418	41.138	25.5	21.274	16.272	9.203	10.698	15.593	18.844	16.67	14.818	12.595	12.399	12.523	13.947	14.443	14.226	13.804	11.429	11.547	11.882	12.266
CNAG_00354	252	Yes	1764	71.479	69.17	2.51748	1.19233	1127	0.0472	96	0.00027272	170	1019.83	371	536		63.315	59.112	90.458	114.752	95.361	55.735	53.461	45.582	59.464	74.178	82.545	81.922	75.177	70.978	67.461	66.542	70.788	75.046	73.586	72.02	68.141	66.581	65.562	67.729
CNAG_05574	253	Yes	1771.5	11.8931	15.86	4.09282	1.1203	471	0.048	98	0.00105824	346.5	2.31519e+06	856	537		5.686	5.128	8.359	20.988	17.064	11.68	8.593	7.414	9.375	13.621	14.435	13.068	12.342	10.898	11.557	11.615	13.653	14.604	14.683	13.469	12.119	11.791	11.319	11.973
CNAG_07814	254	Yes	1772.5	51.6753	80.631	3.38723	1.04762	80	0.33	911.5	0.000476968	228	28689.6	553	835		50.703	55.393	114.407	112.585	66.77	45.349	33.776	38.565	41.365	49.189	57.2	54.803	41.95	40.447	37.824	44.501	46.657	48.278	44.177	42.167	41.549	39.301	43.812	49.439
CNAG_02351	255	Yes	1775	16.005	48.951	17.8738	1.16017	790	0.163	461.5	0.00062546	266.5	175.593	257	1036		51.852	19.871	6.29	2.901	3.964	10.084	14.867	22.212	18.905	13.89	9.829	11.857	14.552	18.176	18.51	15.593	11.875	12.36	14.595	15.852	18.745	19.308	20.43	17.603
CNAG_02943	256	Yes	1782.5	222.034	934.899	511.316	1.09528	315	0.33	911.5	0.00284964	519	0.173163	37	1037		936.731	123.878	4.276	1.832	2.986	3.286	15.581	210.911	401.536	270.405	158.07	124.031	116.5	166.575	261.102	270.325	272.837	225.243	208.766	206.903	237.925	301.359	407.855	399.898
CNAG_00408	257	Yes	1786.5	26.9595	41.746	4.04693	1.10242	392	0.0735	181.5	0.0036067	560	159682	653	538		31.415	17.948	34.475	55.447	28.147	18.806	13.701	15.287	18.323	27.218	38.046	29.036	25.418	20.3	20.994	27.437	30.902	30.335	31.351	26.73	26.464	21.732	24.805	32.71
CNAG_07867	258	Yes	1786.5	16.2837	14.245	2.65774	1.14874	694	0.0224	24.5	0.00284964	519	26432.6	549	292		17.536	8.593	11.093	13.361	18.115	18.181	15.078	13.875	14.036	13.824	14.57	21.892	22.41	22.838	17.741	15.889	14.277	17.215	19.693	19.163	17.955	14.915	14.361	14.198
CNAG_01973	259	Yes	1788.5	31.6275	31.69	2.79944	1.05124	124	0.0136	12	2.57574e-06	3.5	7.97442e+08	1649	1038		49.301	30.93	17.611	20.925	29.171	37.431	42.596	40.346	31.368	28.637	28.649	32.084	35.187	38.269	32.511	29.339	26.817	29.14	32.219	33.627	31.471	27.945	27.548	25.939
CNAG_00110	260	Yes	1792	40.2877	176.215	73.786	1.14645	671	0.319	881	0.000476968	228	0.0110452	12	539		2.421	15.624	72.213	178.636	106.155	59.672	44.772	15.071	9.069	23.949	46.257	43.699	36.82	30.15	21.862	27.07	31.098	34.119	35.396	34.9	27.3	22.517	22.466	25.669
CNAG_00122	261	Yes	1795	38.5962	123.28	15.0875	1.16667	838	0.206	590	0.000112757	91	249.391	276	540		8.751	9.931	67.494	132.031	60.458	32.168	31.389	19.822	16.898	38.417	50.004	42.518	33.762	31.172	29.058	34.787	38.502	42.582	41.307	37.397	32.782	28.795	32.773	33.51
CNAG_02563	262	Yes	1798.5	20.2075	76.834	15.7559	1.02398	32	0.393	1046.5	0.000112757	91	98613.6	629	935		15.788	82.041	50.488	10.431	5.207	11.469	18.492	30.827	28.861	20.389	13.958	11.079	12.371	14.381	21.075	20.711	14.199	11.743	10.107	12.758	14.863	18.186	18.474	17.082
CNAG_07431	263	Yes	1804	11.9174	12.428	4.58983	1.09616	338	0.131	378	0.000361702	199	3.41007e+06	889	155		13.484	4.708	3.462	3.723	7.796	13.665	15.886	15.864	15.89	14.752	11.152	11.125	12.7	14.414	14.46	13.012	11.488	10.398	11.403	12.395	13.523	13.939	13.833	12.945
CNAG_00660	264	Yes	1805.5	8.44192	8.75	3.48862	1.15549	751	0.0626	147	0.00224091	480.5	3053.42	427	541		3.516	6.816	9.232	12.266	11.114	10.035	9.443	5.986	6.852	8.959	8.702	8.659	9.448	8.387	8.438	8.298	8.28	9.036	9.601	8.642	7.857	6.988	8.012	8.039
CNAG_04528	265	Yes	1807	6.79642	16.326	10.8113	1.09748	351	0.174	485.5	0.00224091	480.5	10228.1	490	542		1.664	6.004	8.722	17.99	11.594	7.643	4.717	4.807	6.64	7.948	7.74	7.186	6.4	5.483	5.403	5.883	6.272	6.82	6.211	5.425	5.267	5.069	5.718	6.508
CNAG_00327	266	Yes	1808.5	29.8445	87.843	30.145	1.09156	294	0.288	800	0.00105824	346.5	952.998	368	543		3.014	21.519	77.514	90.857	50.389	28.169	20.124	15.641	19.444	30.564	32.453	29.476	22.764	21.868	24.383	25.36	29.964	29.466	27.657	22.013	23.073	22.736	21.956	25.865
CNAG_05312	267	Yes	1816.5	50.4969	208.796	20.2191	1.0959	334	0.297	829.5	0.00136576	390	190.545	263	544		10.864	30.78	107.192	219.66	132.824	53.508	34.554	22.728	31.075	64.688	69.555	50.213	31.338	26.5	26.304	37.253	43.173	42.059	35.618	29.769	25.542	24.818	29.301	32.609
CNAG_00359	268	No	1819.5	32.8201	177.987	48.3874	1.00291	9	0.582	1547.5	0.00027272	170	3.55677	93	NA		12.034	113.272	181.743	84.454	27.328	7.981	3.756	5.927	17.962	30.937	32.527	25.849	17.669	15.5	21.189	24.423	26.251	24.467	20.312	16.722	16.625	16.84	20.055	23.86
CNAG_07415	269	Yes	1825.5	11.585	30.033	10.1452	1.16667	839	0.112	322	0.00105824	346.5	512.157	318	836		7.346	21.814	33.317	23.246	6.637	3.368	3.284	5.713	9.691	14.877	13.339	10.184	8.288	7.677	9.348	11.887	11.847	11.829	9.726	9.537	9.316	9.618	12.406	13.744
CNAG_04824	270	Yes	1826	16.9195	22.17	4.39979	1.09864	366	0.0412	80	8.29479e-05	75	1.28615e+08	1305	545		6.521	7.121	10.184	28.691	25.982	18.544	13.313	13.203	14.831	18.735	22.673	18.924	18.431	16.345	14.084	15.925	18.862	19.559	19.357	16.606	16.153	16.005	18.797	17.222
CNAG_06590	271	Yes	1829	8.51162	19.802	13.5092	1.13406	562	0.0417	82	0.0036067	560	96257.8	625	546		2.92	1.583	7.015	21.385	16.428	6.284	4.029	3.127	4.227	10.548	14.941	11.752	7.75	7.11	8.142	8.539	10.61	9.355	9.91	7.972	7.064	8.015	7.453	8.12
CNAG_01078	272	Yes	1847.5	14.77	14.098	3.18947	1.10121	384	0.0395	72	0.00884822	780.5	82053	611	156		10.893	7.02	6.439	8.991	13.59	18.276	20.537	20.046	12.779	12.014	14.152	15.771	17.659	19.379	16.767	18.263	13.738	14.225	13.706	16.263	15.514	15.623	17.085	15.751
CNAG_04291	273	Yes	1850.5	154.237	304.188	6.22588	1.05406	135	0.094	262	0.00224091	480.5	7.73716e+06	973	547		175.039	61.061	209.172	362.396	234.843	99.479	72.415	58.208	81.422	145.082	189.042	169.556	129.943	121.401	121.03	139.441	186.796	189.844	184.923	160.545	139.904	130.551	153.246	186.349
CNAG_05309	274	Yes	1872	21.4423	43.899	39.9521	1.12214	486	0.147	424.5	0.0109551	837.5	6.8169	124	1039		33.57	20.973	4.53	1.36	1.127	1.4	2.273	17.547	45.026	33.126	16.928	12.366	14.456	17.021	26.703	29.267	31.258	23.372	23.91	22.43	25.195	32.147	39.496	39.135
CNAG_05245	275	Yes	1886	5.74483	18.838	8.03435	1.03042	55	0.495	1315	0.000204418	142	1088.38	374	548		2.678	6.596	16.381	21.516	6.964	3.953	2.757	2.681	4.244	4.733	6.395	5.682	4.684	3.413	3.897	4.532	5.277	5.196	4.148	4.279	3.746	4.494	4.809	4.821
CNAG_04692	276	Yes	1891	155.61	496.643	8.72324	1.07192	196	0.26	727	1.61114e-05	21	6.48031e+06	947	837		64.305	202.072	560.948	232.554	123.242	89.143	103.838	138.633	196.781	215.862	174.944	112.048	85.263	105.885	140.438	166.468	158.466	125.198	93.208	91.243	105.25	128.639	153.534	166.685
CNAG_04860	277	Yes	1892.5	20.0265	23.73	3.60312	1.10052	379	0.0733	179	0.0109551	837.5	11105.1	497	21		19.758	25.18	12.874	9.116	10.832	20.015	29.804	32.846	30.871	22.951	14.149	14.017	19.462	20.36	23.984	18.003	18.788	17.346	18.315	20.541	19.765	20.302	22.201	19.155
CNAG_02095	278	Yes	1893.5	194.106	624.731	12.5916	1.11945	460	0.437	1153.5	0.000204418	142	10.4713	138	549		95.034	111.545	618.657	678.626	400.625	207.227	169.621	76.541	53.895	129.727	206.25	199.347	158.597	133.484	117.631	128.814	145.209	163.584	172.4	164.509	138.364	123.598	126.853	138.405
CNAG_01174	279	Yes	1897.5	23.8154	43.877	5.27151	1.10316	397	0.275	768.5	0.00027272	170	35566.5	562	838		24.458	54.02	54.149	42.07	19.876	10.272	10.303	13.873	19.417	25.753	24.388	19.873	18.773	18.756	19.376	21.811	21.714	23.173	22.634	20.659	19.383	20.439	23.294	23.105
CNAG_05372	280	Yes	1904.5	305.287	841.305	7.2311	1.09524	310	0.426	1131.5	0.000204418	142	546.965	321	839		189.279	401.515	976.322	910.94	543.346	266.177	214.371	135.017	164.839	255.834	324.762	299.259	222.908	213.825	190.291	205.953	249.26	251.619	253.76	241.746	204.739	197.491	199.422	214.202
CNAG_05863	281	Yes	1911	26.3606	78.504	9.65439	1.10048	378	0.261	730.5	0.00175376	433.5	958.852	369	550		9.071	22.943	62.717	87.575	43.644	23.499	16.232	14.25	15.603	26.103	36.437	26.922	22.263	19.988	19.75	23.602	24.718	22.533	22.59	17.674	17.13	16.642	19.064	21.705
CNAG_07749	282	Yes	1914.5	15.8994	17.368	3.02424	1.05187	127	0.194	547.5	0.00284964	519	395606	721	342		19.919	16.147	18.99	24.272	25.948	15.548	12.313	8.58	9.549	11.867	15.472	17.718	16.643	15.499	13.853	12.52	15.235	16.738	17.634	17.374	15.428	15.123	14.144	15.072
CNAG_02194	283	No	1919	65.2692	281.953	21.1856	1.05028	118	0.573	1524	0.000361702	199	1.73098	78	NA		13.968	61.498	275.826	295.921	144.062	68.608	47.26	17.634	19.772	43.5	64.47	55.104	41.708	35.889	31.136	34.877	41.867	47.324	49.419	42.735	33.656	30.794	31.703	37.73
CNAG_01415	284	Yes	1925	18.977	12.811	2.03724	1.15895	776	0.0311	50	0.00454396	607	10450.8	492	343		15.529	12.351	13.495	23.735	23.776	23.535	22.12	16.009	14.716	18.649	24.149	25.162	20.844	19.766	17.766	17.372	16.529	17.277	19.19	19.576	19.069	17.416	18.154	19.262
CNAG_00467	285	Yes	1926.5	10.4374	29.475	10.3482	1.12126	481	0.131	378	0.00062546	266.5	1.23339e+06	801	551		5.944	3.153	15.483	32.628	16.244	7.413	5.17	3.423	5.874	11.118	13.036	10.763	9.32	7.769	9.185	10.043	13.314	12.325	9.85	9.522	8.999	8.231	9.773	11.917
CNAG_06863	286	Yes	1929	2.23342	2.462	3.18262	1.05755	143	0.0504	107	0.0135077	898	980455	781	552		1.611	1.381	1.922	3.59	3.09	1.667	1.48	1.128	1.463	2.02	2.226	2.554	2.496	2.018	1.974	1.804	2.54	3.131	3.138	2.597	2.504	2.267	2.374	2.627
CNAG_04148	287	Yes	1932.5	57.784	140.179	13.1673	1.14404	638	0.296	825.5	0.000815726	304	21.4313	165	553		11.521	41.21	82.952	151.7	134.139	126.227	109.053	40.502	16.73	28.405	54.07	61.282	57.868	59.864	40.934	36.694	35.697	41.529	47.874	50.701	45.233	39.553	36.24	36.837
CNAG_04468	288	Yes	1935.5	23.5131	56.217	11.1861	1.09707	348	0.16	452.5	0.00454396	607	18035.6	528	554		27.799	19.234	39.73	61.736	39.963	18.428	12.657	7.457	5.519	10.767	25.988	32.214	24.409	19.711	16.922	17.999	23.284	26.388	26.387	25.839	20.952	18.515	19.359	23.057
CNAG_00101	289	Yes	1936.5	106.585	196.124	8.36063	1.19048	1100	0.153	436.5	0.000112757	91	478.521	309	555		26.645	80.419	206.281	222.769	180.456	114.782	96.014	72.573	72.074	97.755	119.658	118.515	96.348	90.996	84.182	91.778	100.523	108.096	101.184	100.911	94.428	90.474	88.741	102.445
CNAG_03487	290	Yes	1938.5	8.7925	17.784	7.68823	1.08429	273	0.104	293	0.00711648	724.5	134885	648	936		4.56	20.443	5.53	2.659	3.845	7.373	12.949	19.255	13.499	8.92	6.566	6.038	8.037	8.807	11.464	11.077	5.891	5.559	5.552	5.948	8.985	10.427	9.716	7.92
CNAG_04662	291	Yes	1951	14.5581	24.243	4.66541	1.14387	634	0.0723	174	0.000815726	304	1.81497e+06	839	937		11.3	30.857	13.676	7.937	6.614	11.099	14.571	21.147	18.394	14.575	11.883	11.989	14.277	16.525	18.124	17.188	11.579	10.431	10.977	13.608	14.315	15.862	17.027	15.439
CNAG_07342	292	Yes	1955	50.9224	62.508	4.31924	1.15218	721	0.0465	93.5	0.00105824	346.5	1.17973e+06	794	556		18.876	18.832	50.745	81.34	60.43	43.565	38.793	31.076	36.341	50.366	71.311	67.043	56.036	49.152	49.672	58.928	58.172	61.726	61.059	55.956	52.169	50.069	48.829	51.651
CNAG_03475	293	Yes	1960.5	16.5105	39.431	25.5983	1.02496	38	0.155	443.5	0.0165879	962	15275.2	517	1040		41.034	12.079	12.638	6.001	2.902	1.603	2.04	11.66	27.04	28.009	18.636	13.065	11.467	13.893	19.538	19.32	23.357	18.602	16.084	13.766	16.091	18.189	25.041	24.198
CNAG_06286	294	Yes	1972	4.17612	5.891	3.51108	1.21334	1374	0.0588	134	0.000152296	116	801.009	348	1041		8.237	6.066	3.021	2.98	2.489	5.409	5.822	6.972	5.982	4.355	3.033	2.346	3.579	3.052	4.054	4.176	3.743	2.8	3.19	2.94	3.14	3.511	4.315	5.015
CNAG_01164	295	Yes	1976	326.406	374.711	3.22104	1.14727	677	0.0725	176	0.00027272	170	6.70178e+06	953	557		290.448	319.514	500.856	543.421	481.624	306.82	222.766	176.18	168.71	228.545	315.286	335.318	327.48	342.958	307.058	302.933	279.546	314.039	365.24	384.624	337.45	328.053	333.161	321.721
CNAG_02481	296	Yes	1982.5	51.5577	100.121	10.9474	1.13622	574	0.15	431	0.00711648	724.5	160.238	253	344		10.065	24.422	40.908	106.395	110.186	72.12	61.113	43.802	39.87	53.619	59.913	63.301	54.678	49.91	42.74	47.948	44.805	50.113	49.445	47.189	43.26	42.832	41.829	36.923
CNAG_06166	297	Yes	1984	5.88638	8.569	3.16498	1.08334	269	0.304	847.5	0.00175376	433.5	3734.75	434	558		3.958	5.163	8.385	12.527	6.656	5.617	4.589	4.284	5.416	6.094	6.189	6.23	5.448	5.491	5.073	5.456	5.124	5.496	6.139	5.515	5.512	4.875	5.825	6.211
CNAG_00969	298	Yes	1993.5	3.43467	4.848	3.56508	1.07662	232	0.0749	186.5	0.00136576	390	4.79163e+07	1185	559		1.957	1.89	3.527	6.738	3.815	2.378	2.072	2.289	4.928	5.281	4.174	3.495	3.27	2.863	3.107	3.085	4.129	4.389	3.356	3.213	2.997	2.95	2.998	3.531
CNAG_01004	299	Yes	1998.5	21.1782	37.922	6.80113	1.09583	332	0.142	410.5	0.00569909	665	56464.4	591	345		14.452	14.931	23.225	37.238	44.459	40.188	33.675	16.196	6.537	7.043	12.527	16.464	17.171	18.12	15.773	15.741	14.476	16.473	23.681	26.4	26.72	24.119	21.841	20.826
CNAG_07756	300	Yes	2003.5	81.1655	267.186	77.5357	1.14408	640	0.333	921	0.00175376	433.5	0.00460391	9	560		3.491	17.793	119.115	270.677	261.952	172.622	151.15	58.051	18.753	36.819	73.385	93.223	75.513	68.27	52.612	40.807	51	63.026	64.346	62.591	56.317	48.23	42.68	45.549
CNAG_01344	301	Yes	2004	7.63858	8.361	3.9265	1.08279	266	0.11	314	0.0036067	560	2.51971e+06	864	1042		10.407	7.649	3.317	2.857	3.735	4.925	5.779	7.847	8.665	7.57	7.033	6.191	7.481	7.711	9.464	9.589	9.349	8.303	7.394	7.863	8.472	9.911	11.218	10.596
CNAG_03130	302	Yes	2006	42.028	49.441	2.8781	1.21713	1428	0.0556	120	0.00027272	170	304.627	288	561		26.325	37.985	65.466	75.766	49.232	38.646	35.136	31.698	31.233	40.62	50.405	49.897	43.196	35.539	34.224	39.85	39.825	41.954	44.098	38.62	36.213	38.539	38.512	45.692
CNAG_03374	303	Yes	2007	19.0359	36.785	5.02462	1.03071	58	0.0972	270	0.00027272	170	3.89987e+08	1509	938		12.623	45.925	42.084	22.614	11.646	9.14	11.287	23.833	24.078	20.562	17.637	12.684	14.616	16.316	20.9	19.506	15.525	13.307	11.871	12.8	17.518	19.142	22.282	18.966
CNAG_07608	304	Yes	2009	28.5647	29.458	3.39301	1.20241	1252	0.0342	59	0.00136576	390	466.526	308	157		24.658	24.668	12.31	22.601	25.986	34.311	41.768	36.951	25.76	23.596	26.861	24.956	32.206	31.508	29.318	34.459	27.312	26.304	27.209	29.568	33.263	31.405	29.858	28.717
CNAG_03651	305	Yes	2014	23.7145	18.058	2.28875	1.13849	594	0.0771	199	0.0036067	560	175321	661	1043		32.07	20.63	14.012	18.967	17.963	21.046	28.549	29.613	24.179	25.41	23.6	19.041	26.334	25.04	25.557	27.374	23.322	23.023	23.304	20.754	24.417	24.075	26.568	24.3
CNAG_07717	306	Yes	2015	35.8679	46.608	3.36517	1.09843	362	0.0893	242	0.0036067	560	2.15078e+06	851	158		35.121	37.654	24.825	19.706	29.374	54.213	66.314	54.209	39.159	33.154	31.092	35.708	40.553	44.564	40.613	32.881	27.889	26.66	29.514	33.716	33.156	31.283	31.457	28.014
CNAG_06501	307	Yes	2019.5	68.061	190.019	25.1785	1.0361	66	0.19	534.5	0.0165879	962	5798.67	457	562		84.437	14.872	109.166	197.878	138.441	35.493	10.858	7.859	17.019	43.307	71.169	84.025	62.527	52.967	45.191	55.194	76.999	89.67	90.086	82.435	69.57	62.765	60.818	70.719
CNAG_02089	308	Yes	2023.5	2.9385	7.352	7.08106	1.07721	235	0.251	712.5	0.00284964	519	31120.5	557	1044		8.561	2.915	1.97	1.461	1.209	1.303	1.716	3.599	4.29	3.53	2.307	2.361	2.933	3.318	4.006	3.171	2.88	2.29	2.149	2.182	2.982	3.134	3.18	3.077
CNAG_03075	309	Yes	2024.5	8.68412	10.3	4.29495	1.10173	387	0.0819	218	0.00175376	433.5	8.78863e+06	986	22		6.293	8.03	3.126	3.583	6.125	8.767	9.71	13.426	11.85	8.983	8.809	7.328	9.757	9.41	11.245	10.21	8.952	9.006	8.202	7.174	7.993	9.993	10.536	9.911
CNAG_02697	310	Yes	2029	7.09446	8.599	5.14011	1.13769	588	0.111	319	0.00284964	519	66596.1	603	159		10.397	8.532	2.077	2.185	5.068	9.767	10.676	9.236	7.134	6.998	5.022	5.897	7.332	6.646	7.198	8.783	7.245	7.119	6.85	6.88	7.384	7.686	7.255	6.9
CNAG_00090	311	Yes	2030	31.085	37.349	4.7215	1.12171	484	0.0841	223	0.000815726	304	1.12366e+07	1019	563		19.48	10.036	17.246	47.385	45.691	29.339	23.457	16.418	14.861	21.171	35.37	43.387	36.588	36.193	29.544	34.381	35.693	40.828	37.176	36.242	34.722	31.343	32.193	37.295
CNAG_03453	312	Yes	2034.5	15.0462	52.132	32.7105	1.14774	682	0.322	888	0.00105824	346.5	5.77181	118	564		1.644	7.433	19.837	53.776	33.899	18.877	14.722	7.846	7.821	12.985	17.434	14.593	14.459	11.602	10.113	11.623	13.157	14.909	13.763	12.499	11.958	11.15	12.481	12.528
CNAG_00770	313	Yes	2042.5	15.4228	25.958	5.67627	1.15501	750	0.0908	248	0.00105824	346.5	296175	698	939		12.767	31.509	12.749	5.551	7.24	16.954	24.906	25.289	18.552	14.277	12.605	13.018	14.011	18.242	19.354	17.681	11.654	9.933	10.894	12.702	15.283	15.454	15.526	13.997
CNAG_03458	314	Yes	2052	37.5841	24.814	2.0094	1.19852	1198	0.0108	8	0.00136576	390	5648.82	456	23		42.747	46.447	24.863	24.583	27.029	31.479	41.118	48.765	41.079	33.431	29.712	36.872	43.236	44.976	43.066	49.397	34.243	31.311	32.852	34.6	41.825	41.971	38.781	37.635
CNAG_07627	315	Yes	2073.5	12.4315	36.691	16.4684	1.0481	94	0.426	1131.5	0.00027272	170	214212	678	565		2.372	19.564	36.758	39.063	18.899	8.631	6.893	7.239	9.213	11.922	13.477	10.401	9.444	9.059	8.824	10.071	10.882	10.899	9.998	8.385	7.773	8.603	9.762	10.225
CNAG_01916	316	Yes	2075	27.0285	57.467	8.4749	1.07283	203	0.0795	211.5	0.00224091	480.5	4.66908e+07	1180	940		7.688	65.155	43.452	14.585	8.241	14.478	30.911	55.973	57.886	36.179	21.562	18.017	19.003	25.76	33.062	31.164	20.969	14.865	12.829	15.803	21.867	26.128	28.144	24.964
CNAG_03037	317	Yes	2086.5	37.0727	117.968	55.9199	1.21108	1354	0.187	523.5	0.000361702	199	0.00521126	10	566		2.148	7.783	49.719	120.116	85.514	67.122	59.632	23.007	7.672	13.28	33.839	41.541	38.495	37.732	25.752	28.32	26.713	33.234	35.929	37.455	33.629	31.717	24.752	24.643
CNAG_03656	318	Yes	2088.5	8.76917	10.651	3.80511	1.17625	945	0.0498	104.5	0.00136576	390	136607	649	567		3.797	5.954	11.794	14.448	9.658	9.754	8.883	8.256	7.774	10.002	10.662	8.625	7.77	7.646	6.038	9.212	8.278	10.084	11.012	9.06	8.12	7.58	7.394	8.659
CNAG_06174	319	Yes	2094	9.05708	10.958	3.90972	1.01007	11	0.151	432.5	0.00105824	346.5	1.28113e+08	1304	160		3.812	5.307	3.766	8.346	10.237	13.45	14.724	11.404	9.672	9.134	8.494	8.764	9.634	10.393	9.066	9.237	8.775	8.218	8.274	9.151	9.278	9.943	9.732	8.559
CNAG_02490	320	Yes	2095	4.99371	3.969	2.7071	1.18503	1026	0.0746	184	0.000476968	228	162319	657	24		4.129	5.465	3.045	2.325	3.24	4.592	5.397	6.2	5.895	5.269	4.572	4.458	5.288	5.441	6.008	5.949	4.513	4.609	4.514	5.453	5.695	5.882	6.294	5.616
CNAG_06344	321	Yes	2095	27.1553	23.554	2.25823	1.12042	476	0.0936	261	0.00136576	390	7.56362e+06	968	840		18.72	39.88	42.274	29.682	19.566	20.543	23.183	32.242	32.649	29.23	25.776	23.859	22.776	22.339	26.169	28.734	29.795	26.784	26.233	24.157	24.811	27.257	27.42	27.648
CNAG_01907	322	Yes	2099	43.8867	149.994	37.091	1.16861	863	0.365	982	0.00027272	170	2.37602	84	568		4.156	20.18	90.85	154.15	101.719	81.7	60.32	21.707	11.73	28.051	48.156	47.026	39.104	33.636	26.88	27.424	31.447	34.055	36.662	35.847	31.785	28.566	28.295	29.836
CNAG_03116	323	Yes	2100	18.91	9.233	1.6803	1.20301	1263	0.0106	7	0.000476968	228	65899.1	602	569		15.506	13.572	18.849	22.805	20.827	20.2	20.809	13.988	16.438	21.097	22.638	21.572	20.15	17.943	16.927	15.597	19.272	20.424	21.554	18.048	18.69	18.294	18.984	19.655
CNAG_04153	324	Yes	2101.5	22.027	57.205	15.1913	1.07539	226	0.283	790	0.00105824	346.5	495948	739	841		4.031	30.905	61.236	56.755	26.66	16.907	13.475	12.592	16.72	20.293	23.428	20.457	17.055	14.573	15.4	21.458	22.3	22.849	18.697	16.744	17.549	16.07	20.938	21.555
CNAG_02504	325	Yes	2104	33.7567	49.557	3.62415	1.16041	792	0.101	284	0.00454396	607	2783.46	421	570		18.885	21.116	45.243	68.442	58.497	48.765	40.238	22.126	23.56	34.553	44.296	43.968	32.978	27.443	25.774	29.81	28.883	30.502	29.657	29.584	27.236	27.773	24.439	26.392
CNAG_01438	326	Yes	2106.5	19.7069	43.384	6.96754	1.03688	67	0.128	365.5	0.0036067	560	2.7236e+07	1114	941		13.059	50.654	29.966	7.529	7.27	19.211	33.378	37.143	29.923	18.61	11.536	11.767	17.227	21.134	24.029	17.034	13.056	11.728	11.221	15.03	17.676	19.551	19.522	15.712
CNAG_02508	327	Yes	2110	19.1859	31.124	8.6135	1.09774	355	0.0508	108	0.00454396	607	1.44079e+07	1040	571		4.088	8.941	17.554	34.641	18.707	14.826	12.693	10.47	14.894	24.714	35.212	30.195	18.991	18.401	18.357	21.501	23.428	23.017	19.041	18.428	16.377	18.764	17.751	19.47
CNAG_05576	328	Yes	2113.5	304.773	1182.89	46.3875	1.12589	508	0.374	994.5	0.0036067	560	0.437278	51	572		26.062	63.939	642.979	1208.95	896.563	503.067	384.698	211.791	78.992	156.332	308.705	349.748	250.883	208.501	161.193	187.417	231.098	251.845	255.086	235.682	189.582	173.697	152.037	185.707
CNAG_00681	329	Yes	2114	31.7121	114.453	20.0248	1.14319	626	0.302	841.5	0.00175376	433.5	67.6013	213	573		6.016	52.411	104.054	120.469	61.334	21.427	11.511	8.974	17.777	31.529	38.623	30.288	20.809	18.038	18.707	26.091	25.975	25.234	23.163	20.364	15.858	17.505	20.603	24.33
CNAG_03002	330	Yes	2126.5	15.7115	63.215	64.215	1.11953	462	0.233	663.5	0.0150478	927	1.49855	74	1045		64.215	1.231	1.138	1	1	1.445	1.215	13.308	27.037	13.314	7.683	4.066	5.715	7.748	17.964	24.36	21.752	17.98	14.066	13.926	18.621	22.592	38.036	37.664
CNAG_06658	331	Yes	2134.5	13.2356	16.211	4.96357	1.04312	72	0.107	302.5	0.0165879	962	1.22566e+06	798	346		4.09	4.745	19.143	18.619	20.107	9.461	6.549	6.056	7.709	8.577	12.181	16.951	13.585	12.15	10.744	13.316	15.282	18.941	20.301	19.099	15.393	14.157	14.302	16.196
CNAG_05610	332	Yes	2135.5	39.0463	62.305	4.09775	1.14002	606	0.25	709	0.00105824	346.5	8247.26	474	842		37.938	40.865	82.418	68.296	45.035	32.747	26.77	20.113	27.209	36.237	41.026	41.356	37.824	32.975	31.38	37.765	37.222	38.306	38.749	39.593	36.89	37.263	33.631	35.503
CNAG_06320	333	Yes	2139	45.2862	63.54	3.73032	1.04805	93	0.296	825.5	0.00224091	480.5	513156	740	347		37.066	63.346	59.96	65.394	86.812	75.047	61.607	27.063	23.272	30.477	38.915	49.853	50.547	45.75	37.427	25.46	33.973	37.411	43.064	44.635	41.163	37.644	35.745	35.237
CNAG_05415	334	Yes	2144.5	60.5634	180.566	17.6605	1.23815	1715	0.103	288.5	0.000112757	91	0.376761	50	348		10.838	21.262	66.315	179.791	191.404	81.175	37.376	23.811	24.703	47.161	73.609	71.854	61.202	45.46	42.945	41.87	56.127	63.012	62.851	59.671	49.903	47.034	45.727	48.42
CNAG_03223	335	Yes	2157.5	858.945	2035.52	11.7241	1.11739	440	0.166	466	0.0109551	837.5	2011.54	414	349		189.808	330.976	1157.07	1726.48	2225.33	974.959	485.763	299.551	295.91	427.633	503.822	689.193	729.37	729.944	655.89	604.216	888.223	1130.49	1263.98	1299.59	1209.64	1082.59	879.378	834.881
CNAG_06510	336	Yes	2158.5	11.474	24.671	8.98156	1.17007	879	0.145	419.5	0.00284964	519	761.43	341	574		3.091	3.462	8.655	27.762	21.303	12.615	9.306	5.244	6.449	9.593	12.202	14.45	12.904	11.276	10.297	11.026	12.069	12.744	11.71	12.041	12.226	11.343	10.902	12.706
CNAG_03526	337	Yes	2164.5	10.6652	19.989	7.32563	1.18003	982	0.079	208.5	0.00284964	519	5596.66	455	942		6.824	23.149	5.943	3.408	3.16	9.881	14.767	21.14	15.391	13.479	10.303	6.924	9.107	11.025	13.56	15.685	7.948	5.413	6.935	6.561	10.603	11.619	12.068	11.071
CNAG_01342	338	Yes	2168.5	31.3607	32.464	2.3746	1.07395	211	0.227	647.5	0.00454396	607	319045	703	843		32.943	29.896	56.081	49.014	33.69	31.909	29.856	23.995	27.535	36.141	37.455	36.848	29.355	28.829	26.203	27.05	28.989	29.477	27.559	27.79	25.313	23.617	25.688	27.424
CNAG_02815	339	Yes	2178	29.5991	139.552	133.654	1.14387	633	0.313	866	0.00569909	665	0.0194703	14	1046		140.604	19.147	1.295	1.06	1.052	1.859	2.922	21.603	34.092	22.24	13.582	9.955	11.195	13.837	28.941	48.27	32.401	24.747	25.592	26.186	31.754	47.713	76.297	74.034
CNAG_01023	340	Yes	2185	50.2227	144.658	19.2834	1.16006	789	0.126	361	0.00569909	665	978.765	370	161		7.912	20.145	8.26	11.004	62.19	122.445	152.57	108.269	65.303	38.941	22.399	32.999	54.686	61.677	62.16	33.738	30.202	31.738	37.316	49.065	53.222	51.393	48.263	39.448
CNAG_01602	341	Yes	2185.5	6.63175	8.019	3.20242	1.07989	252	0.0327	54	2.57574e-06	3.5	2.33582e+09	1876	575		6.227	3.641	5.336	11.66	9.326	7.808	6.147	4.175	5.11	6.258	7.872	6.557	6.589	5.266	5.566	6.672	7.325	8.255	6.984	6.368	6.211	5.803	6.517	7.489
CNAG_06483	342	Yes	2186	18.5574	21.613	3.12852	1.18314	1009	0.0734	180	0.0036067	560	3984.72	437	576		15.676	10.154	23.039	31.767	24.687	18.681	15.757	10.314	12.497	15.171	16.613	19.921	19.86	19.284	17.197	18.86	18.357	18.584	21.602	22.665	21.474	18.904	17.553	16.76
CNAG_01425	343	Yes	2189.5	19.2557	47.9	9.07485	1.16893	868	0.115	329	0.00175376	433.5	33310.9	559	577		6.656	5.932	38.527	53.832	26.402	15.409	14.905	7.944	11.82	19.843	27.877	24.2	15.881	15.324	15.659	20.51	22.89	21.45	17.544	17.913	15.98	14.208	15.176	16.255
CNAG_00423	344	Yes	2191	19.231	51.556	7.1508	1.05081	121	0.464	1226	0.000815726	304	21832	540	844		9.229	46.293	59.938	54.941	28.083	11.064	8.382	8.782	11.106	14.375	18.327	15.514	14.934	11.466	13.188	14.541	16.178	17.063	16.868	15.773	11.35	13.33	13.776	17.043
CNAG_07015	345	Yes	2204.5	16.6853	18.805	3.21261	1.14052	611	0.0903	246	0.00884822	780.5	37241.4	567	578		8.499	17.441	23.355	27.304	22.771	19.697	16.606	11.871	14.057	19.707	20.237	19.246	17.337	16.33	14.288	14.888	14.736	14.873	16.302	14.925	13.39	13.131	15.069	14.388
CNAG_06205	346	No	2205	228.443	861.337	28.1732	1.05181	126	0.517	1370.5	0.00175376	433.5	245.818	275	NA		39.651	44.797	31.698	98.706	366.402	692.599	893.035	735.551	285.373	132.131	106.938	158.076	190.542	235.587	186.565	146.565	103.731	110.849	139.582	178.384	183.996	170.233	140.219	111.424
CNAG_00398	347	Yes	2206	37.3919	27.502	1.94982	1.13569	570	0.116	332	0.00569909	665	111976	639	579		41.811	32.868	47.128	56.457	42.493	31.673	31.254	28.955	30.248	35.101	43.923	42.747	36.711	34.097	33.651	37.868	37.823	37.903	39.549	37.19	33.311	35.539	34.139	34.967
CNAG_07552	348	Yes	2210.5	4.29925	5.961	4.59096	1.08009	255	0.107	302.5	0.00569909	665	9.01054e+06	988	25		2.564	5.42	2.769	1.753	1.66	2.865	3.998	7.621	6.928	5.221	3.999	3.889	4.318	5.03	5.65	5.223	3.902	3.203	3.269	3.88	4.528	5.263	5.442	4.787
CNAG_06647	349	Yes	2227.5	16.112	22.626	4.1003	1.04711	76	0.133	384	0.00105824	346.5	2.47784e+08	1421	26		7.308	28.464	13.393	7.298	8.671	12.25	18.457	29.924	28.903	19.94	11.909	11.332	15.225	18.356	20.985	16.304	12.679	12.207	11.258	14.437	15.51	17.241	18.658	15.978
CNAG_00861	350	Yes	2234.5	18.0985	33.016	5.92482	1.19936	1210	0.0921	255	0.00175376	433.5	671.894	336	350		6.704	7.218	11.405	22.272	39.72	34.843	31.582	22.948	10.002	9.246	12.33	15.117	17.441	19.332	15.956	13.819	14.797	17.024	18.235	19.172	20.763	19.263	18.171	17.003
CNAG_01316	351	Yes	2239	45.2869	71.521	5.26787	1.09492	308	0.0879	238	0.00136576	390	1.27162e+08	1303	27		16.758	61.292	40.31	17.458	20.098	29.465	50.954	88.279	70.614	53.506	34.945	32.958	42.318	56.059	60.832	58.007	42.629	34.731	30.014	42.788	48.243	52.794	55.492	46.342
CNAG_06949	352	Yes	2267.5	292.019	1099.35	26.8908	1.16633	834	0.317	877	0.00105824	346.5	58.3251	210	1047		1141.81	492.872	249.804	88.044	42.461	49.767	102.85	230.898	278.362	300.759	315.615	215.102	214.534	217.368	317.295	450.257	306.671	253.962	189.069	190.656	249.922	329.445	386.189	394.754
CNAG_06606	353	Yes	2283	26.3312	30.303	2.92547	1.13652	577	0.116	332	0.00569909	665	360608	709	1048		46.041	39.393	25.248	17.547	15.738	16.235	17.603	28.996	36.078	33.679	30.91	23.43	24.986	25.039	27.374	28.617	24.676	23.787	22.656	24.726	23.233	24.576	25.717	25.663
CNAG_05513	354	Yes	2283.5	74.7411	238.838	10.4287	1.14352	631	0.436	1151.5	0.000361702	199	411.283	302	845		56.675	98.494	264.169	246.139	118.049	63.269	42.289	25.331	28.726	52.199	86.016	71.676	51.072	44.427	44.852	56.718	57.116	61.653	67.592	58.165	52.611	44.932	46.803	54.813
CNAG_01880	355	Yes	2301.5	25.372	33.233	4.5947	1.17534	938	0.0943	264	0.00105824	346.5	640086	753	351		9.461	9.245	12.144	29.882	42.478	31.425	26.388	21.865	24.329	28.947	32.078	33.234	32.551	30.404	26.484	22.644	24.945	27.13	26.102	26.919	23.099	22.775	22.962	21.436
CNAG_04018	356	No	2302	58.746	326.683	42.8074	1.07827	242	0.607	1623	0.00136576	390	0.332328	47	NA		56.291	50.238	334.497	273.827	85.577	20.217	9.984	7.814	20.301	49.462	74.499	49.473	28.289	25.219	25.08	38.392	35.887	39.513	38.288	31.169	23.691	23.485	32.294	36.417
CNAG_06573	357	Yes	2303.5	6.0615	9.388	4.2339	1.03135	61	0.0835	221	0.00175376	433.5	5.95398e+08	1588	943		3.232	12.291	6.102	3.863	2.903	3.602	4.974	8.847	8.479	7.125	4.772	4.447	6.374	6.661	7.594	7.453	5.386	4.889	4.784	5.23	6.119	6.665	7.014	6.67
CNAG_01827	358	Yes	2306	2.49487	2.624	3.31189	1.15035	707	0.0484	99	0.0165879	962	21192.1	538	580		1.339	1.551	1.781	3.759	3.695	3.247	2.143	1.337	1.135	1.29	1.845	2.496	2.617	2.695	2.407	2.207	2.352	2.642	3.358	3.698	3.414	3.119	2.818	2.932
CNAG_02161	359	Yes	2312.5	20.2467	10.334	1.62657	1.12041	475	0.0575	127	0.00798235	754.5	6.88737e+06	956	293		23.125	21.334	18.457	20.063	20.469	26.827	26.369	20.689	17.356	17.986	19.642	22.535	20.971	21.809	20.284	18.818	16.973	16.493	20.154	20.125	20.284	19.013	19.155	16.991
CNAG_04736	360	Yes	2315.5	7.08063	15.844	16.3082	1.03427	63	0.12	341.5	0.036285	1236	208282	675	581		6.489	4.033	4.126	7.267	2.542	1.108	1.035	1.347	5.004	14.836	16.879	9.48	5.422	5.035	6.396	10.608	12.089	12.169	8.625	6.246	4.672	5.842	8.4	10.285
CNAG_07686	361	Yes	2328.5	11.9572	24.896	9.39946	1.05914	149	0.183	514	0.00105824	346.5	1.3957e+08	1319	28		2.964	20.04	8.673	4.052	4.571	11.192	14.148	27.86	21.499	14.391	9.836	9	9.99	12.573	16.966	15.045	9.622	8.41	6.661	8.832	10.978	13.437	14.392	11.84
CNAG_02366	362	Yes	2344.5	32.5583	41.99	5.18394	1.18268	1005	0.0861	232.5	0.00136576	390	385520	717	352		10.036	10.713	10.447	32.61	52.026	39.089	29.866	21.225	21.304	25.845	31.145	36.323	40.85	43.869	38.578	34.701	31.835	36.928	39.286	40.207	39.622	39.091	38.622	37.181
CNAG_05217	363	Yes	2353	29.1872	81.391	12.3977	1.08447	274	0.375	998.5	0.00884822	780.5	392.05	300	582		7.141	18.974	73.646	88.532	54.061	33.565	30.659	15.742	11.12	18.717	31.066	32.106	26.769	21.369	20.065	23.148	26.83	27.425	25.459	26.449	21.859	21.34	21.958	22.493
CNAG_02999	364	Yes	2361.5	6.98167	7.705	3.71973	1.07189	195	0.0914	250.5	0.00569909	665	8.29171e+07	1251	583		4.178	4.146	6.682	10.538	7.04	4.907	5.04	2.833	3.429	7.025	9.593	8.491	7.384	6.92	6.537	6.883	8.453	8.803	8.768	8.392	7.428	7.58	7.623	8.887
CNAG_01704	365	Yes	2378.5	110.435	332.42	10.0969	1.11905	452	0.483	1278	0.00062546	266.5	1150.86	382	846		74.974	365.205	368.962	146.565	60.4	36.542	38.869	52.91	86.789	117.392	108.818	84.643	67.431	67.96	84.77	95.552	104.296	101.737	97.529	94.147	85.231	90.559	107.782	111.378
CNAG_02222	366	Yes	2384	30.1552	38.716	8.2939	1.07928	246	0.216	612	0.00284964	519	1.01656e+07	1007	1049		44.024	19.347	5.308	12.151	16.514	29.34	36.854	30.637	30.771	32.381	27.37	28.689	33.966	37.491	38.771	33.651	32.62	32.273	31.521	31.9	35.464	37.244	35.171	30.268
CNAG_05973	367	Yes	2385	5.05004	4.994	2.49925	1.14815	687	0.112	322	0.00454396	607	811808	769	584		5.681	3.343	6.172	8.325	6.06	4.597	4.176	3.331	3.831	5.086	5.534	5.825	5.026	4.391	4.493	5.031	5.331	5.679	5.286	5.056	4.733	4.767	4.376	5.071
CNAG_01276	368	Yes	2385.5	26.6884	51.763	5.50191	1.05081	123	0.176	490.5	0.00454396	607	4.05584e+07	1165	944		11.498	63.261	28.255	12.792	11.634	21.713	34.417	48.361	39.404	30.839	23.752	18.712	20.276	24.288	31.774	33.948	22.515	19.056	17.52	19.781	23.224	27.119	29.151	27.231
CNAG_04231	369	Yes	2385.5	7.4835	12.225	6.99265	1.08009	257	0.109	309	0.00105824	346.5	3.27893e+08	1473	585		2.04	7.35	6.552	14.265	10.103	8.546	8.211	5.364	6.713	9.782	9.57	7.394	7.095	6.556	6.959	7.003	7.631	8.46	7.357	6.776	5.497	5.715	7.423	7.242
CNAG_05186	370	Yes	2407.5	13.5801	21.478	4.51292	1.22047	1472	0.138	398	0.00062546	266.5	226.083	271	586		8.011	9.336	13.272	27.592	24.955	23.595	19.778	9.135	6.114	7.781	10.808	12.587	14.363	13.831	9.547	10.3	11.144	13.799	14.308	14.839	14.349	11.768	12.4	12.31
CNAG_02186	371	No	2412	26.823	87.845	7.85646	1.1017	386	0.526	1398	0.000361702	199	3268.66	429	NA		12.812	43.118	100.657	70.502	28.156	18.522	13.587	13.327	18.628	24.162	29.24	21.974	19.573	19.918	18.499	22.311	22.932	22.541	25.295	18.935	19.868	17.975	20.122	21.098
CNAG_05841	372	Yes	2417	14.321	38.465	10.0103	1.05664	142	0.465	1229.5	0.00175376	433.5	82877.7	612	945		18.489	42.734	41.761	12.963	5.162	4.269	6.489	11.966	16.578	16.89	12.957	10.847	10.172	13.533	14.777	13.197	11.9	11.328	9.254	9.763	10.857	12.402	12.738	12.677
CNAG_03745	373	Yes	2433.5	7.80246	21.926	10.558	1.19476	1148	0.316	873.5	0.000204418	142	225.543	270	587		6.39	2.294	6.338	24.22	14.492	9.219	7.661	3.623	3.163	4.751	8.647	8.94	8.014	7.434	6.036	7.096	7.306	7.556	8.056	9.007	7.028	6.295	5.766	7.927
CNAG_01886	374	Yes	2435.5	15.8922	15.542	2.23261	1.15741	763	0.171	478	0.00105824	346.5	1.97218e+06	848	588		12.609	15.084	19.376	28.151	22.548	16.746	13.677	12.905	14.092	15.66	17.991	17.769	15.045	13.892	14.452	15.165	15.499	15.603	13.945	13.332	13.82	14.393	13.47	16.189
CNAG_04948	375	Yes	2437	106.815	111.006	3.66944	1.21904	1452	0.0566	122	0.000476968	228	106709	635	353		41.584	43.838	68.579	126.008	152.59	126.826	111.098	88.663	60.175	75.65	96.478	120.896	126.987	134.914	121.948	111.133	114.954	121.568	116.32	125.166	119.874	117.028	120.914	120.38
CNAG_06763	376	Yes	2440	20.4497	16.763	2.2078	1.21429	1386	0.0798	214.5	0.00175376	433.5	1601.51	406	589		13.879	17.83	25.675	30.642	23.727	23.571	22.672	18.133	16.354	19.043	22.696	23.931	21.718	21.154	17.262	19.075	20.109	19.477	20.953	18.942	20.06	18.234	18.365	17.29
CNAG_07337	377	Yes	2452	8.32467	15.693	5.39457	1.13657	578	0.221	625.5	0.00711648	724.5	17446.2	524	590		10.087	4.965	7.1	19.264	15.256	8.471	5.741	3.876	3.571	4.77	8.259	10.545	8.495	9.417	6.57	6.496	8.189	9.199	9.16	9.683	8.006	7.973	6.865	7.834
CNAG_03989	378	Yes	2457	17.344	24.23	3.65505	1.06252	153	0.223	635.5	0.00884822	780.5	3.3967e+06	888	591		23.316	10.429	26.176	33.356	25.171	17.538	11.714	9.126	10.132	15.371	21.394	19.94	16.681	15.707	13.811	15.167	17.029	18.127	17.988	16.921	14.908	13.71	16.515	16.029
CNAG_02174	379	Yes	2481.5	71.0035	69.467	3.81004	1.14798	685	0.156	445.5	0.00454396	607	549311	744	162		69.989	41.638	24.721	45.052	69.054	73.866	77.156	72.501	63.405	65.046	72.467	83.582	83.103	94.188	82.169	69.535	65.959	69.968	76.083	78.533	78.594	85.795	83.136	78.543
CNAG_07815	380	Yes	2487.5	4.48013	4.072	2.79225	1.19784	1188	0.0437	87.5	0.00512152	633	43354.9	579	1050		6.31	4.872	2.617	2.272	2.97	3.445	4.123	5.973	6.344	4.974	4.204	4.299	4.764	4.932	5.405	4.684	3.878	3.94	3.492	4.299	4.745	4.674	5.376	4.931
CNAG_01670	381	Yes	2492	14.5813	15.962	2.93151	1.16885	866	0.0927	258	0.00136576	390	8.14019e+06	978	592		17.363	8.264	17.43	24.226	16.768	13.728	11.152	11.311	12.844	16.758	18.683	16.584	13.116	11.765	12.532	14.228	16.139	15.976	14.71	15	12.588	12.634	12.252	13.9
CNAG_05164	382	Yes	2495	25.8318	27.432	5.12697	1.18277	1008	0.163	461.5	0.00105824	346.5	222707	679	163		6.647	13.119	18.261	25.832	33.086	32.952	34.079	28.658	26.727	25.756	25.367	28.645	31.221	31.617	27.461	25	25.306	25.653	26.323	28.073	27.911	26.214	23.032	23.024
CNAG_06086	383	Yes	2501	21.498	45.456	7.40045	1.07804	240	0.253	717.5	0.00711648	724.5	1.45451e+06	819	593		24.965	10.543	42.683	52.558	27.833	14.282	11.517	7.102	11.14	18.61	28.137	24.08	18.377	18.204	17.297	19.41	20.9	22.245	22.874	22.016	19.959	18.014	19.244	23.963
CNAG_06686	384	Yes	2503	24.8191	19.599	2.6342	1.1723	908	0.125	357.5	0.00175376	433.5	1.30977e+06	804	29		20.41	22.937	12.062	11.993	18.532	23.737	30.5	31.592	26.613	24.848	22.218	22.635	27.232	26.88	27.093	30	26.894	24.236	24.893	26.86	28.611	29.928	28.914	26.04
CNAG_05390	385	Yes	2506	28.7655	42.489	4.83856	1.19924	1209	0.161	456.5	0.00062546	266.5	40607.9	574	594		23.312	11.069	33.003	53.558	43.073	33.518	29.783	22.903	25.683	27.456	34.194	29.943	29.261	27.02	24.042	28.517	24.892	27.771	32.032	28.558	25.873	25.262	25.263	24.385
CNAG_02771	386	Yes	2508.5	5.10571	5.685	3.65035	1.09753	353	0.142	410.5	0.00454396	607	3.21219e+07	1138	164		2.893	6.79	3.066	2.145	2.961	6.454	7.83	7.524	6.849	4.728	4.247	4.309	5.244	5.251	6.016	5.378	4.121	4.048	4.808	4.821	5.696	6.135	5.88	5.343
CNAG_02550	387	Yes	2515	15.5697	33.558	28.9883	1.04999	115	0.395	1053	0.0165879	962	1161.51	385	1051		34.757	3.199	1.251	1.575	1.199	1.604	3.139	13.986	19.175	16.232	11.005	9.919	12.003	15.441	20.4	28.132	23.046	19.542	18.326	16.091	19.541	27.401	29.973	26.735
CNAG_00248	388	Yes	2519	4.49746	7.016	5.29639	1.18197	997	0.067	159	0.00284964	519	1.94184e+06	844	595		2.581	1.633	4.039	8.649	6.812	4.389	3.051	3.353	3.74	4.955	5.578	5.694	5.046	4.554	4.085	4.629	4.276	4.84	4.653	4.645	3.754	4.079	4.337	4.567
CNAG_01340	389	Yes	2519.5	24.5934	17.334	2.07886	1.21107	1353	0.0702	166	0.00224091	480.5	16771.2	520	165		21.703	21.295	16.067	20.555	22.78	27.36	33.401	31.492	26.942	25.18	23.27	22.836	25.326	27.179	25.828	24.807	21.935	22.473	23.455	24.43	25.344	25.147	26.224	25.213
CNAG_04324	390	Yes	2523	16.0875	33.287	5.62834	1.21798	1443	0.197	556	2.71981e-05	35	10184.8	489	946		30.392	40.479	22.587	25.916	11.774	7.192	7.929	12.53	15.452	18.002	21.434	17.798	11.424	10.781	12.577	15.057	14.309	14.67	12.949	11.761	11.005	11.424	14.053	14.604
CNAG_07701	391	Yes	2544	60.0532	107.792	6.31021	1.14572	661	0.0916	253	0.0202897	1029	64484.4	601	596		20.299	39.892	100.192	128.091	96.636	57.394	34.329	39.788	52.635	67.956	78.865	74.987	62.039	57.597	55.301	58.702	59.127	55.058	54.093	50.357	46.499	47.424	50.551	53.465
CNAG_00252	392	Yes	2547	23.4566	39.113	3.7556	1.20687	1305	0.325	896.5	3.17087e-05	40.5	457.203	305	847		14.194	20.793	53.307	40.356	29.964	26.134	21.664	15.639	17.691	20.607	25.085	24.659	23.708	19.336	19.604	19.497	22.182	22.064	23.643	22.397	21.897	19.467	18.565	20.506
CNAG_02110	393	Yes	2551.5	44.5155	52.183	5.12123	1.07424	214	0.222	630	0.00062546	266.5	2.69638e+08	1441	166		18.497	16.664	12.662	16.934	31.095	56.638	64.845	63.657	54.465	50.526	42.523	46.178	52.8	60.201	57.855	46.548	44.678	43.983	41.428	46.651	51.164	53.197	50.764	44.419
CNAG_03906	394	Yes	2560.5	3.44658	3.334	2.58535	1.0403	70	0.0873	235	0.0109551	837.5	2.4514e+08	1418	947		2.477	4.976	4.282	3.198	2.103	2.717	2.957	4.474	5.437	3.427	3.392	2.798	3.583	4.003	3.743	4.246	3.313	3.067	2.371	2.714	3.225	3.025	3.587	3.603
CNAG_05672	395	Yes	2581	54.8428	31.943	1.74532	1.18824	1076	0.0731	178	0.00569909	665	176297	662	30		54.228	62.681	46.716	45.702	46.538	61.141	63.272	74.801	62.366	49.662	51.291	42.858	50.083	46.495	51.287	63.871	54.537	51.546	52.823	51.717	54.778	59.886	55.447	62.5
CNAG_07599	396	Yes	2585.5	7.41892	8.505	3.39241	1.1353	566	0.138	398	0.00175376	433.5	4.80788e+07	1188	948		4.18	12.06	5.609	3.555	4.517	6.463	8.756	11.588	9.484	7.713	6.275	6.085	7.659	8.042	9.514	9.457	6.126	5.528	5.634	7.462	7.402	7.961	8.535	8.449
CNAG_05998	397	Yes	2590	22.0204	17.757	2.41366	1.17527	935	0.0426	84	0.00136576	390	4.67938e+07	1181	31		15.731	23.967	22.315	13.915	12.561	14.749	19.783	30.318	26.933	25.849	21.285	16.107	22.192	24.913	28.794	30.125	21.474	19.361	20.343	20.641	22.985	25.703	27.612	20.834
CNAG_00760	398	Yes	2595.5	25.1067	20.384	2.35749	1.24465	1787	0.0397	73.5	0.000815726	304	3329.94	431	167		24.41	20.075	15.016	19.123	22.142	26.809	35.4	28.332	27.092	23.858	21.17	22.496	27.543	26.571	27.339	23.325	23.631	22.781	26.507	28.133	27.08	28.41	28.614	26.704
CNAG_07582	399	Yes	2595.5	5.71496	5.631	2.5036	1.0482	98	0.21	596.5	0.00512152	633	9.32754e+07	1268	597		5.961	4.044	7.03	9.376	5.183	4	3.758	3.745	4.316	6.208	6.655	6.84	5.531	5.403	5.183	6.113	5.855	5.951	6.347	6.303	5.894	5.292	5.349	6.822
CNAG_05668	400	Yes	2601.5	11.8943	34.425	22.0293	1.2267	1546	0.105	295.5	0.000204418	142	90157.2	618	848		1.637	4.944	36.062	29.651	11.54	5.416	3.524	3.132	11.101	16.29	12.009	9.88	9.144	7.943	9.734	11.28	18.288	16.182	12.881	9.543	11.625	8.821	11.594	13.243
CNAG_06754	401	Yes	2602	41.7825	38.596	3.72225	1.0729	204	0.252	715.5	0.00224091	480.5	5.21678e+07	1202	32		34.327	21.856	14.178	22.837	35.408	45.089	48.365	50.777	46.45	44.958	38.826	41.386	47.76	52.774	48.669	42.715	42.647	42.947	43.106	47.814	49.314	47.897	47.783	44.898
CNAG_06486	402	Yes	2602.5	82.7757	90.645	3.15002	1.22293	1487	0.111	319	0.00105824	346.5	5124.95	450	598		42.16	53.086	80.631	132.805	129.949	125.672	118.356	81.831	63.114	69.442	83.931	96.696	88.331	93.676	81.402	79.67	67.064	67.56	74.886	79.959	76.199	72.17	67.023	61.004
CNAG_02129	403	No	2607.5	50.904	331.331	304.417	1.11997	466	0.549	1446.5	0.00569909	665	0.0832524	30	NA		332.423	3.195	1.616	1.092	1.204	1.363	2.858	36.942	76.237	40.089	19.122	12.464	12.347	21.294	48.903	67.567	51.937	36.052	38.577	35.333	49.608	77.602	131.314	122.557
CNAG_01154	404	Yes	2612	5.58879	5.437	3.49061	1.18561	1035	0.0787	207	0.0135077	898	8114.49	472	168		5.78	6.082	3.959	2.183	3.874	6.648	7.62	6.693	6.302	5.598	3.676	4.885	4.799	5.446	5.989	6.196	6.249	5.546	5.474	6.086	6.18	6.888	5.526	6.452
CNAG_04113	405	Yes	2625	23.6123	22.672	2.60555	1.16671	841	0.125	357.5	0.00711648	724.5	318917	702	33		23.853	19.929	14.121	14.182	14.462	19.645	25.672	36.793	32.517	25.78	21.842	22.322	23.126	26.392	28.3	27.497	22.297	21.534	22.848	24.2	24.423	25.221	25.845	23.895
CNAG_00699	406	Yes	2626.5	8.38496	31.945	11.9928	1.09945	373	0.414	1104.5	0.00454396	607	23100.3	542	949		27.98	34.851	24.23	10.964	5.162	3.159	2.906	5.798	7.992	12.067	10.801	6.339	4.186	4.144	4.496	4.863	5.093	4.551	3.832	3.151	3.036	3.329	4.243	4.066
CNAG_02747	407	Yes	2630	16.303	14.141	2.59299	1.23263	1629	0.0605	142	0.000476968	228	101657	631	599		15.462	8.877	16.485	23.018	20.348	17.15	14.076	14.571	13.514	16.342	19.865	18.826	16.914	15.741	15.605	16.115	16.53	15.661	17.816	16.647	15.86	14.759	14.925	16.166
CNAG_03564	408	Yes	2631	7.99367	19.935	20.935	1.13717	585	0.213	601	0.0202897	1029	2035.47	416	1052		14.563	1.313	1	1.044	1.038	1.113	1.253	5.569	13.735	9.515	5.664	3.169	3.352	4.357	9.052	16.259	12.003	7.73	8.597	7.69	9.383	14.533	20.935	18.981
CNAG_04221	409	Yes	2636	17.5628	13.391	2.6159	1.19766	1186	0.0941	263	0.0036067	560	97549.1	627	169		21	16.043	8.287	9.907	12.356	16.109	21.678	19.734	20.005	17.872	16.876	15.618	17.84	16.553	19.54	18.434	18.675	17.642	17.282	18.816	18.707	20.191	21.42	20.922
CNAG_01566	410	Yes	2636.5	16.0967	43.523	13.375	1.11364	428	0.273	764	0.00884822	780.5	179480	664	600		3.517	29.574	44.737	47.04	23.507	9.855	7.633	8.406	12.784	19.637	22.349	16.007	12.62	11.053	12.821	14.004	13.086	12.395	10.656	9.805	9.675	10.12	11.659	13.38
CNAG_02715	411	Yes	2645	21.0781	17.952	2.6947	1.07525	224	0.0735	181.5	0.00711648	724.5	4.0336e+08	1515	601		22.622	12.941	13.839	28.545	25.293	20.138	17.528	10.593	10.73	17.431	27.708	28.112	24.397	22.706	19.493	24.569	23.408	25.434	25.868	23.133	20.498	19.068	20.292	21.529
CNAG_05429	412	Yes	2652	5.03287	7.95	6.98194	1.05489	138	0.138	398	0.0135077	898	6.08584e+07	1218	34		1.837	7.562	2.101	1.846	1.4	1.329	3.103	7.811	9.279	7.796	4.388	3.739	4.711	5.52	7.965	6.72	5.216	5.026	3.372	4.661	5.372	6.675	7.36	6
CNAG_04794	413	No	2652.5	18.1164	68.667	9.59304	1.11264	426	0.661	1781.5	0.000204418	142	414.697	303	NA		76.658	36.802	17.197	8.463	7.991	10.286	12.419	23.849	20.149	13.423	11.079	10.341	10.014	12.143	15.675	17.862	14.594	14.173	13.852	14.976	17.547	16.885	19.302	19.114
CNAG_00172	414	Yes	2654.5	20.2185	63.632	19.8651	1.2641	2042	0.147	424.5	0.000152296	116	1.26575	72	602		3.373	8.933	34.569	67.005	44.527	31.302	22.394	8.247	6.423	15.527	23.542	23.442	18.991	16.079	13.136	12.895	16.57	19.948	19.707	18.844	16.323	13.4	14.389	15.677
CNAG_01573	415	Yes	2662.5	11.9246	22.659	4.49568	1.08126	260	0.224	640	0.00175376	433.5	1.48724e+08	1329	950		9.91	29.141	14.46	6.482	6.669	11.253	18.883	21.756	14.697	11.86	9.181	8.103	10.258	12.096	12.891	11.405	8.676	7.646	7.7	9.813	10.864	11.135	10.664	10.647
CNAG_01162	416	Yes	2669	21.9478	16.079	2.22891	1.13032	545	0.103	288.5	0.0109551	837.5	9.56984e+06	998	603		13.829	14.398	19.145	27.388	21.912	19.322	21.371	15.254	13.084	18.103	27.386	29.163	24.605	24.059	21.362	24.398	24.293	26.18	26.589	25.64	23.204	21.516	21.352	23.193
CNAG_01149	417	Yes	2672	9.70875	11.951	4.20145	1.06575	163	0.0495	103	0.00284964	519	2.47986e+09	1887	951		3.733	15.684	8.297	7.531	5.035	4.654	6.965	15.036	15.629	12.132	8.855	7.473	7.972	9.386	12.109	12.673	9.82	8.333	7.565	8.614	9.735	11.393	13.077	11.309
CNAG_05692	418	Yes	2672.5	52.8502	98.812	4.51794	1.07143	179	0.428	1136	0.00224091	480.5	2.89379e+06	877	849		54.694	73.577	126.9	116.568	70.472	51.333	41.73	28.088	31.114	45.425	61.348	54.442	43.576	41.253	36.212	44.268	45.192	45.272	45.411	44.736	40.819	39.44	41.633	44.902
CNAG_00498	419	Yes	2691	11.4061	23.217	10.6137	1.09808	361	0.306	852	0.00454396	607	2.66553e+06	871	604		12.246	2.415	18.524	25.632	16.475	12.286	9.316	4.491	5.424	9.871	12.015	12.347	11.03	10.335	8.965	10.482	10.396	11.714	12.493	13.471	10.903	10.761	10.561	11.593
CNAG_01105	420	Yes	2693.5	11.5448	24.707	9.51966	1.1046	403	0.143	414.5	0.000204418	142	1.19015e+09	1734	850		2.9	14.556	27.607	26.87	12.625	4.519	4.616	11.248	15.333	14.051	12.102	9.163	8.653	8.757	11.482	11.946	10.554	9.574	9.156	8.595	9.482	10.629	11.59	11.068
CNAG_04650	421	Yes	2694	13.5191	18.574	4.15348	1.12967	538	0.0736	183	3.78524e-05	46	2.76791e+09	1927	605		6.785	5.89	8.266	24.464	19.409	16.078	12.564	10.823	11.773	12.35	16.802	15.638	13.828	12.225	11.773	14.538	14.807	14.954	13.25	14.232	12.282	12.785	12.968	15.975
CNAG_01817	422	Yes	2695.5	24.4041	32.229	3.61387	1.21365	1377	0.105	295.5	0.00284964	519	12427.4	504	606		19.927	12.33	24.498	44.559	36.313	22.916	18.898	16.854	17.482	23.132	29.604	30.809	25.969	24.481	22.581	25.357	23.104	25.597	25.001	23.972	23.628	22.175	24.04	22.472
CNAG_00732	423	No	2706	22.2075	70.24	30.2789	1.07151	188	0.596	1594	0.000152296	116	1.34735e+06	808	NA		72.639	10.163	3.432	2.399	3.551	7.169	10.41	27.79	31.961	25.975	22.868	20.621	20.467	23.607	25.591	32.14	24.001	22.585	22.726	21.576	22.819	23.689	29.03	25.772
CNAG_06419	424	Yes	2706.5	3.51913	3.387	3.23123	1.19551	1163	0.0313	51.5	0.00569909	665	1.643e+06	827	607		1.932	1.518	2.31	4.905	4.735	3.188	3.139	2.268	2.568	3.617	4.569	4.427	4.438	3.704	3.732	2.985	4.171	4.404	4.184	3.888	3.414	3.349	3.547	3.467
CNAG_07545	425	Yes	2713	17.6514	25.437	3.39972	1.07724	236	0.459	1209.5	0.00062546	266.5	9.64827e+06	1001	608		10.671	28.675	30.776	36.037	30.044	26.317	19.878	10.6	11.933	16.97	19.088	19.671	15.056	14.074	11.489	12.572	14.304	14.348	15.462	15.017	12.391	12.366	12.093	13.801
CNAG_07668	426	Yes	2713	37.177	69.357	4.19735	1.0547	137	0.439	1156	0.00569909	665	670707	755	609		34.276	46.567	79.951	91.049	46.867	36.274	30.406	21.692	22.489	28.795	41.825	39.281	31.127	28.648	26.009	33.623	31.43	32.793	33.848	33.44	30.84	28.7	30.197	32.121
CNAG_02293	427	Yes	2714.5	7.64421	11.815	6.06647	1.05416	136	0.184	518	0.00224091	480.5	5.67156e+08	1580	35		2.332	7.087	3.4	2.436	3.892	8.338	11.522	14.147	11.951	7.999	6.497	6.371	7.171	7.738	9.343	8.992	7.828	5.913	6.214	7.966	8.385	9.78	9.143	9.016
CNAG_02800	428	Yes	2720	22.2886	22.153	2.34816	1.15816	766	0.216	612	0.00569909	665	212609	677	36		26.535	23.2	19.084	19.542	17.458	19.346	22.624	37.885	38.585	30.062	23.803	20.781	16.432	16.765	20.17	24.147	19.359	17.27	18.663	17.752	18.263	22.108	22.607	22.486
CNAG_01844	429	No	2739	6.84092	13.232	4.44673	1.03133	60	0.52	1376	0.000815726	304	9.57832e+06	999	NA		4.905	9.21	4.144	3.839	7.492	15.315	17.071	9.479	5.23	4.708	4.679	5.334	6.279	6.785	6.681	6.166	5.122	5.62	5.645	5.994	6.604	6.424	5.777	5.679
CNAG_01697	430	Yes	2747.5	47.5303	74.782	3.92551	1.22435	1516	0.0987	276	0.00175376	433.5	17122.4	522	851		30.88	54.101	100.344	92.609	48.871	30.64	25.562	25.85	32.078	47.52	62.218	50.585	36.882	36.816	37.853	51.017	49.842	48.783	46.198	45.152	44.837	43.214	46.121	52.755
CNAG_00601	431	Yes	2749.5	14.7696	32.377	6.47927	1.1448	649	0.224	640	0.0109551	837.5	93940.8	623	1053		38.286	29.073	17.565	9.447	7.919	5.909	6.862	15.337	21.721	20.208	15.663	13.09	12.512	13.191	14.942	14.335	14.154	11.075	10.872	12.015	11.08	13.066	12.678	13.471
CNAG_03956	432	Yes	2754	25.7446	61.338	7.02653	1.11973	465	0.249	704.5	0.00224091	480.5	2.46137e+07	1104	952		22.718	71.516	45.652	18.606	10.178	14.808	20.746	36.089	34.613	28.431	23.778	20.747	24.111	23.43	30.482	29.745	20.154	17.671	17.547	19.593	20.36	21.179	24.247	21.47
CNAG_02552	433	Yes	2755	11.0428	8.26	2.2466	1.14146	616	0.14	403.5	0.00711648	724.5	1.04149e+07	1011	170		11.927	13.465	11.07	9.819	11.09	13.017	14.886	13.136	8.88	6.866	6.626	8.699	9.346	11.122	10.733	11.796	10.02	9.682	11.058	11.429	11.969	13.856	12.756	11.78
CNAG_02375	434	Yes	2757	16.372	36.511	9.24921	1.13005	541	0.218	619	0.0135077	898	296600	699	610		22.787	10.539	15.8	40.937	29.558	14.401	8.302	4.426	5.687	11.518	20.652	20.672	14.558	11.19	12.367	13.66	16.975	18.61	19.41	17.956	15.46	14.545	14.782	18.136
CNAG_04387	435	Yes	2757.5	11.9371	12.798	4.98072	1.21433	1388	0.0674	160	0.00224091	480.5	424582	729	611		7.952	3.215	6.532	15.286	14.608	14.2	11.619	8.125	6.484	10.296	14.495	16.013	15.333	11.706	11.69	14.392	12.511	12.796	15.382	14.428	12.767	12.069	12.477	12.115
CNAG_02183	436	Yes	2759	10.7903	6.33	1.83774	1.11071	419	0.0386	70	0.00155976	410	2.13292e+09	1860	953		9.074	13.886	11.282	11.359	8.142	7.556	9.081	11.179	11.696	12.477	11.181	10.154	10.244	11.008	12.766	12.518	10.338	9.641	9.868	10.733	10.312	10.768	12.477	11.227
CNAG_00364	437	Yes	2766	47.6345	68.198	5.69813	1.14527	654	0.26	727	0.00454396	607	955493	778	612		14.516	51.735	79.658	82.714	67.848	62.819	53.874	36.808	36.852	42.731	55.81	54.853	47.047	41.032	38.35	44.388	42.618	45.395	44.321	40.852	40.497	40.432	36.969	41.108
CNAG_03714	438	Yes	2766.5	30.0716	99.621	12.4297	1.16138	805	0.447	1174	0.00175376	433.5	845.48	354	613		19.407	29.233	63.27	108.337	64.397	34.9	24.669	12.413	8.716	17.34	30.172	29.559	25.737	19.164	18.248	21.016	23.287	24.84	28.566	26.931	22.622	20.947	22.907	25.04
CNAG_04024	439	Yes	2774	5.33587	16.748	9.6553	1.14546	657	0.354	958	0.00454396	607	28506.6	552	614		4.8	1.985	11.481	18.683	7.891	3.69	2.818	1.935	2.948	4.222	6.077	5.724	4.363	3.609	3.715	4.637	5.435	5.405	5.469	4.892	4.532	3.928	4.31	5.512
CNAG_06227	440	Yes	2775.5	5.77225	9.853	4.02425	1.14398	636	0.123	347.5	0.00284964	519	9.67322e+07	1273	954		3.405	13.111	7.506	4.254	3.258	4.456	4.803	7.459	7.583	5.661	4.283	4.367	4.834	5.072	6.726	7.072	5.215	4.865	4.394	4.832	5.829	6.113	6.739	6.697
CNAG_06627	441	Yes	2784	22.646	19.332	2.90858	1.26533	2059	0.0579	130	0.000152296	116	8839.24	479	1054		29.461	22.511	10.129	11.753	14.587	22.793	24.752	29.185	28.928	23.263	21.754	20.764	23.604	22.523	23.869	26.398	20.966	20.321	21.235	23.241	23.825	25.143	26.132	26.366
CNAG_01624	442	Yes	2794	26.7558	68.09	9.1253	1.26144	2002	0.117	334.5	0.00062546	266.5	40.039	191	615		8.38	11.939	38.824	76.47	59.611	28.875	17.548	12.994	10.496	19.884	33.7	31.504	26.415	24.014	21.218	26.286	27.291	28.57	27.438	24.262	22.713	21.243	20.444	22.021
CNAG_06029	443	Yes	2810	19.7793	17.123	2.51706	1.09784	357	0.17	476	0.0247214	1092	3.36126e+06	885	37		17.476	21.212	13.441	11.287	16.393	22.915	24.342	28.41	23.016	18.929	18.752	17.992	22.66	20.015	21.096	26.667	18.904	18.802	17.778	16.989	20.755	19.718	20.26	16.895
CNAG_02398	444	Yes	2818	5.38575	10.667	11.3162	1.1588	775	0.13	375	0.0135077	898	815573	770	38		7.394	1.111	1.034	1.078	1.08	1.467	1.868	10.165	11.701	5.987	4.59	3.78	3.689	4.115	6.18	8.212	6.852	5.161	4.925	4.973	6.294	7.82	10.213	9.569
CNAG_00890	445	Yes	2820.5	51.3681	206.009	13.6456	1.19294	1129	0.46	1215	0.00105824	346.5	9.22654	130	616		25.751	27.119	124.438	222.3	108.622	49.995	34.905	17.483	16.291	33.399	54.377	52.86	37.269	34.781	26.425	30.003	36.033	43.6	47.225	47.014	38.616	39.206	40.24	44.882
CNAG_05247	446	Yes	2827	125.114	222.435	6.30985	1.1988	1202	0.191	538	0.00136576	390	295169	697	617		41.891	96.407	218.485	264.326	183.954	128.293	111.862	101.139	82.107	108.097	139.946	137.768	105.175	105.868	93.623	121.769	119.229	126.539	124.054	120.175	113.084	110.043	115.427	133.47
CNAG_02426	447	Yes	2831	54.7643	42.931	2.60844	1.04824	99	0.257	723	0.00569909	665	1.58537e+08	1344	171		40.973	34.203	26.691	32.62	48.409	61.48	69.622	69.2	57.521	56.669	57.83	62.652	64.13	65.276	61.22	58.708	52.048	50.96	56.617	57.766	57.771	60.68	58.447	52.851
CNAG_01872	448	Yes	2833.5	37.9145	77.182	7.34668	1.06341	156	0.312	864	0.0109551	837.5	7.98601e+06	976	618		32.362	20.224	78.923	89.343	47.998	19.31	17.853	12.161	14.041	28.729	40.65	40.412	34.204	33.629	28.373	38.883	39.71	45.969	43.82	43.711	41.204	36.583	38.468	43.388
CNAG_05262	449	Yes	2837.5	26.7069	25.372	2.45082	1.18715	1056	0.216	612	0.00105824	346.5	1.56084e+06	823	172		26.099	33.005	21.074	17.488	26.342	40.827	42.86	42.723	28.201	22.672	20.069	21.089	26.373	26.786	28	25.396	21.975	22.48	23.097	24.782	24.665	25.504	25.913	23.546
CNAG_05606	450	Yes	2846	12.5432	30.201	6.22238	1.22328	1497	0.222	630	0.00136576	390	632.176	329	619		5.851	8.477	24.515	35.984	23.099	15.288	13.58	6.661	5.783	10.371	15.079	12.498	11.292	9.459	8.814	9.867	9.747	11.455	13.372	11.639	8.528	9.389	8.863	11.425
CNAG_01477	451	Yes	2851.5	50.2599	126.712	5.80243	1.15322	729	0.454	1193	0.00062546	266.5	177996	663	852		50.721	105.274	153.097	79.933	37.85	26.385	29.517	45.963	60.883	62.897	48.723	34.979	34.662	36.459	44.662	41.468	43.188	38.804	35.86	34.964	35.469	38.786	43.204	42.489
CNAG_03845	452	Yes	2853.5	31.4343	17.538	1.69742	1.2315	1617	0.133	384	0.00105824	346.5	12636.4	506	620		32.597	26.355	27.761	42.685	42.293	34.19	32.63	28.407	25.147	28.203	30.208	34.102	31.385	32.071	28.079	29.988	30.045	29.22	33.071	34.855	30.624	29.895	29.662	30.949
CNAG_05156	453	No	2856	117.522	424.594	10.9959	1.04762	80	0.663	1789	0.000476968	228	705187	759	NA		140.695	281.839	467.071	372.859	178.42	78.645	52.366	42.477	56.769	82.377	97.891	81.519	63.985	58.572	55.616	68.924	82.883	87.418	89.286	82.942	75.87	70.599	72.76	78.749
CNAG_01370	454	Yes	2859.5	3.89546	3.17	2.28029	1.10343	399	0.0994	278.5	0.0202897	1029	3.63218e+07	1153	354		3.559	2.83	2.476	3.85	5.017	3.349	3.149	2.624	2.495	2.913	3.792	4.983	4.91	4.423	3.847	3.419	4.322	4.919	5.646	4.582	4.338	4.286	3.74	4.022
CNAG_07842	455	Yes	2859.5	4.57688	8.743	6.149	1.19922	1208	0.202	574.5	0.00454396	607	7630.64	470	173		2.068	1.698	3.034	7.909	7.644	8.004	10.441	7.227	3.286	2.031	2.682	3.299	4.807	5.209	4.575	3.228	3.54	2.826	4.398	5.23	4.919	3.725	4.117	3.948
CNAG_03500	456	Yes	2864.5	4.89954	10.191	5.58641	1.213	1370	0.194	547.5	0.0036067	560	1178.45	387	621		2.871	2.446	5.601	12.413	9.266	7.894	5.742	2.541	2.222	4.32	5.536	5.327	4.516	4.65	3.556	3.699	4.442	4.771	4.373	4.587	4.291	3.922	3.973	4.63
CNAG_03148	457	Yes	2866.5	11.6035	35.595	20.4615	1.16854	861	0.316	873.5	0.00454396	607	17717.2	525	622		1.829	14.063	16.445	37.424	24.054	12.149	6.897	6.153	8.42	11.531	13.691	11.248	9.913	8.478	9.213	10.21	10.234	10.397	10.404	8.941	7.779	8.315	9.988	10.708
CNAG_06692	458	Yes	2866.5	79.7543	99.407	3.04887	1.16961	874	0.249	704.5	0.00454396	607	225986	681	623		71.868	60.659	112.951	147.925	128.21	108.388	94.996	58.826	48.518	71.043	87.588	91.14	80.271	67.662	65.989	72.65	70.127	72.658	74.444	72.234	66.148	69.55	59.294	60.964
CNAG_06214	459	Yes	2871	37.6417	41.764	3.75688	1.18018	984	0.0766	196	0.0135077	898	1.17289e+06	793	1055		52.446	43.829	32.961	20.147	16.074	15.149	18.596	39.344	41.201	53.627	56.913	45.583	30.653	27.888	29.885	43.328	47.078	40.669	43.523	37.028	36.256	33.243	44.958	53.021
CNAG_03871	460	Yes	2875.5	74.88	83.76	3.51328	1.14632	666	0.178	499	0.00884822	780.5	5.77559e+06	930	624		70.215	47.579	97.059	117.087	91.006	65.961	60.173	44.521	33.327	48.752	80.821	88.96	77.194	74.115	69.135	77.328	78.023	85.122	87.419	88.587	85.651	78.391	73.434	77.261
CNAG_05782	461	Yes	2880	61.463	76.196	3.03913	1.08425	272	0.44	1158.5	0.00224091	480.5	7.60121e+06	969	625		78.864	50.357	81.505	113.563	105.351	69.324	56.337	37.367	37.867	47.906	61.776	63.164	60.92	56.13	48.428	52.58	57.317	57.997	63.26	59.373	54.819	56.017	50.301	54.589
CNAG_03960	462	Yes	2887	21.204	16.211	2.02992	1.20806	1319	0.0347	61.5	0.00224091	480.5	1.22191e+07	1026	174		28.803	25.28	17.509	17.514	19.885	26.468	31.951	23.986	15.74	16.35	16.276	19.521	20.736	22.418	20.369	20.653	17.229	18.391	20.889	23.352	22.303	22.577	21.159	19.537
CNAG_06793	463	Yes	2892.5	6.17029	11.805	7.8554	1.09188	297	0.273	764	0.00175376	433.5	2.16537e+08	1398	39		1.722	6.258	2.124	2.079	2.916	5.445	7.84	13.527	11.611	7.944	5.491	5.028	5.34	7.194	7.759	7.145	5.519	4.302	4.213	5.577	6.566	7.546	7.883	7.058
CNAG_03770	464	Yes	2895.5	121.735	342.258	10.3973	1.20835	1323	0.295	821.5	0.00136576	390	885.508	361	626		36.421	57.24	334.107	378.679	142.851	83.636	78.284	69.206	75.433	118.657	157.137	131.585	102.994	90.071	84.98	122.818	119.536	120.698	122.323	110.577	94.895	93.348	98.375	97.791
CNAG_00546	465	Yes	2905.5	11.6411	14.299	3.08197	1.01103	12	0.281	787.5	0.0202897	1029	2.06818e+07	1077	627		13.082	12.242	13.912	21.167	20.905	9.098	7.797	6.868	7.451	9.051	10.262	11.385	9.27	8.962	7.674	10.22	11.368	14.353	14.339	13.585	12.122	10.043	11.717	12.514
CNAG_05307	466	Yes	2905.5	28.4907	26.708	3.62486	1.1891	1083	0.204	580	0.00175376	433.5	1.34953e+06	809	355		18.651	10.175	12.034	32.698	34.644	32.141	31.159	25.273	23.035	27.935	31.166	36.863	36.883	34.552	30.562	33.656	26.873	30.534	28.472	31.299	30.206	29.195	27.76	28.01
CNAG_06800	467	No	2918.5	64.259	399.207	400.207	1.12	467	0.584	1550.5	0.0122314	869	0.123499	32	NA		400.207	8.313	1.278	1	1	1.558	2.726	49.344	85.437	43.808	22.9	19.712	19.314	27.063	63.345	90.413	69.999	53.87	53.464	53.003	68.236	102.864	148.256	155.105
CNAG_06334	468	Yes	2934.5	4.142	6.217	7.217	1.12752	518	0.205	585	0.00711648	724.5	2.55115e+07	1107	40		4.971	1.17	1.137	1	1.353	2.254	2.778	5.243	5.069	3.978	3.348	3.543	4.616	4.447	5.582	6.515	4.608	4.49	3.82	4.124	5.373	6.422	7.217	6.35
CNAG_05185	469	No	2942.5	9.03171	39.183	16.3599	1.06206	152	0.567	1502.5	0.0135077	898	1243.3	390	NA		4.83	6.01	26.326	41.734	14.779	5.888	4.157	2.551	3.467	5.16	6.146	7.676	6.8	4.681	5.452	6.249	9.668	10.508	8.929	7.574	7.323	6.399	6.565	7.889
CNAG_06914	470	Yes	2951.5	22.9957	48.505	8.06041	1.07121	176	0.301	838.5	0.00454396	607	1.49018e+08	1330	628		6.87	38.973	32.704	55.375	29.758	15.269	10.247	16.241	19.446	22.842	27.896	23.416	21.336	18.304	21.842	24.251	23.111	23.174	18.271	18.619	18.325	19.667	23.446	22.515
CNAG_00177	471	Yes	2953.5	3.2455	5.371	3.8091	1.1821	998	0.295	821.5	0.00569909	665	7342.99	469	629		2.162	1.914	3.876	7.283	4.607	3.816	4.107	2.353	1.912	2.223	2.706	3.461	3.122	3.298	3.152	2.597	2.918	3.218	3.463	3.53	3.408	2.992	2.752	3.022
CNAG_04656	472	Yes	2956	10.3687	20.154	12.7174	1.15407	739	0.244	691	0.00569909	665	2.47124e+06	861	1056		21.874	5.291	1.72	2.328	2.99	6.089	9.793	12.202	11.759	11.584	9.293	7.534	10.198	10.465	11.72	12.807	11.669	11.027	10.373	11.069	13.356	13.639	14.95	15.118
CNAG_05100	473	Yes	2958	97.0196	51.346	1.73057	1.08943	290	0.201	569.5	0.00711648	724.5	1.91112e+08	1374	630		99.062	79.901	93.635	108.789	103.65	78.758	72.873	70.282	74.925	101.809	110.846	121.628	107.312	116.857	101.285	96.083	94.741	99.511	101.255	110.983	101.565	97.332	92.582	92.807
CNAG_03587	474	Yes	2960	8.42313	19.48	6.60414	1.05782	145	0.447	1174	0.00454396	607	1.33407e+07	1034	631		11.92	3.574	18.532	22.956	10.262	5.348	3.476	3.712	6.45	8.901	10.891	8.815	7.858	6.863	6.531	7.429	7.812	7.895	7.915	7.246	6.502	6.273	7.348	7.646
CNAG_07629	475	No	2961	9.22008	35.216	32.9275	1.09524	313	0.582	1547.5	0.00175376	433.5	184546	667	NA		36.319	3.817	1.722	1.103	1.395	3.469	4.254	10.015	10.039	8.99	8.207	7.459	6.943	7.662	9.721	14.025	9.863	8.837	8.768	8.484	9.777	12.109	14.267	14.037
CNAG_01975	476	Yes	2965.5	8.22013	16.6	6.8907	1.0986	364	0.388	1028.5	0.0036067	560	1.0568e+07	1013	175		3.197	14.694	4.1	2.818	5.711	13.716	19.418	18.149	11.187	6.721	5.834	4.887	7.57	8.479	9.37	7.271	5.399	5.151	5.601	6.191	7.927	8.58	7.996	7.316
CNAG_04230	477	Yes	2966	66.4638	52.098	2.36654	1.21704	1426	0.0861	232.5	0.00884822	780.5	17861.1	527	356		38.124	52.11	87.899	82.49	90.222	79.724	76.829	60.703	45.513	54.462	62.194	79.915	79.636	86.125	72.766	62.445	62.831	65.041	66.389	66.97	60.902	54.375	54.73	52.736
CNAG_03237	478	Yes	2967	18.6112	30.538	4.70292	1.12845	528	0.0551	118	0.000204418	142	7.02327e+09	2179	853		8.247	29.277	38.785	12.254	10.573	9.232	13.821	21.917	38.485	27.007	10.7	9.846	15.34	16.385	21.819	14.762	18.729	15.392	14.393	16.276	19.082	23.622	22.115	18.609
CNAG_02240	479	Yes	2968.5	37.2732	42.006	2.74887	1.23257	1627	0.119	338.5	0.00136576	390	82927.9	613	1057		66.025	47.512	37.286	28.747	24.019	32.169	38.929	46.358	40.753	37.912	34.92	34.173	33.322	35.576	37.688	43.745	31.191	29.753	33.985	34.835	37.388	35.773	36.657	35.84
CNAG_01668	480	Yes	2971.5	3.78567	4.137	3.33729	1.1446	644	0.0761	192	0.00884822	780.5	1.71185e+08	1355	854		3.157	4.099	5.342	5.304	4.016	3.078	2.894	1.77	2.131	2.454	2.869	4.023	4.242	3.796	3.622	2.997	2.765	4.02	5.113	5.907	4.883	3.871	4.185	4.318
CNAG_02442	481	Yes	2984.5	32.366	14.955	1.57128	1.27095	2135	0.0283	38	0.00105824	346.5	6644.64	465	632		29.524	26.178	34.771	40.983	33.636	35.213	36.378	26.188	26.666	33.269	41.133	36.533	34.745	30.395	28.83	30.647	31.829	30.871	35.02	35.94	28.058	30.072	29.395	30.509
CNAG_04161	482	Yes	2984.5	14.1994	11.535	2.13881	1.20475	1280	0.0765	195	0.00711648	724.5	1.00158e+06	785	633		15.53	10.129	17.203	21.664	13.583	12.139	10.862	10.133	11.945	13.885	18.621	16.707	14.027	13.172	12.125	14.991	15.438	15.265	14.661	15.022	13.416	12.212	12.891	15.164
CNAG_07507	483	Yes	3001.5	15.4786	13.089	2.45741	1.18609	1042	0.11	314	0.00884822	780.5	2.52565e+06	865	634		18.419	8.981	14.776	22.07	19.912	16.868	14.228	11.94	11.524	13.283	17.012	19.221	15.779	15.377	11.974	15.88	14.438	15.757	17.026	16.557	15.75	14.656	14.648	15.411
CNAG_04708	484	Yes	3002	10.84	16.777	5.31952	1.0493	110	0.0872	234	0.000361702	199	1.68903e+10	2459	635		3.884	11.606	14.6	20.661	12.281	9.766	9.721	9.324	12.117	14.29	11.537	9.77	9.281	9.304	10.197	10.755	12.145	10.894	10.097	8.03	8.806	9.163	11.161	10.771
CNAG_03981	485	Yes	3006.5	14.7833	7.255	1.65829	1.16386	822	0.0708	170	0.00711648	724.5	1.19362e+08	1290	636		13.512	13.264	17.127	18.276	16.457	12.754	12.102	11.021	14.856	17.381	15.586	15.56	16.051	14.47	14.955	15.123	17.31	16.455	13.548	13.231	13.652	14.275	13.702	14.131
CNAG_01727	486	Yes	3007.5	1994.33	3493.56	13.4056	1.09661	344	0.207	592	0.0437165	1311.5	710888	760	41		1149.02	629.893	281.612	400.631	1045.5	2104.07	3324.52	3775.17	2934.85	2373.51	1917.79	2167.92	2437.83	3174.09	3087.27	2180.61	1901.24	1609.36	1577.81	1821.48	2009.73	2073.87	2116.78	1769.3
CNAG_00622	487	Yes	3008.5	129.173	102.013	2.22189	1.25664	1941	0.079	208.5	0.000815726	304	30228.9	555	176		91.968	83.488	103.65	121.825	145.926	167.163	185.501	162.943	119.199	120.566	137.842	145.439	150.061	151.613	143.774	126.195	112.232	110.373	121.601	129.86	126.797	122.317	113.439	106.38
CNAG_00555	488	No	3010	25.1689	39.388	3.62622	1.07294	205	0.593	1583	0.000361702	199	1.19341e+07	1023	NA		54.138	28.483	54.386	53.446	30.007	18.192	16.384	14.998	17.577	25.08	29.674	23.524	17.299	17.038	17.6	23.073	24.432	24.966	22.304	18.689	18.235	16.644	17.525	20.359
CNAG_05660	489	No	3022	124.3	519.544	31.9013	1.03981	69	0.555	1462	0.0202897	1029	6440.38	462	NA		16.813	103.826	96.486	79.621	176.811	405.245	536.357	353.092	91.182	37.49	32.347	63.828	102.478	136.509	102.083	75.594	47.113	49.041	66.784	90.273	102.689	95.334	68.391	53.815
CNAG_02733	490	No	3022.5	3.67446	9.105	6.08659	1.14825	688	0.569	1508.5	0.00027272	170	162182	656	NA		8.367	5.221	9.699	10.895	3.332	1.79	2.272	2.139	2.857	4.899	4.161	2.789	1.851	1.91	2.16	3.263	3.298	3.053	1.965	2.353	1.923	2.074	2.647	3.269
CNAG_05637	491	No	3025.5	113.764	274.871	13.1243	1.14411	641	0.671	1814.5	0.00027272	170	1489.9	400	NA		22.671	78.364	268.737	297.542	248.099	265.715	267.403	79.856	22.909	38.411	79.961	99.381	99.778	96.109	69.592	64.126	65.29	74.658	86.908	99.551	91.343	86.57	65.655	61.7
CNAG_03667	492	Yes	3034	37.6855	162.554	122.4	1.14827	689	0.404	1080	0.036285	1236	0.0830742	29	1058		163.893	46.944	24.102	5.084	1.588	1.339	1.654	10.276	35.906	33.472	19.846	13.204	12.238	15.976	32.41	48.833	50.912	39.986	39.31	33.21	41.743	59.39	81.089	92.048
CNAG_01096	493	Yes	3041	35.3983	34.402	3.17225	1.24135	1759	0.0796	213	0.0036067	560	12838.1	509	294		15.837	26.868	39.807	37.931	42.78	50.239	43.952	32.497	32.738	34.18	38.285	43.453	38.779	32.378	32.049	31.615	36.642	37.971	37.11	36.432	34.994	30.281	31.327	31.413
CNAG_07315	494	Yes	3045	26.1141	28.747	2.98078	1.20137	1235	0.144	417	0.0036067	560	1.73257e+06	833	637		31.269	33.89	35.779	43.26	29.869	20.578	17.491	14.513	18.929	26.65	33.254	30.05	23.173	22.749	22.522	27.092	24.954	26.037	24.558	24.198	23.344	22.174	24.676	25.73
CNAG_00365	495	Yes	3050.5	47.737	43.663	3.19302	1.15172	717	0.156	445.5	0.0135077	898	9.07321e+06	990	177		30.689	19.91	25.083	50.631	50.9	52.388	57.177	38.898	37.42	48.02	56.179	63.573	54.872	55.985	49.583	47.448	51.452	53.268	52.681	55.337	51.56	49.44	46.248	46.947
CNAG_02797	496	Yes	3059	27.3208	51.932	3.89234	1.17062	887	0.396	1055.5	0.00175376	433.5	230662	683	955		36.41	69.887	56.355	32.098	21.087	22.186	22.547	28.071	30.756	33.298	27.754	21.217	18.527	17.955	22.462	24.308	24.058	21.944	19.688	19.015	20.261	19.503	23.595	22.716
CNAG_00581	497	No	3059.5	199.222	846.133	145.293	1.14762	681	0.51	1354.5	0.0165879	962	0.791853	62	NA		851.997	494.245	64.033	5.864	11.387	14.247	32.211	177.785	223.08	181.002	148.218	121.723	110.59	143.381	194.296	253.348	200.872	189.106	188.969	207.555	209.694	233.08	259.127	265.511
CNAG_03271	498	Yes	3063	136.185	97.282	1.88823	1.24534	1796	0.184	518	0.000476968	228	16771.7	521	855		109.524	130.501	206.806	179.6	152.706	131.126	123.413	121.93	130.463	130.067	150.11	157.636	145.56	137.517	125.904	128.489	127.889	129.838	125.341	132.223	128.723	121.023	117.977	124.081
CNAG_04990	499	Yes	3065.5	106.38	88.388	2.22739	1.26235	2015	0.0409	76	0.00175376	433.5	22654	541	178		82.003	76.838	73.646	72.013	100.13	129.665	160.401	119.657	89.042	97.09	103.651	116.351	121.173	133.924	117.549	98.392	101.716	105.021	110.518	117.215	112.102	114.832	103.988	96.202
CNAG_01583	500	Yes	3068	78.8142	51.993	2.35152	1.21768	1436	0.174	485.5	0.00105824	346.5	1.23263e+06	800	638		38.47	48.743	73.566	87.853	87.444	82.884	77.376	75.444	65.663	81.513	90.463	85.627	85.918	82.86	75.358	77.803	84.138	88.664	86.434	87.599	82.442	79.548	81.197	84.535
CNAG_01750	501	Yes	3069	55.4887	112.674	31.6013	1.2298	1593	0.123	347.5	0.00711648	724.5	1583.13	404	1059		116.356	7.874	3.682	6.068	21.973	50.657	93.26	96.579	41.719	46.605	61.398	89.114	95.102	103.686	78.043	49.273	36.923	35.696	39.951	49.923	54.057	59.433	51.999	42.357
CNAG_05343	502	Yes	3078	5.88033	11.473	5.69628	1.18552	1032	0.205	585	0.0165879	962	11382.2	499	295		2.853	4.896	2.443	8.693	13.139	13.916	10.28	3.403	3.432	4.006	3.638	5.027	6.541	5.591	4.285	3.406	5.269	6.095	6.304	6.153	6.001	5.654	5.164	4.939
CNAG_00085	503	Yes	3085.5	59.7239	85.488	7.17911	1.072	198	0.0578	129	0.00175376	433.5	1.12505e+10	2325	42		13.835	96.701	76.989	29.663	22.495	32.12	54.862	99.323	95.313	78.146	57.489	46.178	50.914	61.663	78.646	87.661	56.428	46.865	43.862	46.196	54.199	72.19	66.781	64.854
CNAG_00506	504	Yes	3099	7.88425	14.474	7.13045	1.11753	441	0.2	565	0.00454396	607	3.47452e+08	1486	43		2.361	5.749	2.832	3.366	4.711	9.416	10.943	16.835	12.333	9.312	6.38	6.643	8.579	8.832	10.334	10.091	6.711	6.437	5.954	6.922	8.23	8.808	9.474	7.969
CNAG_05693	505	No	3100.5	7.74129	16.407	5.0997	1.05329	132	0.522	1386.5	0.00454396	607	7.77645e+06	975	NA		13.036	14.207	20.409	19.06	11.036	6.794	5.15	4.477	4.87	5.937	7.322	6.289	5.092	4.002	4.07	5.471	6.164	8.005	6.834	6.495	4.482	5.376	4.716	6.497
CNAG_02109	506	Yes	3102	10.929	9.335	2.57606	1.23646	1693	0.0837	222	0.00284964	519	185031	668	1060		15.258	8.156	6.801	5.923	7.578	10.345	12.061	13.143	14.318	12.726	9.631	10.63	11.37	12.433	11.76	11.509	10.188	9.767	9.876	10.961	11.172	12.096	12.561	12.032
CNAG_06162	507	Yes	3103	38.3037	169.94	38.3003	1.23073	1605	0.422	1125	0.000815726	304	1.01642	69	639		13.679	4.556	49.775	174.496	79.221	39.81	31.374	13.419	7.5	21.267	48.914	47.285	31.616	31.231	24.846	27.463	31.305	34.593	39.289	38.608	32.79	31.236	31.605	33.41
CNAG_03134	508	Yes	3107.5	12.1822	13.537	3.87654	1.06941	172	0.214	604	0.00884822	780.5	4.71226e+08	1551	357		8.407	5.658	7.538	16.556	18.243	10.103	6.002	4.706	5.897	8.941	15.193	15.571	13.241	13.394	12.483	13.859	14.78	15.442	16.739	13.847	14.081	13.985	13.562	14.145
CNAG_04520	509	Yes	3107.5	5.76704	6.206	2.8592	1.25273	1892	0.133	384	0.00175376	433.5	1412.13	398	640		5.897	3.338	4.962	9.544	8.414	6.765	5.051	4.748	4.494	4.896	5.11	6.34	5.95	6.088	5.259	5.452	5.489	5.757	5.89	6.612	6.189	5.979	4.987	5.198
CNAG_06568	510	No	3114	61.9965	226.353	17.468	1.12506	501	0.722	1974	0.000152296	116	17195.2	523	NA		233.575	160.47	240.098	85.37	35.643	16.596	13.745	35.986	48.58	53.874	56.224	40.109	27.85	29.83	38.392	48.359	46.568	41.752	37.821	33.688	34.205	38.374	45.699	45.107
CNAG_03743	511	Yes	3117	19.7148	22.818	4.40415	1.0676	169	0.317	877	0.0135077	898	4.37317e+07	1173	641		28.28	6.703	24.57	29.521	23.912	16.66	15.251	8.37	11.775	18.556	22.405	25.687	24.372	22.368	18.082	17.924	20.636	21.798	23.736	21.302	19.218	18.116	16.614	17.3
CNAG_04761	512	Yes	3118	9.58317	16.567	5.78815	1.23724	1700	0.0885	239.5	0.00062546	266.5	4.4088e+06	912	642		3.46	5.59	6.528	20.027	19.219	9.835	9.031	6.078	8.551	10.739	11.718	10.889	11.036	8.529	7.448	8.227	11.744	10.815	9.008	7.757	7.943	8.946	7.741	9.137
CNAG_02756	513	Yes	3118.5	9.92142	11.128	2.88132	1.1967	1174	0.246	693.5	0.00284964	519	431753	732	643		9.814	5.915	16.584	17.043	12.773	9.093	8.068	6.383	7.098	9.387	10.147	10.618	10.126	9.636	8.69	9.502	8.916	9.842	10.361	11.089	9.569	8.479	9.404	9.577
CNAG_02065	514	Yes	3122.5	45.086	46.212	2.79367	1.28157	2310	0.0276	37	0.00224091	480.5	347.634	295	644		27.176	27.879	49.51	71.976	67.861	57.2	49.99	33.491	25.764	39.106	56.1	53.728	48.871	47.486	42.509	44.154	43.817	48.345	47.132	43.245	41.636	39.223	36.945	38.921
CNAG_05338	515	Yes	3123.5	4.20246	9.414	6.90219	1.20452	1277	0.187	523.5	0.0202897	1029	334.231	294	645		1.595	1.989	4.729	11.009	8.172	4.647	2.692	2.084	1.72	3.095	3.645	4.444	4.728	3.663	3.152	3.326	4.432	5.474	4.617	4.196	4.513	4.8	3.929	4.208
CNAG_02682	516	Yes	3127	6.42133	6.229	3.17645	1.22903	1585	0.106	298.5	0.00105824	346.5	3.6625e+06	897	44		8.591	4.185	3.232	2.862	3.182	5.723	6.572	8.746	9.091	7.255	6.117	6.249	6.261	6.455	6.791	7.939	6.063	6.366	5.623	6.557	7.132	6.971	8.291	7.858
CNAG_00475	517	No	3137.5	16.6808	45.405	6.51299	1.16311	818	0.579	1543.5	0.000112757	91	241424	685	NA		53.641	19.426	18.328	22.864	13.41	8.236	8.602	10.003	15.268	25.435	24.833	17.198	10.571	11.23	12.58	16.539	16.918	15.275	13.936	12.804	10.806	12.268	14.358	15.811
CNAG_01050	518	Yes	3145	22.9027	28.762	5.92163	1.07935	247	0.0572	126	0.00284964	519	8.64723e+09	2253	646		15.024	5.844	16.301	34.606	26.149	19.372	16.128	15.425	18.81	24.609	32.381	32.495	24.32	23.216	19.486	26.606	25.526	27.754	25.188	23.819	23.99	21.902	22.686	28.027
CNAG_07681	519	Yes	3155.5	22.0597	44.703	7.48904	1.125	500	0.274	766.5	0.00284964	519	1.84723e+08	1370	45		6.889	32.037	8.246	9.413	11.237	22.234	28.858	51.592	35.735	24.456	20.656	15.959	20.881	24.488	30.036	28.91	19.498	15.213	14.959	17.458	21.063	23.617	24.6	21.397
CNAG_02691	520	Yes	3158	13.2129	19.26	3.89102	1.14993	702	0.133	384	0.0165879	962	2.60834e+07	1110	46		13.658	13.033	6.662	7.796	10.249	13.513	19.87	25.922	13.078	11.647	11.429	17.091	20.472	22.735	19.142	12.836	9.884	9.543	7.253	9.629	12.147	11.752	8.895	8.873
CNAG_04920	521	Yes	3167.5	12.0661	36.189	23.604	1.12863	530	0.391	1038.5	0.0165879	962	107306	637	1061		37.79	11.406	2.974	1.645	1.601	1.844	2.296	8.167	15.278	10.386	7.823	7.345	9.018	10.293	13.938	17.331	14.783	12.447	13.278	13.412	15.086	18.273	21.961	21.211
CNAG_01740	522	Yes	3169.5	63.6708	64.542	2.33561	1.19813	1192	0.22	622	6.06167e-05	63.5	1.1989e+08	1292	856		53.78	88.168	112.866	81.934	52.821	48.324	51.232	56.105	59.808	68.51	72.101	62.211	56.016	56.803	58.944	70.111	59.259	57.767	56.681	52.452	58.878	62.287	67.216	63.824
CNAG_02496	523	Yes	3170.5	96.4326	103.063	3.36459	1.22926	1587	0.0915	252	0.00711648	724.5	70264.8	607	647		52.99	43.594	103.275	146.649	138.387	106.268	84.674	61.685	43.586	67.573	99.099	113.48	100.152	88.634	90.419	99.197	109.842	110.443	117.189	114.632	116.407	103.201	96.652	106.354
CNAG_02566	524	Yes	3176	15.4978	40.033	6.59042	1.10575	407	0.417	1109	0.0036067	560	2.43333e+07	1100	956		14.264	47.194	19.879	7.161	9.081	19.725	28.143	25.702	22.437	15.727	8.793	7.598	11.04	14.669	16.634	13.419	10.111	8.744	9.24	10.021	12.906	13.844	12.814	12.802
CNAG_01949	525	Yes	3179.5	29.8568	27.37	3.20779	1.1693	873	0.123	347.5	0.0135077	898	1.77091e+07	1061	179		12.397	22.051	30.813	21.235	26.48	33.551	37.255	30.888	25.147	22.166	24.083	31.191	33.976	35.403	32.992	23.674	26.163	29.496	35.417	38.971	39.767	38.089	34.481	30.876
CNAG_06185	526	Yes	3182.5	19.8807	20.049	3.30448	1.19701	1178	0.163	461.5	0.00454396	607	5.94205e+06	936	47		14.973	19.684	8.7	9.729	15.539	22.62	25.298	28.749	24.481	21.585	17.523	18.311	20.868	21.636	22.351	21.363	21.608	20.018	18.788	18.355	21.355	22.504	21.548	19.551
CNAG_02171	527	Yes	3184	13.0765	21.564	3.43194	1.10072	380	0.457	1205	0.00454396	607	9.20861e+06	992	648		12.589	18.233	22.413	30.431	18.529	14.187	11.198	8.916	11.179	11.713	14.426	13.844	10.608	9.799	8.867	11.416	10.055	11.561	11.425	11.296	10.253	10.022	10.538	10.339
CNAG_01580	528	Yes	3188	18.5929	11.535	1.94425	1.17437	928	0.186	520.5	0.00884822	780.5	6.93792e+06	959	48		22.024	17.786	12.902	12.216	16.616	19.803	18.237	23.751	22.516	20.089	18.601	18.234	18.437	20.967	19.142	18.619	15.618	16.905	17.455	18.277	17.986	18.709	21.03	20.31
CNAG_07488	529	Yes	3189.5	114.783	56.222	1.68064	1.14607	665	0.27	753.5	0.00569909	665	2.52661e+07	1106	49		114.489	101.352	82.602	92.493	109.658	106.963	122.445	138.824	125.686	120.866	113.74	117.286	114.326	118.853	125.289	115.879	113.809	112.59	111.423	115.686	120.692	124.924	118.868	116.041
CNAG_05517	530	Yes	3223.5	15.4912	14.201	2.63568	1.21687	1423	0.11	314	0.00884822	780.5	336041	706	180		15.246	9.351	8.682	11.042	15.223	20.698	22.883	15.966	13.777	14.005	13.033	15.513	18.193	17.573	15.028	14.076	15.034	16.816	17.316	16.065	16.463	16.824	16.672	16.31
CNAG_04808	531	Yes	3224	75.8525	85.948	3.89056	1.1204	474	0.324	893.5	0.00884822	780.5	2.05035e+07	1076	358		103.789	62.536	57.8	113.841	115.682	73.623	47.107	29.734	34.198	56.29	85.842	96.111	86.118	81.371	70.908	71.47	73.745	82.256	89.363	86.477	79.865	75.954	74.518	71.863
CNAG_04859	532	Yes	3232.5	16.8263	40.372	13.9688	1.22318	1492	0.198	559	0.0109551	837.5	777.303	344	649		3.113	8.213	17.625	43.485	34.477	19.335	13.072	10.37	10.393	14.02	18.282	20.927	18.863	15.908	15.801	17.783	18.389	16.196	15.543	14.907	14.887	13.361	13.266	15.615
CNAG_04320	533	No	3245.5	122.288	369.948	8.64735	1.07809	241	0.57	1512	0.0109551	837.5	161028	655	NA		125.303	147.035	418.324	376.254	183.229	77.368	58.763	48.376	49.773	80.296	108.8	103.944	82.825	79.25	72.705	92.799	101.604	108.916	119.796	115.549	96.108	90.014	92.458	105.414
CNAG_02319	534	Yes	3249.5	20.4455	74.103	9.37795	1.15096	711	0.473	1249	0.00711648	724.5	36621.7	565	857		17.292	48.206	82.948	54.159	22.26	14.208	11.778	13.815	18.464	24.193	26.78	16.025	11.062	8.845	10.059	15.443	12.949	13.101	13.098	9.858	10.381	10.785	11.908	13.074
CNAG_01335	535	No	3253	19.5348	56.83	8.93051	1.09064	292	0.64	1712	0.000476968	228	1.15438e+07	1021	NA		13.526	59.713	63.996	31.89	14.331	7.166	11.459	19.538	24.227	22.044	17.324	12.73	13.197	13.425	18.049	16.374	14.39	12.911	11.785	12.484	12.51	13.823	16.571	15.373
CNAG_02021	536	Yes	3253	47.3921	34.371	2.1503	1.1905	1101	0.127	362.5	0.00884822	780.5	1.02436e+07	1009	1062		54.649	33.394	29.88	34.465	35.529	43.914	50.373	51.932	42.652	43.984	47.519	41.466	51.633	54.149	54.232	64.251	51.37	47.814	47.614	44.635	52.301	58.398	52.876	48.38
CNAG_00392	537	Yes	3260.5	11.2833	15.296	3.47028	1.27004	2116	0.136	393	0.00105824	346.5	1587.62	405	858		11.866	12.581	21.488	20.186	12.09	9.257	6.192	6.355	9.814	11.135	11.445	11.507	11.061	9.269	9.62	11.11	11.179	11.872	11.131	11.978	9.699	10.038	9.031	10.894
CNAG_04511	538	Yes	3272	9.59529	18.672	8.16775	1.15642	756	0.0751	188	0.00569909	665	8.61508e+08	1663	650		6.749	2.605	12.84	21.277	9.909	6.408	4.543	5.585	5.932	9.108	13.512	11.807	7.689	7.186	7.715	11.838	11.546	12.96	10.955	9.259	9.887	9.847	9.762	11.368
CNAG_04133	539	Yes	3274.5	6.37237	6.809	3.29568	1.23956	1729	0.0756	191	0.00711648	724.5	101129	630	296		7.657	4.467	2.966	4.577	7.35	9.775	7.645	6.946	6.029	6.077	5.51	5.199	5.762	6.761	6.262	6.895	6.322	5.755	6.073	6.334	6.953	7.432	6.956	7.234
CNAG_04247	540	Yes	3284	3.89133	5.374	3.74464	1.11701	439	0.242	686	0.000152296	116	4.22715e+09	2043	651		1.958	5.85	5.956	7.332	4.078	2.599	2.462	2.975	3.679	4.118	4.182	3.506	3.66	3.217	3.856	4.056	3.999	3.616	3.289	3.647	3.45	3.882	4.035	3.99
CNAG_00128	541	Yes	3286.5	2.64129	4.808	5.31598	1.25578	1926	0.072	173	0.00062546	266.5	4.98791e+06	921	957		1.373	5.922	3.512	2.313	1.342	1.114	1.814	3.367	4.353	3.759	2.298	2.346	2.205	2.194	2.822	2.893	3.213	2.12	1.697	2.104	2.465	2.607	2.604	2.954
CNAG_03915	542	No	3290	5.43738	13.274	8.2814	1.11102	422	0.569	1508.5	0.00175376	433.5	5.49751e+06	926	NA		4.396	9.667	1.823	2.203	7.354	15.097	12.348	8.962	6.257	3.797	3.12	3.464	4.769	6.599	5.034	3.941	3.422	3.415	3.798	4.076	4.354	5.014	4.395	3.192
CNAG_00031	543	Yes	3312	11.9802	10.364	3.01595	1.17855	966	0.248	699.5	0.00884822	780.5	2.52593e+06	866	359		9.908	5.141	8.027	14.355	15.505	13.518	12.092	9.845	11.773	13.027	12.389	14.79	13.929	14.379	12.611	11.423	11.615	12.059	11.724	12.313	11.812	11.952	11.836	11.501
CNAG_01730	544	No	3315	17.186	43.216	5.51342	1.20658	1302	0.502	1332	0.000361702	199	9142.86	482	NA		11.195	24.076	52.791	41.28	17.433	13.174	9.575	10.125	12.663	16.791	18.938	15.074	13.546	12.425	13.118	16.124	15.193	14.068	15.541	14.042	14.146	12.678	14.181	14.286
CNAG_03949	545	Yes	3315.5	133.938	245.96	10.7414	1.23101	1608	0.221	625.5	0.00569909	665	2127.88	417	652		25.249	51.373	215.008	271.209	228.637	180.131	176.794	127.563	77.474	94.405	137.638	160.904	139.944	132.836	109.694	119.23	113.922	129.66	127.622	135.356	120.032	113.435	110.62	115.788
CNAG_04698	546	Yes	3315.5	211.986	203.63	2.90702	1.12323	492	0.248	699.5	0.0247214	1092	1.30063e+07	1032	50		212.138	207.904	224.355	134.715	106.779	161.403	242.482	310.409	235.343	226.965	238.578	219.281	224.399	232.466	260.439	284.51	192.367	184.345	182.446	181.725	194.645	210.085	210.185	209.705
CNAG_00714	547	Yes	3317.5	12.9888	10.775	2.25262	1.12754	519	0.158	448.5	0.0135077	898	2.84581e+08	1452	859		13.925	12.795	19.377	18.207	13.308	9.404	8.602	8.668	10.805	13.641	15.087	12.875	13.074	10.949	12.562	12.618	13	13.271	12.882	11.931	11.908	13.88	14.589	14.373
CNAG_00687	548	Yes	3319	5.48604	5.523	2.8132	1.11424	431	0.268	749	0.0036067	560	5.67129e+08	1579	51		3.046	7.011	4.396	3.393	3.846	7.081	8.242	8.569	8.048	5.602	4.546	4.734	5.255	5.826	6.4	5.625	4.292	3.755	4.536	4.986	5.692	5.864	5.851	5.069
CNAG_02786	549	Yes	3321.5	30.0143	21.408	2.20229	1.24445	1786	0.11	314	0.00224091	480.5	527258	741	181		37.243	21.189	17.806	24.8	31.628	38.562	39.214	29.902	26.999	28.869	30.327	30.683	33.262	32.586	31.304	30.088	28.788	27.818	30.632	30.025	30.392	30.112	29.729	28.384
CNAG_04254	550	No	3324	5.13779	9.685	4.00217	1.09629	341	0.588	1566.5	0.00175376	433.5	8.52152e+06	983	NA		7.124	3.824	11.001	12.911	6.846	6.035	3.351	3.226	3.797	4.249	5.601	5.034	4.389	3.733	3.696	4.213	4.102	4.88	4.748	4.813	3.95	4.376	3.323	4.085
CNAG_05036	551	Yes	3325	96.7534	226.903	5.83781	1.16724	850	0.474	1252	0.00569909	665	32597.6	558	860		83.791	97.35	273.805	240.315	150.414	75.678	63.036	46.902	48.91	69.886	92.785	95.043	77.221	73.004	73.916	75.52	79.573	93.342	93.809	93.502	84.518	77.111	77.256	85.395
CNAG_05928	552	Yes	3344.5	18.5721	24.736	2.83094	1.18706	1054	0.345	939.5	0.0036067	560	1.15279e+06	791	653		14.574	20.822	32.394	38.246	28.264	22.479	17.62	15.459	13.51	16.304	21.546	19.778	16.046	15.132	14.5	15.203	15.139	17.264	16.352	16.076	15.873	14.593	14.549	14.007
CNAG_00979	553	Yes	3345.5	15.0422	36.109	15.6665	1.29136	2446	0.0375	69	0.00711648	724.5	4.74926	106	654		5.073	2.462	17.393	38.571	31.568	16.478	9.502	4.649	4.311	11.056	22.339	25.868	20.763	18.333	13.975	15.536	16.595	16.245	14.894	13.647	10.923	9.785	9.408	11.639
CNAG_06460	554	Yes	3348	36.5623	27.312	2.45439	1.12411	497	0.227	647.5	0.0300064	1160.5	1.46049e+07	1043	360		18.779	21.248	23.719	32.165	46.091	45.213	42.371	37.039	27.905	29.225	36.021	43.376	37.06	36.139	34.925	39.346	37.675	42.329	43.026	44.238	42.083	40.941	38.45	38.132
CNAG_00926	555	Yes	3358	31.0019	26.694	3.38318	1.18785	1068	0.183	514	0.0135077	898	2.89728e+06	878	361		28.471	17.746	11.201	28.676	37.346	34.151	32.908	27.394	23.378	28.249	29.329	34.187	33.714	35.592	30.601	32.058	31.169	35.781	37.752	37.895	36.991	36.003	32.53	30.924
CNAG_00561	556	Yes	3364	53.7029	20.608	1.48204	1.22899	1583	0.0779	202	0.0165879	962	89797.8	617	52		55.616	55.39	52.266	43.473	42.752	50.399	61.187	63.36	50.569	49.542	54.609	50.945	50.571	52.749	52.527	61.162	51.769	53.548	51.212	52.786	55.264	58.571	60.078	58.525
CNAG_07542	557	No	3364	5.49512	20.47	9.7516	1.08142	261	0.819	2369.5	0.000551214	245.5	10151.9	488	NA		22.809	9.427	3.561	2.339	3.344	3.304	4.901	5.354	5.341	4.225	3.562	3.554	3.925	4.62	5.299	5.576	5.267	4.484	4.478	4.484	5.563	5.856	5.083	5.527
CNAG_06555	558	Yes	3364.5	42.9409	16.594	1.46041	1.25971	1980	0.057	125	0.00711648	724.5	19680	535	362		42.928	37.178	37.143	46.841	52.636	48.817	50.123	44.122	36.042	39.565	48.204	44.935	43.859	50.794	43.805	44.492	36.606	37.152	40.873	43.642	42.618	42.062	39.982	36.162
CNAG_06757	559	Yes	3365	5.21	3.548	1.96623	1.25398	1901	0.0753	189.5	0.00711648	724.5	26502.8	550	958		4.912	6.603	5.406	5.096	4.146	3.888	4.511	5.626	7.22	5.718	5.24	5.171	4.757	3.672	5.495	4.942	5.624	5.286	4.523	4.68	5.621	5.392	5.016	6.495
CNAG_06109	560	No	3370.5	33.5907	225.667	216.331	1.126	509	0.69	1864.5	0.0165879	962	0.165483	35	NA		226.715	4.2	1.216	1.048	1.214	1.172	1.69	11.069	40.551	26.19	8.859	7.585	9.768	12.365	27.571	41.476	36.75	28.635	25.454	24.461	33.476	56.865	86.355	91.491
CNAG_03901	561	Yes	3375.5	12.0284	15.135	4.52141	1.11804	446	0.198	559	0.0524801	1396.5	7.7547e+06	974	182		13.384	8.459	4.298	5.677	10.17	16.574	19.433	15.275	12.81	12.717	11.552	12.129	12.702	13.708	14.858	12.788	12.456	10.849	11.929	11.797	11.635	11.531	10.843	11.107
CNAG_07313	562	Yes	3381.5	6.64808	11.857	3.85298	1.07337	206	0.487	1288.5	0.00569909	665	6.39582e+07	1222	861		8.311	5.513	16.013	14.82	6.42	4.39	4.156	4.42	5.205	5.118	6.975	5.047	4.854	4.274	4.863	5.871	6.754	7.007	6.629	6.161	6.382	4.568	7.087	8.716
CNAG_02767	563	Yes	3382.5	11.7214	14.969	6.16885	1.12063	478	0.139	401	0.0109551	837.5	8.68052e+08	1666	53		11.088	6.401	2.896	5.271	7.796	11.189	12.071	17.865	16.702	14.526	12.985	11.501	11.897	11.767	13.394	14.93	13.032	11.374	10.558	10.258	11.13	13.949	13.155	15.578
CNAG_04922	564	Yes	3385.5	2.71704	4.386	3.95553	1.08009	256	0.385	1021.5	0.0165879	962	3.41067e+07	1146	655		2.993	2.24	4.64	5.87	2.639	1.876	1.738	1.484	1.812	2.186	2.819	2.837	2.452	2.396	2.551	2.601	3.088	3.048	2.97	2.697	2.426	2.392	2.549	2.905
CNAG_07640	565	Yes	3396	117.719	141.379	2.91236	1.14698	674	0.316	873.5	0.00224091	480.5	1.83602e+08	1368	862		113.335	104.516	215.308	160.574	123.61	110.899	100.697	77.914	73.929	88.96	106.347	132.179	119.007	118.168	116.988	105.253	117.819	120.05	133.013	123.804	126.06	121.1	110.168	105.558
CNAG_03011	566	Yes	3396.5	6.12208	6.973	3.79032	1.21073	1347	0.103	288.5	0.0165879	962	1.22747e+06	799	1063		9.472	5.139	2.499	3.531	5.305	7.324	6.837	5.7	5.231	5.654	4.953	5.421	6.785	6.356	6.903	5.546	5.45	6.086	5.84	7.53	7.994	7.461	7.188	6.725
CNAG_01547	567	Yes	3398.5	52.4805	47.625	3.10302	1.10313	396	0.161	456.5	0.036285	1236	1.33829e+08	1310	1064		65.911	36.566	22.646	30.655	46.134	53.034	57.441	43.676	35.255	42.145	50.835	62.242	61.548	70.271	62.946	54.989	50.363	55.251	60.598	64.283	62.608	61.544	56.47	52.12
CNAG_05522	568	Yes	3400.5	614.241	1664.7	8.36047	1.19348	1132	0.46	1215	0.00105824	346.5	338375	707	1065		1890.87	1533.94	1115.7	546.24	276.25	226.168	255.612	380.98	492.986	626.511	671.436	547.407	431.476	479.187	494.467	609.886	571.573	540.186	523	467.619	457.487	477.646	546.044	579.117
CNAG_04384	569	Yes	3413	117.984	127.095	2.82894	1.14761	679	0.391	1038.5	0.00711648	724.5	7.70473e+06	971	656		69.491	81.299	185.706	196.586	155.545	129.446	130.64	118.542	78.474	89.254	110.341	119.621	117.392	118.418	101.231	106.916	113.885	115.777	123.836	122.795	116.844	115.396	104.791	109.388
CNAG_05843	570	Yes	3414.5	21.4377	51.556	10.8785	1.15457	745	0.38	1013	0.00884822	780.5	2.85395e+06	876	863		21.544	36.21	56.775	55.607	23.529	8.274	5.219	6.137	8.753	14.011	22.295	21.967	17.68	18.075	17.277	19.319	19.698	22.219	21.069	21.859	19.104	19.531	18.941	19.411
CNAG_02705	571	No	3422	4.46371	11.648	6.14488	1.10348	400	0.586	1555	0.0036067	560	4.06141e+06	907	NA		3.672	9.382	13.912	13.039	5.459	3.613	2.329	2.654	3.146	3.655	4.196	3.131	2.557	2.264	2.592	3.462	3.751	4.216	3.069	2.736	3.116	3.119	3.994	4.065
CNAG_03834	572	No	3422.5	26.4902	51.458	3.86978	1.12013	468	0.508	1349	0.00711648	724.5	3.08063e+06	881	NA		19.966	21.304	44.275	69.389	46.778	31.198	29.661	19.642	21.629	26.777	29.29	25.514	21.192	22.335	20.072	20.203	22.314	24.273	22.781	21.138	19.426	17.931	18.239	20.438
CNAG_02845	573	Yes	3424	125.663	140.11	3.0304	1.26504	2055	0.0711	171	0.00569909	665	19457	533	657		69.006	76.877	178.19	209.116	160.498	112.565	104.674	84.168	84.663	109.035	154.645	159.847	126.487	124.399	115.417	136.998	129.379	129.068	134.466	135.702	125.103	117.907	120.007	117.687
CNAG_02524	574	Yes	3425	3.54725	3.873	4.873	1.20241	1253	0.22	622	0.000815726	304	8.05788e+07	1246	54		4.691	1.124	1	1.254	2.922	3.306	3.648	4.873	4.524	3.764	3.128	3.391	3.751	4.224	4.052	4.192	3.672	3.479	3.608	3.527	4.487	3.948	4.716	3.853
CNAG_01325	575	Yes	3427.5	60.2839	146.226	10.4078	1.28067	2288	0.129	371	0.00175376	433.5	667.455	335	864		15.543	83.412	161.769	148.954	79.934	40.379	29.282	25.92	33.592	63.791	89.895	74.545	49.742	43.553	46.426	59.685	56.91	53.05	51.522	45.875	44.801	42.789	48.903	56.541
CNAG_06638	576	Yes	3431	221.355	306.093	5.97478	1.15421	741	0.314	869	0.00569909	665	3.74371e+07	1156	55		228.834	128.506	96.556	61.529	81.097	159.542	260.119	367.622	353.309	312.013	241.77	212.78	199.524	247.84	269.776	253.884	215.002	194.883	206.18	218.945	245.886	262.25	263.586	231.082
CNAG_01524	577	Yes	3436	23.5513	19.736	2.43555	1.26768	2092	0.0304	47	0.00569909	665	101711	632	1066		33.484	27.406	15.331	13.748	15.441	20.78	25.932	27.724	23.713	19.167	21.143	21.656	26.716	25.862	25.196	29.756	21.509	20.943	23.169	25.031	23.931	28.359	25.234	24.001
CNAG_04501	578	Yes	3438.5	52.0464	50.366	3.31685	1.12432	498	0.259	725	0.00884822	780.5	2.63464e+08	1435	183		21.739	23.763	22.522	37.03	50.372	65.583	72.105	65.147	58.512	60.03	50.787	54.811	62.714	71.187	59.7	49.67	47.36	49.518	53.456	58.527	56.591	56.503	52.451	49.035
CNAG_03413	579	Yes	3442.5	14.4338	21.272	4.10495	1.16672	842	0.396	1055.5	0.00454396	607	6.07148e+06	938	865		27.071	21.21	28.123	24.481	17.574	6.851	7.075	11.587	10.95	13.102	13.775	12.713	9.648	9.676	10.104	14.302	15.952	14.644	13.532	11.922	11.723	12.461	13.288	14.648
CNAG_07551	580	Yes	3461	5.81371	12.799	13.4021	1.11911	453	0.309	859.5	0.0524801	1396.5	623864	752	1067		13.831	1.144	1.07	1.032	1.083	1.111	1.259	4.283	6.5	5.161	4.241	3.536	3.331	4.049	7.26	11.875	7.46	6.598	5.552	5.794	7.36	10.382	12.889	12.728
CNAG_03633	581	Yes	3463	15.9184	28.988	4.95633	1.04515	74	0.491	1304	0.0165879	962	2.9262e+07	1123	658		7.327	26.965	25.502	36.315	26.957	21.467	17.158	10.028	10.683	14.647	19.118	16.621	12.249	12.231	10.379	13.567	13.376	13.254	14.038	12.891	11.241	11.223	11.701	13.104
CNAG_00194	582	Yes	3467.5	116.921	414.943	21.2876	1.176	941	0.45	1182	0.0109551	837.5	12724.2	507	184		20.453	58.735	64.278	60.529	202.746	361.839	435.396	213.445	103.537	76.168	66.287	96.907	127.368	123.227	111.494	63.101	67.743	68.428	74.628	91.739	97.832	85.979	71.82	62.436
CNAG_06818	583	Yes	3470	4.17804	5.806	3.60592	1.23909	1724	0.0822	219	0.000476968	228	1.24982e+08	1299	659		3.12	2.228	2.34	8.034	6.138	4.168	3.241	2.834	2.615	4.164	6.376	5.507	3.917	3.878	3.683	4.254	4.379	4.627	4.319	4.136	4.076	3.801	4.384	4.054
CNAG_02600	584	No	3471	9.25329	21.727	5.43861	1.06578	164	0.585	1552.5	0.0109551	837.5	4.67038e+06	917	NA		5.544	12.798	24.897	26.622	15.669	12.357	8.558	6.016	7.414	8.304	9.396	9.751	6.662	6.067	4.895	6.819	6.795	6.606	7.155	6.594	5.928	5.966	5.238	6.028
CNAG_07879	585	Yes	3480.5	7.36567	10.045	3.61113	1.21673	1421	0.143	414.5	0.0135077	898	575063	747	660		3.847	5.27	10.42	13.892	12.947	9.067	8.313	5.447	6.2	7.755	7.274	7.424	7.746	6.414	5.348	6.493	6.701	7.332	7.827	6.079	6.078	5.701	6.319	6.882
CNAG_05409	586	Yes	3481.5	19.098	17.724	2.54971	1.10917	416	0.153	436.5	0.0202897	1029	6.28487e+08	1600	959		12.495	29.161	17.121	11.437	12.92	18.217	22.607	28.511	23.341	20.594	17.61	16.926	22.076	20.044	24.112	22.454	15.934	15.414	13.884	16.032	19.889	19.819	20.257	17.497
CNAG_07441	587	Yes	3481.5	8.22671	10.298	4.28799	1.17769	958	0.195	552	0.00711648	724.5	8.12641e+07	1247	56		10.314	4.791	3.132	5.73	5.491	6.519	9.303	13.43	11.789	8.986	8.041	7.506	8.672	8.839	9.496	10.399	8.23	7.638	7.591	7.252	8.982	8.485	8.925	7.9
CNAG_05818	588	Yes	3483	16.6883	24.254	5.10876	1.12877	532	0.189	529	0.0627777	1488	5.88753e+06	934	661		19.951	10.694	27.966	30.157	28.38	10.391	5.903	6.1	7.802	10.899	15.182	19.909	15.677	15.483	12.968	14.086	15.666	19.401	22.461	21.912	18.636	16.255	16.904	17.737
CNAG_04957	589	Yes	3483.5	97.9839	144.039	7.29239	1.1876	1062	0.206	590	0.0300064	1160.5	191858	671	363		22.891	37.593	70.235	154.372	166.93	163.294	154.996	111.573	84.635	93.821	117.136	126.463	112.516	110.104	95.351	87.847	83.516	87.5	84.625	90.425	79.976	78.4	68.319	69.096
CNAG_05231	590	Yes	3503	14.8059	18.455	6.25783	1.09625	340	0.19	534.5	0.00224091	480.5	6.20108e+09	2148	662		8.533	3.51	9.652	21.965	17.061	11.274	8.712	7.462	10.076	14.508	19.168	18.544	16.995	16.929	14.109	16.245	15.814	20.199	17.42	16.966	16.809	15.801	18.187	19.403
CNAG_02674	591	Yes	3509.5	24.3455	44.948	24.5577	1.23308	1638	0.145	419.5	0.0202897	1029	2812.75	423	185		2.281	1.908	4.702	12.703	25.513	34.565	46.856	36.521	20.276	24.02	30.692	35.918	39.364	38.226	30.026	25.765	19.004	19.591	23.377	25.061	25.082	25.545	20.065	17.231
CNAG_02045	592	Yes	3511	2.54763	3.565	3.56475	1.14552	658	0.174	485.5	0.0109551	837.5	4.3439e+08	1530	663		2.675	1.607	1.416	4.955	4.34	2.169	1.487	1.39	1.518	1.946	3.039	3.407	2.533	2.531	2.23	2.352	2.505	3.228	2.548	2.941	2.444	2.355	2.582	2.945
CNAG_07635	593	Yes	3511.5	33.6945	101.973	17.4314	1.16776	854	0.469	1238.5	0.00569909	665	665872	754	664		6.206	68.437	78.318	108.179	59.236	27.961	18.961	17.512	21.134	29.536	38.448	32.229	24.806	21.761	22.706	27.739	26.67	26.795	25.916	23.402	21.856	22.671	27.686	30.503
CNAG_01871	594	Yes	3518	48.0633	76.264	4.83332	1.26041	1992	0.104	293	0.0036067	560	198530	673	665		52.305	19.895	59.941	96.159	63.344	42.971	41.584	25.38	21.854	39.492	64.288	60.299	48.144	49.631	39.829	46.461	49.962	54.318	54.996	51.261	43.863	41.495	41.757	44.29
CNAG_04973	595	Yes	3526	42.3129	38.853	2.24657	1.09787	358	0.0878	237	0.000815726	304	2.74952e+10	2627	1068		70.021	51.323	46.882	33.045	33.755	50.242	64.436	52.129	41.375	38.833	37.153	40.022	39.537	48.326	44.672	37.719	31.168	31.385	36.684	37.996	38.502	39.666	36.899	33.74
CNAG_01017	596	Yes	3528	5.43258	3.524	1.935	1.16678	843	0.109	309	0.00569909	665	1.0951e+09	1711	666		5.97	3.827	4.193	7.293	6.34	5.897	4.984	3.769	3.965	5.56	6.14	6.238	5.446	5.198	4.987	5.378	5.07	5.493	5.871	6.408	5.23	5.326	5.433	6.366
CNAG_05224	597	No	3536	16.3736	41.998	5.78392	1.09532	321	0.624	1667.5	0.00224091	480.5	1.89539e+07	1067	NA		18.911	33.263	50.777	30.624	21.366	19.143	10.732	8.779	11.158	14.71	14.953	14.562	13.458	9.797	10.8	10.862	13.624	14.158	14.023	12.775	10.784	10.304	11.538	11.865
CNAG_05227	598	Yes	3547.5	34.022	32.51	2.30061	1.19963	1213	0.406	1085.5	0.000815726	304	6.37954e+06	945	960		24.996	57.506	42.365	57.047	51.603	39.655	27.012	28.353	27.981	30.141	38.051	36.741	31.323	27.675	26.973	28.323	31.621	33.7	31.249	30.689	29.505	28.017	26.695	29.307
CNAG_06534	599	Yes	3554.5	41.4755	91.362	8.75503	1.11775	442	0.286	795	0.00711648	724.5	6.11935e+08	1593	57		11.781	30.483	17.114	19.9	27.197	47.255	73.465	103.143	95.928	55.652	27.735	23.948	35.17	42.437	51.087	42.551	36.696	32.154	29.728	32.749	35.556	40.029	45.053	38.602
CNAG_07539	600	Yes	3560	10.1742	13.111	3.97977	1.20523	1284	0.166	466	0.0036067	560	8.23922e+07	1250	58		4.516	14.704	4.609	4.4	5.565	9.727	13.101	17.511	15.03	12.198	8.486	7.348	9.83	10.763	13.143	13.734	9.246	7.754	8.464	9.378	10.858	11.286	11.92	10.611
CNAG_00387	601	Yes	3561	17.0647	13.203	1.982	1.11853	449	0.355	961	0.0135077	898	8.33991e+07	1253	667		22.455	17.225	23.356	26.648	21.25	18.209	15.978	13.637	14.67	16.881	19.349	20.137	16.68	16.142	13.839	14.98	14.697	15.882	15.49	16.332	14.316	13.703	13.445	14.252
CNAG_06778	602	Yes	3578	94.5469	92.749	2.33802	1.17801	962	0.268	749	0.0165879	962	4.02776e+06	905	866		101.324	100.215	162.067	145.605	109.36	88.608	89.282	69.318	72.84	91.325	101.682	100.936	92.987	95.278	88.404	83.595	87.692	88.353	91.86	90.201	85.517	81.974	74.745	75.958
CNAG_05541	603	No	3579	34.2052	132.325	14.6095	1.2072	1311	0.562	1486	0.000815726	304	8801.93	478	NA		9.723	71.258	142.048	114.335	45.387	17.814	13.484	14.526	19.906	29.763	35.095	25.05	21.156	19.229	20.101	27.755	27.285	25.312	25.704	23.643	21.111	22.174	24.224	24.842
CNAG_06739	604	Yes	3579	35.1394	33.222	3.3495	1.12727	515	0.262	734	0.0135077	898	2.58935e+08	1432	186		23.492	22.153	14.14	17.604	25.493	42.763	47.177	40.769	35.319	35.246	31.032	34.639	44.326	47.362	44.774	43.823	35.047	36.595	39.248	39.674	36.858	35.923	36.284	33.604
CNAG_00250	605	No	3579.5	148.102	264.046	4.38013	1.04863	103	0.597	1598.5	0.0135077	898	8.38595e+06	980	NA		103.118	130.905	290.125	341.504	342.163	248.696	199.5	122.116	78.117	108.388	143.115	147.398	131.709	124.135	101.098	96.027	107.849	116.531	121.364	120.281	102.331	94.303	90.819	92.847
CNAG_02038	606	No	3601	26.8622	37.297	18.6596	1.08731	282	0.577	1533	0.00569909	665	2.91899e+07	1121	NA		9.285	5.742	2.112	4.111	10.648	20.146	31.341	36.09	37.243	32.313	27.027	26.128	30.278	35.659	38.869	39.409	31.623	30.609	30.645	28.881	31.259	33.061	37.804	34.41
CNAG_02884	607	Yes	3607.5	14.8391	25.834	4.39207	1.22701	1549	0.247	696	0.00105824	346.5	1.10324e+07	1016	961		16.103	33.45	23.153	12.398	7.616	11.366	13.07	17.95	16.993	13.064	11.754	11.85	13.499	13.006	14.168	17.088	13.186	12.03	13.194	12.446	14.084	15.309	14.877	14.485
CNAG_07939	608	No	3614	33.2093	277.096	223.746	1.05025	117	0.862	2566	0.0135077	898	0.129703	33	NA		278.34	2.875	2.127	1.564	1.244	1.574	2.66	21.623	40.559	26.424	11.685	9.819	9.521	11.253	22.564	51.185	30.054	24.193	26.739	19.324	27.161	41.876	64.206	68.454
CNAG_06004	609	Yes	3616	14.4926	18.115	3.61626	1.17285	913	0.133	384	0.0627777	1488	1.70376e+06	831	668		6.924	11.334	19.244	25.039	19.377	19.48	16.146	13.695	13.97	15.218	17.766	16.818	13.887	13.487	12.088	13.767	12.982	13.845	13.847	13.66	11.832	10.167	10.251	12.999
CNAG_03261	610	Yes	3634	197.246	173.973	3.4962	1.26718	2082	0.177	495.5	0.00224091	480.5	41281.3	576	364		69.695	86.33	175.717	191.908	238.854	234.592	233.217	193.33	188.073	201.794	181.972	214.861	241.452	243.668	234.71	186.693	210.937	207.824	202.05	220.726	209.82	207.004	183.498	175.185
CNAG_05379	611	Yes	3642	90.2456	102.307	3.58025	1.28623	2372	0.049	102	0.0036067	560	71373.4	608	187		54.179	39.65	58.282	69.112	94.09	111.876	141.957	124.823	72.798	75.614	88.967	101.632	103.374	116.145	117.545	103.538	83.24	81.698	79.75	89.576	94.247	92.326	89.036	82.44
CNAG_06607	612	No	3648.5	15.8087	66.099	17.5289	1.05597	140	0.584	1550.5	0.00454396	607	1.68256e+08	1351	NA		6.323	70.098	28.064	6.001	3.999	9.905	18.985	29.602	20.118	15.308	11.6	10.496	10.974	13.331	17.346	16.319	8.955	7.937	7.724	11.257	11.937	14.219	15.734	13.177
CNAG_06079	613	Yes	3649	111.031	161.739	4.61379	1.08291	267	0.184	518	0.0247214	1092	1.43887e+09	1772	962		44.756	206.495	155.386	75.823	59.685	95.443	151.532	200.294	174.546	139.456	103.112	79.425	87.486	94.643	124.849	129.62	94.868	84.172	67.18	71.739	88.155	109.276	119.635	107.172
CNAG_06608	614	Yes	3651	60.041	112.697	7.38618	1.10461	404	0.329	907.5	0.0524801	1396.5	6.24331e+06	943	59		28.796	84.986	58.122	17.647	27.408	58.215	96.382	111.806	130.344	104.077	59.751	46.823	44.443	64.266	77.542	72.553	50.507	34.358	28.268	35.188	44.148	53.838	61.35	50.165
CNAG_05654	615	Yes	3651.5	120.267	316.692	60.5062	1.14808	686	0.374	994.5	0.124215	1877	3.75629	94	867		69.925	7.624	322.014	261.796	167.589	18.345	5.726	5.322	14.164	51.805	97.749	123.973	78.217	65.776	65.175	111.566	163.878	209.153	207.944	196.197	148.864	143.842	150.549	199.221
CNAG_05102	616	Yes	3656	12.523	17.728	3.69709	1.18813	1070	0.142	410.5	0.0109551	837.5	1.53995e+08	1338	963		11.57	24.301	11.902	7.003	6.573	9.677	15.543	14.754	13.154	13.42	11.66	11.941	12.97	14.861	15.053	12.888	10.679	9.16	10.051	11.508	12.313	13.455	14.177	11.939
CNAG_07938	617	Yes	3659	4.83479	11.245	6.53941	1.16856	862	0.365	982	0.000815726	304	3.92777e+08	1511	964		5.221	13.275	9.952	3.437	2.03	2.154	2.852	5.377	6.026	4.841	3.985	4.397	4.367	4.966	5.423	4.747	4.051	3.554	3.919	4.002	4.313	4.355	4.643	4.148
CNAG_05550	618	Yes	3673	38.9315	91.62	6.73306	1.30975	2741	0.1	282	0.000361702	199	5311.19	451	669		20.534	15.981	82.12	107.601	76.54	29.424	20.792	19.18	33.342	50.194	46.519	39.911	28.437	28.289	27.539	29.162	41.953	41.927	37.839	33.263	29.199	28.798	31.534	34.278
CNAG_02196	619	Yes	3679	113.242	272.301	5.85359	1.2018	1245	0.394	1050	0.00569909	665	390335	719	868		56.103	159.852	328.404	203.279	117.547	72.805	71.058	73.765	96.124	130.947	142.68	108.761	87.401	93.284	101.138	111.853	103.814	99.944	91.975	95.208	88.562	88.227	98.218	96.858
CNAG_02309	620	Yes	3683.5	54.1382	93.511	4.4163	1.19617	1167	0.234	667.5	0.0165879	962	3.39455e+06	887	869		41.411	43.953	120.883	91.105	49.419	29.104	27.372	29.474	36.987	52.154	67.249	65.145	49.855	46.773	52.933	61.048	60.49	55.782	58.312	51.171	49.733	50.878	52.352	55.733
CNAG_05908	621	Yes	3686.5	3.99575	5.443	3.8423	1.13135	550	0.215	607.5	0.0165879	962	5.17179e+08	1567	60		2.496	4.909	2.67	1.915	2.403	2.293	3.838	7.358	6.546	4.548	3.723	4.066	3.978	4.308	5.248	4.698	3.398	3.387	3.285	3.372	4.139	4.899	4.697	3.724
CNAG_00752	622	Yes	3687.5	111.017	148.723	5.29289	1.23745	1702	0.125	357.5	0.0202897	1029	64346	599	670		34.644	42.666	88.577	156.294	151.642	143.693	136.365	96.708	75.937	114.503	172.61	183.367	152.69	163.237	121.209	110.622	93.12	97.785	96.011	101.797	86.618	85.72	82.207	76.398
CNAG_01512	623	Yes	3692.5	5.9045	9.027	4.42451	1.22459	1521	0.224	640	0.00224091	480.5	1.5386e+07	1051	1069		11.663	9.321	6.502	3.672	3.245	3.412	2.636	4.125	6.321	6.575	6.367	5.197	4.26	4.884	5.533	6.382	6.967	6.494	5.827	6.461	5.805	6.84	6.121	7.098
CNAG_03070	624	Yes	3699.5	24.1014	31.945	7.13383	1.1988	1203	0.123	347.5	0.0036067	560	6.0177e+08	1589	671		6.888	5.208	12.882	37.153	35.923	22.242	19.505	16.238	23.758	26.398	30.717	29.488	27.741	23.144	25.612	23.473	27.395	29.424	26.758	27.09	24.765	23.513	26.173	26.946
CNAG_01110	625	Yes	3703	73.6391	65.924	2.21806	1.21341	1375	0.144	417	0.0202897	1029	3.16064e+06	882	1070		120.046	103.323	62.568	54.122	55.596	61.416	59.64	92.995	69.92	65.056	70.288	65.301	72.097	73.477	75.34	95.876	71.246	67.57	63.617	70.127	74.728	79.482	72.594	70.914
CNAG_00989	626	Yes	3708.5	93.7809	67.497	2.37214	1.22423	1511	0.131	378	0.0300064	1160.5	174467	659	365		81.545	62.998	85.335	94.903	101.854	91.379	93.871	74.706	49.191	60.827	88.114	108.423	105.463	114.474	96.761	100.941	98.83	106.862	105.506	115.098	116.688	105.89	97.179	93.904
CNAG_01914	627	Yes	3712.5	25.246	19.434	2.61654	1.3145	2824	0.0599	140.5	0.000815726	304	4436.56	444	297		26.777	12.022	15.147	24.52	26.931	31.456	31.332	24.565	20.951	22.878	25.785	27.263	30.045	30.086	27.608	24.017	25.703	26.31	27.085	26.901	25.028	27.071	24.41	22.014
CNAG_07580	628	Yes	3713.5	7.89463	9.972	4.26416	1.17643	949	0.223	635.5	0.0165879	962	4.08772e+07	1167	366		3.539	3.055	4.246	11.084	13.027	10.021	7.606	6.204	8.906	9.332	7.814	8.978	9.66	8.576	8.222	6.967	7.169	7.919	8.64	8.285	7.628	7.022	7.529	8.042
CNAG_03213	629	Yes	3717	18.0997	39.479	9.75949	1.16291	815	0.2	565	0.0202897	1029	1.33427e+08	1308	61		24.013	13.885	4.507	8.342	10.575	19.752	26.385	43.986	42.019	30.371	23.399	14.348	16.434	16.175	18.312	21.546	15.139	12.38	11.565	9.521	10.58	11.955	16.105	13.099
CNAG_04302	630	Yes	3724.5	16.261	28.194	4.55536	1.19823	1194	0.223	635.5	0.0247214	1092	1.26028e+06	803	672		7.93	16.748	27.601	36.124	27.577	19.608	13.137	13.26	15.552	20.339	19.236	18.326	15.38	14.642	12.682	11.683	13.386	14.034	13.289	12.002	11.546	10.593	11.96	13.629
CNAG_00983	631	Yes	3737	7.26683	10.722	4.63704	1.13179	553	0.272	761	0.00569909	665	1.36376e+09	1758	673		8.82	2.948	8.42	13.67	9.526	5.733	3.721	4.329	6.288	7.904	8.958	8.309	7.698	6.969	6.622	7.276	7.468	7.529	7.679	7.249	6.671	6.289	6.856	7.472
CNAG_02408	632	Yes	3737.5	16.8229	20.398	6.11998	1.08338	271	0.324	893.5	0.0247214	1092	3.41952e+08	1481	674		10.68	3.984	12.302	24.382	21.702	13.234	10.222	8.365	10.853	14.299	19.811	20.513	18.31	18.841	17.854	17.487	18.487	20.173	21.822	21.849	19.653	18.881	18.787	21.259
CNAG_05771	633	Yes	3742.5	4.01588	2.784	1.82489	1.2399	1734	0.204	580	0.00711648	724.5	320465	704	965		4.549	6.159	4.883	4.085	3.375	3.514	3.413	4.123	4.938	4.519	3.548	3.936	3.538	3.741	4.195	3.916	3.752	3.618	3.552	3.766	3.594	3.613	3.895	4.159
CNAG_04576	634	No	3748.5	5.03975	11.756	4.84812	1.24178	1763	0.562	1486	6.06167e-05	63.5	3906.22	436	NA		9.925	14.811	5.011	3.915	3.092	3.742	3.055	4.756	5.691	5.442	4.61	4.637	3.579	3.802	4.222	4.966	4.295	4.878	3.908	3.666	4.065	4.869	5.205	4.812
CNAG_04046	635	Yes	3752	89.6541	105.627	2.78862	1.16922	872	0.32	884	0.0247214	1092	4.00793e+06	904	675		100.165	85.245	152.997	164.682	109.332	75.396	71.205	59.055	59.606	75.373	99.24	96.315	73.327	77.655	75.445	86.699	84.987	91.371	92.541	87.996	86.062	79.298	81.293	86.413
CNAG_02229	636	Yes	3752.5	51.5494	62.987	3.1165	1.26319	2026	0.232	660.5	0.00136576	390	210893	676	676		46.047	50.395	90.138	92.747	58.496	48.782	40.963	31.934	29.76	40.358	55.619	54.829	46.08	44.497	42.389	49.031	51.375	54.504	54.411	55.763	50.404	48.284	47.534	52.845
CNAG_06623	637	No	3754	22.9913	164.24	43.6376	1.09904	369	0.897	2773.5	0.00062546	266.5	789.603	345	NA		115.047	168.092	35.549	3.982	3.852	9.476	13.265	19.981	18.402	16.148	11.295	8.336	6.137	7.339	9.872	13.466	11.517	9.567	8.708	9.444	10.952	13.089	14.441	13.834
CNAG_03215	638	Yes	3757.5	9.55392	11.031	2.77461	1.28247	2324	0.154	440	0.00175376	433.5	34039	560	188		10.43	11.173	6.216	6.428	8.994	14.969	17.247	11.991	8.466	9.126	7.441	7.513	9.561	9.558	8.975	10.222	7.637	8.062	8.112	8.704	9.835	10.029	9.329	9.276
CNAG_01575	639	Yes	3767.5	34.9077	63.227	9.86526	1.30935	2734	0.103	288.5	0.00136576	390	846.439	355	1071		70.359	47.448	24.077	7.132	8.655	31.376	47.827	50.347	41.29	37.374	35.729	31.724	29.641	36.788	35.298	38.032	28.948	28.228	31.321	32.9	32.411	33.407	39.758	37.715
CNAG_04475	640	Yes	3769.5	18.5014	41.342	12.3702	1.23499	1674	0.277	775	0.00711648	724.5	61482.2	596	1072		44.978	41.755	31.202	8.405	3.636	4.723	8.214	13.603	19.359	19.046	18.846	15.969	14.082	13.923	16.285	16.408	19.102	17.699	15.852	17.236	17.89	18.985	22.949	23.886
CNAG_04107	641	Yes	3771.5	3.86421	5.291	5.92186	1.1712	897	0.0945	265.5	0.00284964	519	5.07349e+09	2090	189		2.216	1.81	1.075	1.83	3.859	6.16	6.366	4.877	4.485	4.125	3.306	3.138	3.391	3.538	3.515	4.689	4.365	4.397	3.587	4.027	3.836	4.582	4.771	4.796
CNAG_04375	642	Yes	3772	118.808	89.732	2.36504	1.18817	1074	0.193	543	0.0202897	1029	2.99112e+07	1126	190		78.333	65.736	81.923	86.985	116.894	132.358	142.745	120.24	102.59	115.885	128.868	146.35	147.471	155.468	138.74	122.972	118.792	127.031	125.851	131.085	126.359	118.365	112.832	107.517
CNAG_04383	643	Yes	3772	188.006	163.607	3.20941	1.19205	1123	0.208	593.5	0.0300064	1160.5	3.54882e+06	895	191		90.462	74.05	130.22	192.113	190.96	193.259	199.051	174.074	129.698	150.762	195.444	216.058	224.327	237.657	221.859	209.775	210.387	207.457	215.445	222.34	223.397	215.409	199.13	188.801
CNAG_05896	644	Yes	3774.5	41.0483	57.192	4.80291	1.16872	865	0.246	693.5	0.0202897	1029	4.80403e+07	1187	192		34.846	64.715	34.794	15.039	27.806	51.105	72.231	71.125	52.24	43.632	38.539	36.138	36.376	44.287	45.312	39.919	30.823	30.429	29.323	34.143	39.692	39.278	39.311	34.055
CNAG_01622	645	Yes	3791	22.662	17.083	2.15738	1.21146	1355	0.1	282	0.00569909	665	3.5212e+08	1489	677		16.299	14.76	27.15	31.843	19.057	16.958	18.757	17.027	21.993	25.267	29.632	25.069	22.799	22.896	21.552	22.751	24.658	25.144	24.627	24.725	21.851	21.707	21.651	25.715
CNAG_01014	646	Yes	3796.5	20.5596	34.485	4.21839	1.26534	2060	0.223	635.5	0.00136576	390	369598	711	870		30.818	25.53	45.2	35.88	19.117	12.258	10.715	12.864	16.543	19.572	22.291	21.469	15.886	13.317	14.641	17.402	22.633	21.681	20.441	18.76	17.536	21.809	17.343	19.725
CNAG_01292	647	Yes	3802.5	5.78754	2.765	1.68508	1.13927	599	0.205	585	0.0300064	1160.5	2.92463e+08	1458	193		5.029	5.439	4.036	4.484	4.941	5.651	6.575	6.42	6.365	5.97	5.786	5.461	6.237	6.18	6.334	6.083	5.905	5.167	6.034	5.871	5.623	6.377	6.132	6.801
CNAG_03308	648	Yes	3803.5	33.6911	97.313	8.70674	1.13459	565	0.454	1193	0.00105824	346.5	1.03668e+09	1699	966		27.182	109.94	63.676	20.33	12.627	24.998	44.392	52.183	41.576	37.04	26.959	23.644	25.055	32.997	34.017	29.555	23.227	19.813	20.994	25.18	25.744	30.071	30.283	27.104
CNAG_07940	649	Yes	3815.5	16.3307	20.609	5.91275	1.16307	816	0.183	514	0.00884822	780.5	1.06513e+09	1705	678		6.043	4.195	9.391	19.309	17.546	16.205	16.814	11.567	13.657	16.762	24.804	22.752	17.911	15.971	15.885	17.899	18.511	19.668	19.654	18.337	17.687	17.429	16.927	17.013
CNAG_03170	650	Yes	3817.5	34.6111	23.34	1.99927	1.29691	2538	0.0713	172	0.00175376	433.5	200558	674	194		31.882	23.357	33.512	39.259	38.239	45.242	46.697	32.978	28.083	33.293	40.718	38.66	34.715	35.312	32.498	33.112	33.122	33.08	35.788	37.047	33.886	30.679	29.202	30.306
CNAG_04450	651	Yes	3822	15.9079	12.938	2.44882	1.21989	1467	0.129	371	0.0202897	1029	6.78828e+06	955	62		12.804	14.807	9.868	8.93	10.62	17.207	19.474	21.071	21.868	18.946	16.325	14.128	16.187	18.046	18.143	18.964	15.094	13.645	14.087	15.07	15.694	15.954	17.818	17.039
CNAG_07566	652	Yes	3823.5	8.53392	16.526	7.97005	1.24889	1842	0.176	490.5	0.00027272	170	1.40597e+08	1321	967		6.638	18.897	18.788	6.679	2.371	2.996	3.507	8.857	11.185	9.488	8.989	6.734	8.119	8.154	9.239	9.915	7.241	7.333	7.611	7.565	8.548	9.322	8.589	8.049
CNAG_02984	653	Yes	3828.5	14.2025	14.538	2.66073	1.30336	2640	0.226	643.5	0.000361702	199	793.712	346	1073		23.292	14.667	12.374	8.898	8.754	12.816	14.605	15.688	15.345	13.696	14.473	13.21	13.858	14.835	14.3	14.751	14.303	14.067	13.873	13.424	14.598	13.646	14.95	16.438
CNAG_02393	654	Yes	3831	12.5759	16.092	3.45193	1.13669	580	0.124	352	0.000815726	304	2.52993e+10	2595	968		6.563	22.655	17.261	12.911	8.749	9.138	10.686	15.18	16.584	14.888	11.891	10.32	11.019	12.006	13.537	13.243	11.563	11.109	10.847	10.663	11.458	12.061	14.507	12.982
CNAG_06909	655	Yes	3831.5	7.14567	4.081	1.75157	1.33928	3244	0.0195	18	0.00105824	346.5	78.7624	223	969		8.339	9.511	7.121	6.183	5.63	6.175	7.737	8.666	8.904	8.033	5.789	6.7	6.055	5.991	7.75	7.402	6.925	6.776	6.675	5.43	7.352	7.589	6.775	7.988
CNAG_01124	656	No	3838	22.7922	64.522	7.30529	1.1792	972	0.573	1524	0.00454396	607	444548	735	NA		13.277	46.772	74.755	73.975	36.226	25.263	19.187	10.233	12.604	19.515	23.695	22.107	14.702	12.105	12.348	15.011	20.298	17.082	14.89	13.733	11.735	11.582	12.456	13.461
CNAG_05287	657	Yes	3838.5	11.231	12.349	3.5976	1.27302	2168	0.14	403.5	0.00284964	519	576075	748	679		9.256	4.754	8.945	17.103	12.526	12.116	10.275	9.766	8.485	9.935	12.392	12.755	12.394	11.654	10.677	11.743	11.334	12.235	12.148	13.613	12.63	9.986	10.801	12.021
CNAG_00006	658	Yes	3846	100.064	81.233	2.66734	1.30274	2631	0.0512	109	0.00284964	519	50006	587	1074		129.953	85.968	71.577	48.72	67.109	87.944	124.98	121.564	121.066	109.533	71.925	75.28	108.866	115.345	117.331	92.128	112.164	100.525	100.838	102.471	108.693	116.187	104.218	107.153
CNAG_04516	659	Yes	3854	48.7631	109.048	8.66379	1.19194	1121	0.451	1184	0.0135077	898	152340	651	298		14.229	22.698	34.438	74.581	122.508	123.277	107.513	57.599	42.399	34.448	40.924	49.766	49.4	41.334	39.47	32.425	35.625	38.155	38.657	40.412	41.469	30.565	29.94	28.482
CNAG_05302	660	Yes	3854.5	6.50908	9.391	5.14797	1.17511	934	0.311	863	0.00884822	780.5	1.01763e+08	1277	63		3.466	3.182	2.369	2.264	5.136	9.033	10.312	11.655	9.869	7.912	6.579	6.223	6.707	8.048	7.592	6.562	5.371	5.358	5.043	6.248	7.314	6.858	6.771	6.346
CNAG_00654	661	Yes	3855.5	12.4075	25.972	7.22382	1.29824	2556	0.114	326.5	0.0036067	560	2003.87	413	871		21.746	27.633	30.145	8.723	4.173	6.175	10.814	21.892	25.599	19.535	13.209	8.161	6.155	4.955	6.081	8.932	7.992	7.198	7.24	7.383	6.836	10.356	12.133	14.715
CNAG_03613	662	Yes	3857.5	8.38292	9.423	2.58051	1.26881	2105	0.227	647.5	0.00284964	519	49464.6	586	680		8.05	8.216	13.139	15.385	9.304	7.764	6.232	7.424	8.887	8.848	8.702	8.27	8.057	5.962	6.714	8.168	7.865	8.417	8.058	6.916	7.239	8.197	6.679	8.697
CNAG_04633	663	No	3866	47.8002	140.062	7.16769	1.14044	609	0.536	1425	0.0165879	962	2.6447e+06	870	NA		28.512	138.181	162.771	78.953	34.626	36.65	35.934	46.198	63.851	62.46	51.817	31.531	22.709	27.814	35.395	45.716	37.347	33.57	26.424	23.957	24.492	29.813	36.385	32.098
CNAG_01222	664	Yes	3867	75.2439	69.29	2.89488	1.1304	546	0.208	593.5	0.0524801	1396.5	1.4929e+08	1331	367		86.921	60.622	42.49	52.909	97.694	82.543	67.877	41.469	36.567	57.82	69.979	91.214	105.857	104.612	103.121	60.967	83.157	83.754	88.897	86.087	81.914	78.659	72.529	68.194
CNAG_05652	665	Yes	3868.5	13.3919	15.249	4.69136	1.25188	1879	0.147	424.5	0.00569909	665	3.80852e+06	900	1075		19.38	18.85	7.706	4.131	9.814	11.139	11.644	15.998	16.943	12.383	11.457	10.352	10.51	10.995	12.119	14.213	14.389	14.291	14.552	14.12	15.161	15.469	16.542	19.248
CNAG_02010	666	Yes	3869.5	10.6243	9.223	2.47544	1.22951	1590	0.189	529	0.0109551	837.5	4.43979e+06	913	299		13.356	9.053	6.251	8.793	13.678	15.474	14.941	10.833	10.598	11.365	9.911	10.34	11.483	11.145	10.217	8.74	8.833	8.061	9.643	9.707	10.989	11.05	10.298	10.225
CNAG_03328	667	No	3878	54.2085	224.752	50.8784	1.16664	837	0.828	2412.5	0.00062546	266.5	893.366	362	NA		229.258	80.796	165.575	131.62	39.487	10.009	4.506	5.16	22.26	50.89	61.007	46.657	30.363	30.423	30.474	39.133	47.831	49.725	43.647	35.096	30.806	31.328	40.677	44.277
CNAG_00158	668	Yes	3878.5	9.68287	10.547	3.07987	1.2092	1330	0.0567	123	0.00062546	266.5	6.40799e+09	2159	681		6.014	9.252	6.478	15.618	13.128	10.18	6.164	5.071	8.579	11.248	10.692	9.467	9.875	8.389	8.926	9.183	11.751	10.902	10.446	9.517	10.068	9.312	10.088	12.041
CNAG_05705	669	Yes	3886.5	12.392	14.124	2.68564	1.23513	1676	0.448	1176.5	0.000936982	322	369604	712	682		8.379	9.984	22.196	22.503	15.026	14.065	13.122	9.707	9.123	10.557	12.421	13.131	11.637	11.872	10.772	10.787	11.558	11.872	12.168	11.518	12.305	11.099	10.676	10.929
CNAG_05226	670	Yes	3888.5	102.88	126.976	5.3031	1.26426	2045	0.107	302.5	0.0135077	898	119701	643	195		43.508	29.508	52.596	81.436	95.064	123.99	147.524	104.955	84.528	94.653	114.138	144.763	140.708	156.484	131.409	116	95.135	97.313	105.313	110.319	113.12	108.356	93.519	84.791
CNAG_04312	671	Yes	3896.5	138.58	290.663	8.02662	1.25517	1919	0.179	502	0.0109551	837.5	108208	638	970		213.353	332.029	222.677	60.98	41.366	50.682	77.286	133.483	134.216	132.548	137.445	115.213	95.744	122.913	141.914	173.155	136.201	127.351	128.22	130.059	141.588	150.602	166.155	160.73
CNAG_04393	672	Yes	3907	10.0327	6.666	2.05759	1.22459	1520	0.193	543	0.0202897	1029	1.39415e+06	815	300		9.348	6.68	6.303	9.812	10.175	12.969	12.763	11.028	10.662	10.706	10.066	10.235	11.075	11.329	10.24	9.673	9.065	9.004	9.875	10.631	9.704	9.697	10.234	9.511
CNAG_02724	673	No	3913.5	11.3508	33.871	11.1017	1.18122	992	0.661	1781.5	0.0036067	560	44977.6	580	NA		3.353	9.356	18.909	37.224	21.352	19.638	19.929	6.368	3.997	7.871	11.612	10.8	10.257	8.689	6.388	7.381	8.974	8.493	9.448	9.259	8.681	7.452	7.997	8.992
CNAG_05601	674	Yes	3923.5	11.1759	12.961	4.1543	1.17101	894	0.24	679.5	0.0036067	560	1.5411e+09	1790	683		6.478	4.109	7.472	17.07	12.928	8.357	6.957	6.001	7.972	11.964	13.914	13.871	12.147	10.522	11.332	12.567	12.3	13.311	14.925	13.709	12.854	12.512	12.099	12.85
CNAG_02667	675	Yes	3924.5	5.08425	7.264	6.58769	1.07909	245	0.276	771.5	0.0748348	1573	1.52768e+08	1335	1076		6.565	2.68	5.464	4.879	2.247	1.522	1.3	2.002	4.168	6.546	7.15	6.284	3.691	3.656	4.288	6.11	8.074	7.108	6.615	5.541	5.001	5.172	7.395	8.564
CNAG_06393	676	Yes	3924.5	22.417	12.101	1.70506	1.26651	2079	0.0348	63	0.00175376	433.5	1.65456e+08	1349	684		19.321	17.163	26.426	29.264	25.287	24.018	20.933	18.638	18.537	21.731	26.542	27.377	21.182	20.217	19.237	22.497	22.549	21.828	21.281	22.09	21.859	21.463	23.194	25.374
CNAG_04042	677	Yes	3925	6.419	5.66	2.21018	1.22739	1558	0.181	507	0.0165879	962	3.78285e+06	898	64		8.19	6.366	4.677	7.022	5.836	5.226	6.813	10.337	8.739	6.484	6.05	5.483	5.062	5.371	5.599	7.804	5.911	6.318	5.916	5.26	5.593	6.825	6.83	6.344
CNAG_03539	678	No	3928.5	12.3061	44.864	28.0265	1.13673	581	0.723	1978	0.00711648	724.5	123132	645	NA		1.66	8.113	25.669	46.524	27.642	22.745	18.4	6.627	4.617	7.957	11.344	9.883	8.816	7.089	6.32	7.839	9.305	9.896	10.215	8.413	9.087	7.731	9.715	9.74
CNAG_06567	679	No	3938.5	11.8535	43.849	32.546	1.22428	1512	0.517	1370.5	0.00284964	519	20985.4	537	NA		8.051	45.239	36.276	16.853	3.534	1.61	1.39	4.201	8.644	11.519	11.477	9.703	7.87	7.839	10.162	11.705	11.386	10.09	8.441	8.81	9.005	12.253	13.86	14.565
CNAG_02353	680	No	3948.5	3.58904	7.678	4.63026	1.07398	212	0.687	1857	0.00199734	457.5	2.48725e+08	1422	NA		5.21	9.045	9.793	7.626	3.983	2.763	2.19	2.364	2.368	2.942	3.151	3.075	2.589	2.115	2.353	2.494	2.94	2.812	2.852	2.764	2.368	2.537	2.737	3.066
CNAG_03315	681	Yes	3956.5	832.962	923.654	2.80473	1.20241	1251	0.227	647.5	0.0202897	1029	1.23744e+07	1029	872		708.418	799.564	1435.45	1209.85	1092.71	698.3	588.379	513.23	511.796	684.001	758.407	862.116	825	858.931	822.033	758.197	833.449	907.763	906.931	936.531	863.052	806.182	789.318	821.49
CNAG_06354	682	Yes	3957.5	7.23113	20.32	15.6821	1.07469	216	0.449	1179.5	0.0748348	1573	9.01231e+06	989	685		4.813	1.838	3.582	21.704	10.031	3.051	1.848	1.384	2.314	5.024	7.497	7.946	6.266	6.268	4.884	7.093	9.789	11.141	11.435	9.684	9.432	8.282	9.035	9.206
CNAG_00712	683	Yes	3959	14.4289	15.199	3.22208	1.23638	1691	0.232	660.5	0.00711648	724.5	3.17438e+06	883	1077		22.039	16.553	6.84	7.977	12.31	14.036	13.787	15.989	17.26	16.011	13.78	13.775	15.062	15.244	15.578	15.35	13.655	12.387	13.866	13.331	14.232	16.108	14.635	16.489
CNAG_02860	684	Yes	3966	395.678	668.916	4.02877	1.11905	451	0.479	1268	0.0247214	1092	3.7269e+07	1155	196		388.637	384.955	384.956	472.259	632.059	756.532	889.77	662.098	290.33	220.854	259.269	344.413	362.564	417.777	329.004	283.424	230.464	255.351	313.28	360.925	360.247	341.329	295.352	260.426
CNAG_00799	685	Yes	3969.5	534.731	1003.22	5.1673	1.05074	120	0.475	1255	0.0109551	837.5	1.35574e+09	1757	197		670.497	782.953	698.331	542.405	704.66	1011.06	1243.95	888.721	350.925	240.735	281.252	420.057	465.903	572.163	462.669	346.826	271.977	302.265	401.412	493.834	501.211	460.254	387.903	331.586
CNAG_00691	686	Yes	3971	18.3824	25.438	5.03842	1.07969	251	0.376	1002	0.036285	1236	3.45944e+08	1482	1078		31.737	6.581	12.335	23.712	25.638	19.735	18.647	11.039	6.299	9.774	17.336	20.848	20.472	19.474	16.605	17.942	19.232	22.102	23.033	22.811	19.964	19.692	17.31	18.86
CNAG_07805	687	Yes	3975	44.8386	37.049	2.69957	1.18615	1044	0.183	514	0.0247214	1092	1.42997e+08	1325	198		50.186	24.44	21.799	26.858	33.305	45.336	55.921	47.586	40.771	44.99	48.897	50.395	53.375	58.848	55.217	51.701	42.496	41.824	46.583	51.074	48.773	49.271	45.679	40.801
CNAG_05592	688	Yes	3977.5	112.342	111.969	3.03765	1.19652	1170	0.0499	106	0.0437165	1311.5	2.05711e+08	1390	971		160.018	166.919	86.163	54.95	62.286	96.17	145.728	119.219	82.72	82.129	85.358	83.189	94.511	120.979	122.775	120.011	104.178	101.821	121.108	145.784	146.637	150.258	133.839	109.447
CNAG_04163	689	Yes	4007	9.16417	46.819	46.7664	1.21227	1363	0.498	1319.5	0.0300064	1160.5	21.3464	164	1079		47.842	2.195	1.023	1.042	1.036	1.091	1.315	4.276	10.338	6.333	3.366	2.943	2.783	4.023	8.224	13.193	9.751	7.11	7.591	7.428	10.152	16.118	26.082	24.685
CNAG_06103	690	Yes	4007	33.5233	44.906	4.40326	1.18821	1075	0.306	852	0.00569909	665	2.39985e+08	1415	1080		46.822	23.691	13.195	15.622	14.697	15.565	20.922	36.39	58.101	52.435	33.397	28.466	33.573	38.7	42.931	38.041	39.077	34.545	31.112	30.859	33.141	37.648	44.412	41.218
CNAG_01305	691	Yes	4010.5	106.225	84.144	2.3273	1.16637	835	0.248	699.5	0.0036067	560	2.67289e+09	1916	199		63.395	99.585	75.244	68.897	78.395	118.422	147.539	141.492	107.333	106.672	109.525	108.477	108.04	121.609	115.387	121.352	99.983	96.35	96.81	104.82	113.806	118.294	116.363	111.617
CNAG_02447	692	Yes	4014.5	19.943	36.741	5.48827	1.26912	2108	0.287	797	0.00062546	266.5	1.92913e+06	843	1081		44.927	19.642	8.186	11.353	11.548	13.338	17.86	20.448	23.515	18.704	19.242	17.186	19.069	17.246	22.95	23.924	19.019	20.355	18.427	17.863	20.966	25.103	23.978	23.783
CNAG_01155	693	No	4016	48.4957	98.325	51.2171	1.12016	469	0.617	1651.5	0.0889025	1669.5	83.7175	226	NA		50.83	12.385	3.564	1.958	2.594	6.068	11.554	50.917	76.893	61.651	42.015	32.879	42.139	49.51	65.878	75.678	67.933	59.993	58.36	56.066	63.42	78.085	100.283	93.243
CNAG_04876	694	No	4019	111.518	289.159	6.57953	1.10221	390	0.75	2055.5	0.00224091	480.5	2.29152e+07	1093	NA		286.675	220.805	340.984	260.285	130.2	58.124	51.825	57.092	70.85	101.375	109.894	89.584	60.616	66.876	68.072	83.303	90.479	82.3	76.672	70.904	65.956	66.873	81.502	85.189
CNAG_02340	695	Yes	4020	69.6811	66.536	2.73673	1.28892	2409	0.106	298.5	0.00224091	480.5	1.71204e+06	832	686		63.855	38.311	97.329	104.847	71.722	62.536	60.181	56.27	48.969	65.908	82.493	79.592	68.231	59.862	59.61	68.272	75.015	73.261	78.658	84.271	69.065	66.297	64.848	72.943
CNAG_01114	696	Yes	4025.5	218.76	456.691	5.58636	1.23736	1701	0.436	1151.5	0.00284964	519	160881	654	873		164.96	200.922	556.267	481.307	301.762	190.676	165.563	127.872	99.576	150.201	226.144	228.494	180.369	170.289	153.971	195.097	212.715	201.823	225.36	227.238	202.66	193.12	185.869	207.976
CNAG_01959	697	Yes	4025.5	10.4952	26.487	14.3503	1.19367	1135	0.46	1215	0.00711648	724.5	6.61944e+06	951	687		1.984	20.149	16.798	28.471	18.787	10.328	9.242	5.812	5.713	9.408	12.393	10.934	8.36	7.511	7.819	9.269	9.364	9.572	8.847	7.853	7.213	7.143	9.149	9.766
CNAG_03647	698	Yes	4026.5	42.1322	44.166	4.22121	1.25537	1923	0.263	737.5	0.00569909	665	312987	701	368		13.711	31.179	47.905	51.699	57.877	54.053	54.914	39.919	41.195	37.88	40.018	44.992	49.288	38.449	41.749	35.782	44.864	44.03	42.258	44.317	41.048	40.148	37.462	36.436
CNAG_06548	699	Yes	4026.5	42.248	46.423	2.66117	1.33391	3149	0.0749	186.5	0.000476968	228	6526.73	463	1082		74.369	41.017	29.87	27.946	33.246	44.575	50.641	47.594	36.933	39.935	41.533	37.85	40.345	48.304	49.743	49.584	34.168	35.45	37.593	41.487	42.58	43.349	45.731	40.108
CNAG_01025	700	Yes	4028.5	22.3858	36.924	8.01577	1.23106	1609	0.113	324.5	0.0247214	1092	9.77138e+06	1003	688		16.2	7.738	19.927	42.187	36.821	11.757	7.614	5.263	15.085	24.893	22.785	22.677	24.765	21.317	20.592	18.725	30.895	31.792	32.279	29.192	23.444	22.456	23.703	25.153
CNAG_06491	701	No	4029	28.4007	74.609	7.6848	1.06404	160	0.664	1793	0.0202897	1029	1.48176e+07	1047	NA		11.161	51.148	77.098	85.77	46.829	39.947	25.721	20.214	21.196	23.457	30.171	26.697	19.423	17.046	16.16	20.274	20.16	21.486	21.144	19.215	16.173	16.279	16.863	17.985
CNAG_01635	702	No	4031.5	9.17308	34.216	11.1171	1.15905	777	0.844	2483.5	0.000317211	186	49079.2	585	NA		37.598	14.553	4.288	3.382	5.017	7.318	7.494	10.707	9.994	8.112	6.749	6.118	7.445	7.814	7.994	8.286	8.112	7.215	7.785	7.434	8.788	8.387	9.4	10.164
CNAG_00310	703	Yes	4032.5	37.0461	48.631	3.16822	1.25578	1927	0.249	704.5	0.00569909	665	458110	736	874		36.421	51.618	71.06	63.863	44.796	36.427	30.199	22.429	26.423	34.161	41.055	40.573	32.762	30.514	29.248	35.098	34.84	34.736	34.056	34.462	31.238	29.171	31.483	32.473
CNAG_00914	704	No	4034	126.084	177.852	3.46261	1.14791	684	0.516	1368	0.0165879	962	1.14253e+07	1020	NA		72.221	136.754	244.437	250.073	190.204	127.747	113.292	112.073	103.652	114.603	124.72	111.16	108.482	106.312	100.916	110.767	110.048	114.87	123.735	121.654	109.602	104.835	110.018	103.84
CNAG_03241	705	Yes	4040.5	17.9699	17.56	2.75811	1.14554	659	0.32	884	0.0109551	837.5	8.51683e+08	1660	1083		27.548	13.759	9.988	17.215	21.32	20.317	17.737	14.491	13.821	14.166	16.26	18.837	19.295	18.642	17.554	17.013	16.32	17.406	21.223	21.248	20.989	19.085	19.331	17.712
CNAG_07660	706	Yes	4051	435.039	461.819	3.75932	1.11801	444	0.197	556	0.0036067	560	1.87124e+10	2491	200		167.367	259.994	320.168	321.161	448.63	519.224	629.186	628.242	495.6	425.185	343.948	376.864	462.771	509.021	525.176	435.348	455.642	434.526	424.516	456.914	447.202	469.551	460.612	424.096
CNAG_00124	707	Yes	4056.5	14.9743	15.168	2.80357	1.26963	2112	0.0785	205.5	0.00454396	607	3.117e+07	1132	972		8.41	23.578	19.589	23.157	11.568	9.177	8.928	8.913	11.331	19.228	20.14	15.405	13.368	13.335	12.973	16.567	16.098	16.27	14.561	13.963	14.166	14.931	16.846	16.882
CNAG_03023	708	Yes	4057.5	7.17479	14.55	11.8178	1.12862	529	0.329	907.5	0.000476968	228	1.3652e+10	2393	65		1.345	7.246	2.802	3.592	4.631	6.987	9.627	15.895	12.374	9.447	6.086	5.012	6.259	7.564	9.037	8.304	6.255	5.612	5.229	6.121	7.238	8.447	9.069	8.016
CNAG_02930	709	Yes	4071	6.90658	11.387	3.68878	1.09456	305	0.333	921	0.00322817	537	1.05657e+10	2308	973		6.375	15.622	8.808	4.548	4.235	6.739	8.431	9.519	9.133	7.693	5.861	5.861	6.093	7.487	7.239	6.219	5.224	5.095	5.415	5.413	6.301	6.112	6.269	6.066
CNAG_02030	710	Yes	4072.5	196.786	358.674	4.70061	1.2593	1975	0.279	782.5	0.00454396	607	349900	708	1084		455.597	160.003	175.818	159.253	143.772	96.923	165.165	444.816	289.932	162.528	131.59	125.537	126.351	168.27	193.71	207.164	161.186	157.266	174.52	196.791	196.242	209.802	218.655	201.966
CNAG_03287	711	Yes	4087.5	92.6113	117.76	3.18889	1.3356	3179	0.0995	280	0.00105824	346.5	284.186	282	875		53.799	69.84	171.559	161.586	104.59	81.455	77.968	73.214	70.587	97.816	115.806	101.721	87.129	74.397	81.477	93.168	95.787	91.221	97.193	93.579	88.018	78.927	76.107	85.728
CNAG_00300	712	No	4096	18.3203	48.821	6.84403	1.11555	435	0.749	2053	0.000476968	228	1.96113e+08	1380	NA		9.659	53.213	57.175	30.191	13.503	8.354	10.166	17.349	18.512	19.411	17.494	14.591	13.26	13.545	16.467	16.966	14.801	12.838	12.145	12.786	13.461	14.378	14.797	14.625
CNAG_06570	713	Yes	4099.5	22.5051	27.165	3.15664	1.19068	1106	0.168	472	0.00884822	780.5	1.252e+09	1741	689		20.333	12.596	16.165	39.761	32.233	19.913	15.005	13.77	19.009	22.55	26.449	27.88	23.072	22.41	21.445	23.902	24.577	25.354	24.088	20.767	22.783	21.641	22.553	21.866
CNAG_01382	714	Yes	4112.5	19.7823	26.388	4.85283	1.17036	881	0.131	378	0.00711648	724.5	5.82379e+09	2129	690		15.112	6.849	15.706	33.237	28.788	15.977	14.314	17.985	17.857	18.807	23.822	23.484	19.209	18.347	18.161	19.806	22.446	24.154	21.5	20.459	20.453	19.182	18.282	20.838
CNAG_05374	715	Yes	4118	15.0428	41.637	8.59245	1.09468	306	0.342	936	0.00990165	806	4.72208e+09	2070	974		5.484	47.121	26.03	6.726	5.803	13.04	17.944	25.131	22.334	16.172	10.021	10.149	11.125	14.965	17.547	14.897	10.826	10.004	9.394	10.826	13.163	14.535	14.447	13.344
CNAG_00705	716	Yes	4119.5	64.1214	54.057	2.48549	1.01145	14	0.371	990	0.0109551	837.5	9.46642e+09	2278	66		38.37	55.695	37.824	36.39	42.878	64.396	86.238	90.447	78.066	68.622	65.727	61.152	68.253	71.458	72.8	75.821	62.765	61.502	59.624	67.586	66.152	67.984	71.564	67.6
CNAG_03373	717	Yes	4120.5	35.9537	41.44	3.4398	1.14836	690	0.251	712.5	0.0627777	1488	6.98007e+07	1230	1085		58.425	35.19	22.315	16.985	18.325	25.114	32.411	39.773	30.918	30.232	36.305	33.151	40.318	40.419	42.301	52.335	40.178	35.773	34.202	36.339	39.858	43.227	38.901	39.893
CNAG_05763	718	Yes	4128	16.4065	19.439	2.77655	1.30284	2633	0.135	390	0.00136576	390	380645	715	975		12.927	30.381	25.048	19.282	15	11.307	11.661	24.666	23.587	20.684	16.723	14.94	11.566	10.942	15.372	18.274	16.038	14.553	12.015	12.518	13.303	13.268	14.253	15.447
CNAG_08001	719	Yes	4131.5	4.45125	5.913	4.6455	1.27848	2258	0.167	469	0.00884822	780.5	95423.2	624	691		1.622	2.405	6.192	7.535	5.561	3.837	3.903	3.257	3.563	4.144	5.054	4.626	5.058	4.741	4.216	4.411	4.517	4.374	4.693	5.352	4.436	4.786	4.215	4.332
CNAG_00533	720	Yes	4139	147.599	167.073	3.72674	1.09528	317	0.29	807	0.036285	1236	1.47736e+09	1779	201		72.156	68.485	61.272	74.732	106.087	160.138	228.345	222.041	161.291	158.052	150.773	162.322	171.804	193.922	194.123	180.31	147.83	136.457	138.522	150.668	153.051	157.826	156.546	135.618
CNAG_01120	721	Yes	4140	612.92	293.662	1.59269	1.15879	774	0.274	766.5	0.0437165	1311.5	1.16088e+08	1288	202		495.47	602.956	691.976	547.148	688.704	712.675	789.132	723.246	512.056	508.86	554.378	637.358	643.984	788.288	717.288	602.178	555.918	542.801	569.976	608.444	575.909	574.976	559.546	506.802
CNAG_01897	722	Yes	4156.5	60.3257	94.276	4.84721	1.18837	1078	0.303	844	0.0109551	837.5	2.1536e+08	1397	203		33.253	48.895	24.505	36.492	55.328	79.225	118.781	106.635	71.204	68.126	52.39	50.398	62.518	66.795	66.304	56.12	53.989	52.736	52.424	54.855	57.474	61.072	60.192	58.105
CNAG_00594	723	Yes	4159	23.718	24.999	2.65633	1.14211	618	0.367	985.5	0.00224091	480.5	4.82661e+09	2075	692		34.313	15.093	25.563	40.092	22.444	18.231	18.491	19.119	25.129	27.9	26.751	22.294	18.941	17.063	19.673	24.241	27.424	26.36	23.207	21.301	20.353	22.68	25.417	27.151
CNAG_00900	724	Yes	4162	3.68	5.18	3.26795	1.30682	2690	0.149	430	0.00454396	607	3782.72	435	693		2.284	2.592	3.32	7.464	5.974	5.958	4.29	2.302	2.541	2.491	3.185	3.854	3.62	3.864	2.768	3.681	3.743	3.678	3.886	4.356	3.415	2.977	2.961	3.116
CNAG_02156	725	Yes	4180.5	11.9505	22.233	7.43502	1.19033	1096	0.231	657.5	0.0748348	1573	2.27795e+06	854	694		12.001	6.678	23.794	25.688	20.178	9.222	5.872	3.513	3.455	7.148	11.121	13.147	10.338	9.34	8.048	10.826	13.474	15.183	14.907	13.564	12.194	11.87	11.516	13.736
CNAG_03859	726	Yes	4180.5	30.8725	40.059	2.67114	1.22875	1575	0.321	886.5	0.0135077	898	1.52195e+06	821	67		33.755	34.925	25.571	27.686	25.644	27.95	35.548	64.03	46.181	35.59	31.784	25.037	23.971	27.506	31.683	36.203	26.931	24.615	25.086	24.666	24.943	26.813	27.788	27.033
CNAG_05435	727	No	4187.5	32.9121	41.242	3.1569	1.13873	596	0.535	1422.5	0.0165879	962	5.32103e+07	1207	NA		27.352	36.404	60.363	53.437	54.185	46.967	41.418	22.105	19.121	25.463	28.874	36.769	33.837	31.59	28.215	24.94	27.193	29.307	30.147	28.918	27.557	25.542	23.616	26.57
CNAG_00915	728	No	4189	2.71475	9.337	6.70721	1.12913	535	0.761	2107	0.00454396	607	6.09591e+06	940	NA		10.973	6.505	3.019	1.822	1.903	2.232	2.117	2.793	3.578	2.829	2.165	2.018	1.636	1.789	1.918	2.247	1.898	2.012	1.802	1.792	1.859	1.921	2.098	2.228
CNAG_00346	729	Yes	4189.5	14.8353	20.416	5.85864	1.07745	238	0.168	472	0.0437165	1311.5	6.68431e+09	2168	695		18.964	4.202	20.314	24.618	12.232	5.567	4.795	6.873	11.497	15.919	20.237	15.412	13.629	10.849	12.961	14.736	18.513	21.631	17.505	15.595	13.751	15.614	19.224	21.409
CNAG_01373	730	Yes	4193	86.2597	224.953	6.31879	1.23723	1699	0.443	1165.5	0.00711648	724.5	66957.7	604	876		62.722	139.101	267.247	173.906	89.253	55.462	43.667	42.294	61.217	85.089	99.05	85.616	64.498	66.263	68.452	80.165	75.822	73.514	73.612	70.716	67.45	71.747	72.735	80.635
CNAG_01879	731	Yes	4200.5	28.2345	25.657	3.12639	1.24753	1827	0.201	569.5	0.00454396	607	5.05867e+07	1197	204		30.952	24.642	16.378	12.066	17.294	27.937	34.265	31.676	25.822	26.214	29.502	31.456	31.514	37.723	31.881	31.489	26.669	27.378	28.896	30.592	30.495	30.554	33.082	29.152
CNAG_05907	732	Yes	4205	114.95	141.707	4.84822	1.1809	988	0.244	691	0.0247214	1092	2.60396e+08	1434	1086		178.531	118.145	36.824	43.909	81.53	110.141	134.195	107.968	104.458	109.655	103.345	108.667	123.815	143.199	134.616	103.975	112.534	111.071	128.85	141.04	130.402	131.61	134.006	126.32
CNAG_05963	733	Yes	4207	7.44417	9.322	3.49251	1.12952	537	0.353	956	0.0165879	962	1.32617e+09	1752	68		3.905	11.562	3.74	5.079	4.783	7.261	8.299	13.062	11.153	8.936	6.829	5.466	7.219	7.031	8.2	9.261	6.779	6.125	5.913	6.287	7.469	7.581	8.242	8.478
CNAG_01658	734	Yes	4207.5	11.568	12.107	2.34477	1.22722	1555	0.3	836	0.0109551	837.5	8.30888e+06	979	696		9.686	9.003	13.342	21.11	15.121	13.111	12.305	9.502	11.778	12.551	13.51	12.99	11.085	9.861	9.368	10.709	10.531	10.562	10.731	9.909	10.536	10.021	9.558	10.751
CNAG_06163	735	Yes	4222.5	8.69988	10.061	2.47349	1.15138	713	0.481	1273.5	0.0165879	962	9.82215e+07	1274	697		8.84	8.014	12.034	16.889	9.473	7.514	6.854	6.896	7.388	7.867	9.124	8.914	7.759	6.828	7.961	7.431	9.017	9.081	8.165	7.625	8.53	8.626	8.623	9.344
CNAG_04823	736	Yes	4228	93.8707	70.246	2.26626	1.33268	3122	0.0404	75	0.0036067	560	7823.64	471	698		76.063	55.475	66.237	125.721	112.432	103.231	97.797	74.894	58.129	80.89	119.954	120.503	112.877	92.091	101.713	102.748	93.846	98.577	102.662	105.255	96.627	90.276	81.841	83.059
CNAG_04574	737	Yes	4231	60.6705	128.5	5.8252	1.25411	1903	0.28	785.5	0.00884822	780.5	719828	762	877		26.631	42.973	155.131	113.349	62.725	43.635	36.334	28.752	36.572	64.494	75.134	62.79	51.339	47.733	60.418	69.046	65.954	62.334	65.972	60.686	57.177	54.071	52.369	60.473
CNAG_05689	738	Yes	4237.5	86.2632	75.347	2.65725	1.24663	1816	0.297	829.5	0.00569909	665	5.5057e+06	927	699		45.465	52.599	83.007	120.812	97.995	91.996	90.087	89.929	75.533	86.015	93.676	96.149	89.763	85.282	83.685	86.793	86.571	89.507	86.667	94.568	86.943	81.575	85.496	90.203
CNAG_00747	739	Yes	4240	508.814	324.278	2.04951	1.20572	1289	0.175	488	0.0165879	962	3.76407e+08	1501	205		397.232	455.869	432.877	308.979	529.271	561.021	601.483	575.942	489.724	488.728	446.711	553.936	618.571	633.257	631.024	429.31	521.851	504.108	529.199	543.283	506.151	509.648	488.186	455.167
CNAG_06142	740	Yes	4250	23.3048	45.025	6.77466	1.11813	447	0.223	635.5	0.0109551	837.5	1.1359e+10	2330	976		7.964	52.822	35.919	7.797	9.997	23.68	35.936	44.436	32.871	26.123	19.442	17.505	19.771	25.371	29.274	26.243	15.275	13.556	13.869	17.695	21.072	23.111	21.86	17.725
CNAG_04380	741	Yes	4255	11.7377	11.015	3.65422	1.22861	1573	0.276	771.5	0.00711648	724.5	4.80248e+07	1186	369		4.15	8.722	7.055	12.109	15.165	13.955	14.373	11.633	13.246	11.962	9.194	12.232	14.283	12.619	12.72	10.078	11.554	12.412	13.076	13.612	12.629	12.631	11.516	10.78
CNAG_07353	742	Yes	4263.5	42.9928	40.626	3.08788	1.22889	1579	0.172	480.5	0.0247214	1092	2.69471e+07	1112	370		26.613	20.938	19.458	49.621	54.525	42.663	36.574	25.215	31.982	42.14	53.689	60.084	56.087	56.539	52.051	44.749	44.072	46.622	49.872	49.778	42.98	41.758	42.225	41.593
CNAG_02082	743	Yes	4267.5	18.2284	41.022	5.677	1.2271	1553	0.431	1141	0.00711648	724.5	2.03516e+06	849	700		11.651	30.305	47.908	49.793	29.544	16.77	12.529	14.521	12.331	14.437	20.684	15.313	12.891	9.989	8.771	12.147	18.472	16.811	13.72	11.917	12.628	13.076	14.99	16.284
CNAG_05590	744	Yes	4287	61.4011	141.059	16.4348	1.27493	2205	0.195	552	0.0165879	962	39623.2	568	69		38.703	72.899	13.723	9.139	21.55	67.153	91.217	150.198	112.979	77.248	60.177	54.943	51.914	59.492	68.408	69.956	51.023	43.735	44.501	49.385	55.523	63.661	76.858	69.241
CNAG_06926	745	Yes	4287	4.30771	3.569	2.17867	1.21775	1437	0.241	682.5	0.00711648	724.5	2.71322e+08	1443	701		4.434	3.548	5.788	6.597	5.491	3.65	3.028	3.708	4.109	4.732	4.37	4.204	4.184	3.894	4.115	4.581	4.234	4.435	4.339	3.954	3.611	4.1	4.203	4.076
CNAG_06636	746	Yes	4287.5	3.07817	2.869	2.31184	1.14134	615	0.397	1058.5	0.0135077	898	1.11063e+09	1716	878		4.8	4.307	5.056	4.397	3.063	2.397	2.254	2.408	2.428	2.625	3.1	2.934	2.789	2.187	2.228	2.985	2.64	3.237	3.247	2.997	2.999	2.829	2.736	3.233
CNAG_04255	747	Yes	4301.5	9.0015	10.558	3.36833	1.25769	1953	0.0904	247	0.00711648	724.5	1.92938e+08	1377	702		9.865	4.458	12.903	15.016	11.211	8.745	7.867	5.202	7.025	8.805	10.858	10.859	8.317	6.888	8.277	9.297	9.566	10.382	9.83	7.427	8.454	7.869	7.62	9.295
CNAG_02684	748	No	4303.5	10.2285	26.604	6.87285	1.1827	1006	0.685	1855.5	0.00569909	665	916579	777	NA		31.134	24.105	8.028	5.242	4.53	6.827	9.099	9.435	11.088	10.508	7.575	8.337	8.143	8.474	9.447	8.243	8.332	8.236	8.084	9.051	9.442	10.652	10.583	10.889
CNAG_02675	749	Yes	4308	86.6298	225.183	19.6163	1.22658	1543	0.499	1322.5	0.0109551	837.5	68757.8	605	703		12.096	97.343	218.855	237.279	152.771	109.165	89.227	51.721	50.125	76.095	98.406	86.457	73.716	72.895	65.378	66.532	63.806	66.877	71.813	69.304	61.185	58.9	62.451	66.719
CNAG_01228	750	Yes	4310.5	73.4123	48.402	1.95749	1.31937	2901	0.0638	151.5	0.00569909	665	56851.7	593	704		61.824	63.168	73.83	98.953	81.155	70.693	68.084	56.595	50.551	66.832	84.637	89.827	74.258	70.05	65.029	79.046	77.221	80.21	73.662	80.372	74.646	73.752	72.02	75.479
CNAG_01143	751	No	4314.5	27.6345	73.418	6.0696	1.03419	62	0.593	1583	0.0109551	837.5	1.82473e+09	1832	NA		21.011	87.9	42.721	18.633	17.736	28.839	39.6	45.553	34.908	27.988	20.999	17.408	22.389	22.425	29.043	29.2	18.706	16.366	14.482	17.25	20.663	23.201	24.79	21.417
CNAG_02889	752	Yes	4333.5	6.58325	10.745	6.86197	1.15361	734	0.147	424.5	0.0247214	1092	4.9791e+09	2083	705		1.833	7.629	9.554	12.578	9.427	4.571	3.591	4.597	6.234	7.004	8.554	8.025	6.308	5.4	7.592	8.063	5.975	6.153	5.387	4.699	5.892	6.297	6.116	6.519
CNAG_07416	753	Yes	4337	70.9411	64.65	3.06609	1.22764	1562	0.262	734	0.0202897	1029	1.0474e+07	1012	301		31.291	37.722	83.65	88.881	85.349	95.941	91.101	68.098	64.184	66.563	81.411	83.526	74.974	72.318	71.926	67.921	70.865	72.934	69.999	68.264	67.613	62.33	60.906	64.819
CNAG_02168	754	Yes	4338.5	8.36179	12.717	4.65641	1.23283	1633	0.241	682.5	0.036285	1236	1.05808e+06	787	977		14.263	16.195	5.969	3.478	4.871	9.432	10.287	12.381	12.775	9.52	7.902	7.34	6.557	6.906	7.541	7.564	6.543	6.252	6.146	6.78	7.328	7.678	8.082	8.893
CNAG_05172	755	Yes	4339	22.8107	28.522	10.2096	1.15954	781	0.402	1071.5	0.0437165	1311.5	4.45811e+07	1175	206		15.396	6.689	3.097	9.421	14.051	20.216	25.95	22.943	22.307	22.128	22.093	22.192	28.066	30.817	30.085	27.456	22.993	24.024	26.448	29.914	30.928	31.619	31.581	27.042
CNAG_07000	756	Yes	4347	173.766	169.552	2.67852	1.24616	1809	0.286	795	0.0135077	898	1.9636e+06	845	706		101.013	110.457	226.568	270.565	200.508	183.114	181.532	162.962	125.205	144.794	171.582	186.491	171.607	177.868	157.53	186.203	176.454	177.737	181.679	188.444	187.556	178.529	158.906	163.075
CNAG_04288	757	No	4352	13.7275	21.408	14.2722	1.09789	359	0.61	1630	0.036285	1236	3.01532e+07	1127	NA		21.299	3.695	1.763	1.613	3.117	6.644	8.712	14.119	23.021	19.473	14.248	14.524	14.09	15.823	17.38	17.624	16.515	15.437	14.366	13.938	14.146	18.458	18.552	20.902
CNAG_02193	758	No	4359.5	56.7467	272.214	33.7338	1.21762	1435	0.668	1801.5	0.00454396	607	15241.1	516	NA		8.316	91.567	280.53	176.521	65.797	42.732	31.587	27.012	31.385	52.893	62.634	43.851	33.714	33.735	35.209	45.94	43.444	44.785	40.119	34.045	30.022	30.518	35.707	39.858
CNAG_02170	759	Yes	4363.5	2.888	6.687	6.8761	1.20653	1300	0.299	835	0.0300064	1160.5	1.94345e+07	1068	707		3.68	1.238	5.654	7.825	3.57	1.717	1.22	1.138	1.292	2.803	3.038	3.215	2.308	1.779	2.493	2.953	3.122	3.438	3.463	2.655	2.384	2.528	2.74	3.059
CNAG_05155	760	No	4367	9.54146	25.217	22.4796	1.19402	1140	0.526	1398	0.0247214	1092	464437	737	NA		26.391	3.779	1.391	1.174	1.195	1.402	2.639	9.984	12.323	9.307	7.906	7.591	8.645	10.397	12.498	14.466	10.606	10.162	10.541	11.258	11.754	12.802	15.758	15.026
CNAG_06380	761	Yes	4367.5	43.5642	36.607	2.09366	1.20573	1290	0.332	918.5	0.0202897	1029	3.04449e+07	1130	879		44.764	52.164	70.079	57.059	47.793	43.328	47.257	33.472	34.48	39.182	49.321	44.951	42.65	40.328	34.307	40.223	41.681	41.486	42.178	44.264	39.896	36.394	38.09	40.193
CNAG_04821	762	Yes	4370	31.2608	32.843	2.67789	1.15497	749	0.218	619	0.0627777	1488	4.02211e+08	1514	1087		52.417	40.398	29.601	19.574	20.963	24.388	25.292	25.805	32.297	31.111	24.078	23.049	31.879	32.114	33.513	31.026	30.599	30.101	30.035	33.227	36.22	38.699	37.697	36.176
CNAG_00145	763	Yes	4373.5	27.9716	31.937	2.7014	1.1458	663	0.249	704.5	0.00454396	607	1.39696e+10	2399	978		20.495	50.708	41.42	32.564	20.899	18.771	22.879	30.28	30.555	26.827	27.49	25.79	26.27	27.087	27.792	32.727	25.252	24.943	23.176	24.285	25.508	28.274	28.515	28.811
CNAG_06993	764	Yes	4376.5	79.8875	137.241	4.5118	1.23529	1677	0.309	859.5	0.0202897	1029	1.36283e+06	811	979		62.355	176.321	90.441	39.08	44.019	80.942	100.566	124.193	96.037	71.62	67.136	61.466	60.915	65.558	77.089	96.686	71.14	64.419	67.435	68.39	73.953	81.438	87.585	88.515
CNAG_05761	765	No	4384	155.494	701.887	9.54834	1.19545	1161	0.839	2456	0.00027272	170	63276.8	597	NA		106.058	203.183	783.995	276.83	101.37	90.787	113.403	141.094	132.328	170.427	177.381	121.228	82.108	92.067	109.585	156	134.787	121.57	94.711	84.471	85.512	102.501	118.584	131.879
CNAG_07358	766	No	4388	2.9005	6.478	5.46759	1.14117	614	0.561	1482	0.0247214	1092	5.19302e+07	1200	NA		3.394	3.334	7.459	7.928	3.402	2.31	1.635	1.45	1.465	1.883	2.609	2.933	2.386	1.92	2.123	2.218	2.575	2.435	2.879	2.812	2.803	2.782	2.222	2.655
CNAG_03607	767	Yes	4393.5	7.95021	9.279	5.24863	1.25723	1947	0.148	428.5	0.0165879	962	1.67527e+07	1056	708		6.641	2.184	2.942	11.035	10.753	6.9	4.907	4.641	5.215	7.833	9.128	9.562	11.348	10.381	8.908	7.371	7.272	8.544	11.463	10.925	8.398	8.453	7.674	8.327
CNAG_04900	768	Yes	4393.5	51.5415	44.062	2.83844	1.22406	1509	0.235	671	0.0437165	1311.5	3.87246e+06	902	302		25.871	23.967	41.615	57.183	61.827	62.664	59.331	51.127	49.914	55.601	62.12	68.029	56.71	60.772	53.478	54.816	47.94	50.969	53.779	50.643	50.15	47.673	45.739	45.078
CNAG_00363	769	No	4395	26.0495	83.057	14.5162	1.23227	1624	0.545	1438	0.0036067	560	840564	773	NA		89.202	42.64	8.961	6.145	7.687	13.725	16.899	28.099	35.277	28.799	26.672	23.635	20.8	23.83	25.18	28.191	23.717	21.073	22.618	23.457	23.962	25.017	31.37	28.231
CNAG_07557	770	No	4399	57.1611	91.207	51.4185	1.15121	712	0.634	1693.5	0.0889025	1669.5	565.496	324	NA		25.989	7.74	1.809	2.695	10.534	28.978	63.721	82.903	60.132	55.97	70.142	66.249	86.096	93.016	85.632	85.651	62.432	56.008	57.884	58.199	71.29	81.926	81.068	75.803
CNAG_00374	771	Yes	4407	5.93975	17.456	14.2644	1.15076	708	0.432	1144	0.10526	1775	967659	780	1088		18.772	14.175	3.068	1.991	1.661	1.316	1.637	3.128	4.955	5.004	4.543	3.581	3.862	3.79	5.216	7.461	6.439	6.874	6.431	5.633	6.365	6.402	9.833	10.417
CNAG_06244	772	Yes	4414.5	11.7369	15.099	11.1472	1.17529	936	0.44	1158.5	0.036285	1236	2.15252e+07	1084	70		14.062	3.315	1.488	2.267	4.668	9.432	11.685	16.423	13.694	12.527	12.526	14.613	16.186	16.587	14.876	14.812	11.679	10.863	11.597	11.16	13.436	15.85	14.164	13.775
CNAG_00728	773	Yes	4415	4.21721	4.228	2.58828	1.27917	2273	0.085	229.5	0.0109551	837.5	2.02838e+07	1075	980		5.525	6.89	5.289	2.662	2.762	3.601	5.689	5.447	4.207	3.281	2.914	3.464	3.629	4.112	3.685	4.379	4.226	3.92	3.192	4.235	4.808	4.478	4.482	4.336
CNAG_06466	774	Yes	4419.5	13.2257	22.255	5.45635	1.20104	1228	0.201	569.5	0.0748348	1573	1.49354e+07	1049	709		4.994	5.369	8.465	27.249	23.868	20.591	15.057	12.14	12.472	13.665	18.177	15.939	13.49	12.011	11.808	11.853	12.892	13.043	12.091	11.213	10.58	10.224	10.466	9.761
CNAG_03248	775	Yes	4429.5	33.4491	25.314	2.06621	1.16386	823	0.273	764	0.00884822	780.5	4.56472e+09	2062	710		41.166	28.503	40.654	49.056	37.262	28.33	24.277	23.742	25.435	29.83	30.766	37.456	34.547	34.66	29.499	32.418	33.805	33.605	35.025	36.173	37.159	34.415	32.238	32.758
CNAG_00066	776	Yes	4435	14.9055	29.023	6.37065	1.27432	2193	0.297	829.5	0.00711648	724.5	258386	688	1089		34.427	13.443	6.337	5.404	10.134	15.639	15.442	22.982	21.273	17.274	14.485	13.429	12.759	13.319	14.89	15.554	12.529	11.79	13.097	13.282	13.768	14.254	16.303	15.917
CNAG_06236	777	Yes	4441.5	50.6537	61.132	6.05808	1.31069	2759	0.116	332	0.00884822	780.5	39834.8	570	711		24.145	12.086	37.575	73.218	64.684	54.534	55.437	41.805	40.936	52.818	68.586	69.333	61.778	58.923	52.528	54.999	49.757	52.433	52.95	52.796	49.334	48.61	43.388	43.036
CNAG_04091	778	Yes	4442.5	5.78242	8.379	3.4043	1.26504	2056	0.193	543	0.0109551	837.5	1.00763e+07	1006	880		3.501	7.905	11.864	10.129	6.164	3.485	3.889	3.563	6.543	6.161	4.669	4.531	4.071	3.886	4.844	6.066	6.368	6.187	6.561	6.014	5.255	5.57	5.844	5.708
CNAG_04981	779	No	4444.5	84.436	843.081	436.026	1.09524	310	0.977	3724.5	0.00136576	390	0.0456052	20	NA		845.019	28.706	2.836	1.938	2.583	3.032	6.819	78.246	112.129	65.416	46.253	35.525	29.516	39.307	62.498	86.654	62.505	54.25	53.749	50.885	58.683	79.522	111.199	109.194
CNAG_04166	780	Yes	4447	26.6252	26.263	3.86058	1.16155	807	0.27	753.5	0.0437165	1311.5	5.54223e+08	1575	71		25.882	13.407	9.181	12.966	18.551	23.445	28.929	32.836	31.471	26.93	25.626	22.084	33.194	30.127	35.444	30.802	29.766	30.191	25.926	28.601	29.603	32.089	29.964	31.989
CNAG_05934	781	No	4448.5	21.5952	31.337	2.94266	1.15834	768	0.621	1661.5	0.00990165	806	5.50758e+07	1213	NA		47.468	35.07	21.338	18.169	16.131	19.702	21.909	24.258	22.426	22.464	20.046	17.285	18.616	19.863	20.977	23.688	19.271	17.815	18.638	18.163	18.762	21.028	17.815	17.382
CNAG_06994	782	Yes	4470.5	15.3152	18.483	2.89764	1.26572	2066	0.298	833	0.00711648	724.5	1.96526e+06	847	1090		28.223	20.31	14.363	13.198	9.74	12.599	13.649	16.929	14.833	14.21	14.347	11.76	13.246	13.765	14.395	17.219	12.435	14.574	15.42	14.818	16.017	16.106	18.835	16.575
CNAG_05074	783	Yes	4484.5	10.9703	16.616	3.82201	1.27057	2127	0.348	946	0.00711648	724.5	251577	687	1091		22.504	13.909	7.693	5.888	7.775	8.993	10.484	12.663	11.146	10.056	9.066	8.438	9.909	9.937	10.263	12.324	10.57	10.468	11.599	11.856	10.861	11.65	12.572	12.664
CNAG_00780	784	No	4489.5	9.38329	23.406	5.27741	1.16073	796	0.696	1881	4.39962e-05	51.5	1.38931e+09	1761	NA		7.775	28.878	18.314	11.13	5.472	5.752	6.951	10.4	10.034	9.713	7.848	7.23	7.453	9.045	8.656	9.171	7.944	7.579	6.143	7.683	7.622	8.036	8.584	7.786
CNAG_00434	785	Yes	4493	44.1305	55.341	7.14695	1.22074	1474	0.324	893.5	0.0437165	1311.5	1.37749e+06	814	207		9.003	24.28	49.004	59.511	62.186	60.375	64.344	50.934	41.699	40.072	44.017	48.959	51.689	48.716	42.26	43.367	38.796	41.632	44.888	40.044	42.174	40.501	36.774	33.908
CNAG_00847	786	Yes	4495	8.6305	6.818	2.54814	1.30735	2699	0.167	469	0.0036067	560	784168	767	712		7.18	4.404	5.683	11.222	10.769	10.166	8.04	7.506	7.717	8.278	8.89	10.678	10.097	9.177	8.742	8.889	8.551	8.306	8.527	8.99	9.117	8.509	9.266	8.428
CNAG_06530	787	Yes	4498	7.14329	10.501	3.82589	1.1671	848	0.403	1076	0.0627777	1488	2.16287e+07	1086	713		7.921	6.296	7.573	14.217	12.422	8.287	5.367	3.716	3.887	4.538	5.179	6.545	7.202	6.76	6.319	5.719	7.38	7.891	8.378	8.262	7.508	6.986	6.267	6.819
CNAG_02677	788	Yes	4507.5	85.3773	112.675	3.9681	1.10758	412	0.323	890	0.0437165	1311.5	2.51608e+09	1894	72		48.358	102.825	41.068	37.962	50.406	92.712	124.87	150.637	115.232	97.078	89.302	79.372	87	86.916	90.385	108.353	77.923	79.187	71.76	72.565	81.542	83.551	92.043	88.009
CNAG_00873	789	Yes	4512	15.2524	39.701	16.0155	1.2824	2321	0.214	604	0.0247214	1092	10917.1	495	981		30.912	42.345	8.611	2.644	2.818	5.859	8.828	11.883	16.615	13.702	9.411	9.861	11.441	13.121	15.045	16.144	14.754	15.293	14.064	14.155	16.744	21.243	25.293	25.272
CNAG_06867	790	Yes	4513	5.49229	6.614	2.77177	1.25042	1862	0.362	977.5	0.00711648	724.5	6.5705e+06	949	1092		10.347	8.302	6.501	3.733	4.312	5.821	6.282	6.7	6.617	4.616	4.495	4.877	4.534	4.649	5.165	5.232	4.959	4.688	4.549	4.186	5.366	5.182	4.975	5.727
CNAG_03671	791	Yes	4513.5	12.1983	23.741	10.1241	1.13062	547	0.487	1288.5	0.000476968	228	1.65524e+10	2450	73		2.602	14.172	9.44	6.648	6.675	11.259	18.154	23.787	26.343	18.889	9.937	8.22	9.739	11.657	16.091	12.44	10.81	9.366	7.313	8.29	11.591	12.909	14.531	11.895
CNAG_03907	792	No	4514	12.4288	67.081	15.714	1.15362	735	0.797	2250.5	0.00175376	433.5	2.33674e+07	1095	NA		14.464	71.64	25.997	6.205	4.559	5.546	13.716	20.231	13.421	10.611	8.265	7.642	7.102	10.175	11.63	9.735	6.341	5.171	4.707	6.531	7.916	9.533	9.672	7.48
CNAG_07043	793	Yes	4514.5	9.48363	21.815	7.37306	1.32717	3036	0.177	495.5	0.00284964	519	6560.1	464	881		15.792	22.308	25.238	5.571	3.423	3.563	4.992	6.71	11.746	8.015	6.813	4.906	4.839	4.563	7.895	8.893	11.098	7.804	8.286	8.13	10.314	10.083	12.46	14.165
CNAG_07419	794	Yes	4516.5	12.4362	19.521	5.33607	1.16718	849	0.477	1262.5	0.0202897	1029	1.92853e+08	1376	882		22.503	11.857	24.023	17.686	7.765	5.534	4.502	4.657	10.492	13.87	14.424	11.571	11.471	10.478	11.657	13.714	13.272	12.726	12.991	12.929	10.612	11.609	13.514	14.613
CNAG_01587	795	Yes	4517.5	43.4569	21.844	1.6847	1.15493	747	0.462	1222	0.00884822	780.5	1.41751e+09	1768	1093		51.538	39.206	34.331	35.001	31.903	33.552	36.191	49.668	48.267	46.203	49.35	41.173	45.718	46.742	47.322	53.747	42.83	43.238	41.602	43.736	42.473	46.044	46.679	46.451
CNAG_06465	796	Yes	4523.5	121.42	248.782	5.15107	1.26192	2008	0.473	1249	0.00224091	480.5	1.03686e+06	786	714		102.049	152.594	294.734	308.714	190.887	111.513	94.098	67.987	59.932	82.944	123.497	121.012	97.725	96.222	86.449	97.935	100.224	111.462	109.104	113.545	100.041	95.301	94.632	101.478
CNAG_03771	797	No	4525	45.2951	278.332	223.844	1.17631	946	0.804	2288	0.036285	1236	0.50783	55	NA		279.581	14.391	1.442	1.249	1.395	1.717	2.592	20.021	67.761	53.977	26.561	19.884	21.96	26.673	42.063	50.048	53.034	41.326	42.856	40.57	46.014	60.086	84.849	87.033
CNAG_04271	798	Yes	4526	12.9033	17.525	3.03637	1.06063	151	0.427	1134	0.0627777	1488	1.33636e+09	1753	715		9.394	15.444	18.339	26.131	21.185	17.224	13.987	10.57	12.937	15.254	14.068	11.827	9.747	8.998	9.749	9.92	11.584	12.609	11.357	9.532	8.901	8.606	10.941	11.376
CNAG_07703	799	Yes	4535.5	10.2839	20.654	7.53401	1.17909	969	0.334	923	0.0109551	837.5	1.63717e+09	1806	716		10.424	3.161	19.652	23.815	12.106	6.096	5.497	4.356	5.464	8.826	11.818	11.14	8.021	7.912	8.489	10.381	11.916	11.707	11.017	10.995	10.518	9.846	11.296	12.36
CNAG_03563	800	No	4537	14.1424	44.578	43.8635	1.17358	920	0.552	1453	0.146107	1978	35.5414	186	NA		45.618	4.354	1.076	1.047	1.04	1.14	1.173	6.005	14.216	9.996	7.96	5.781	6.522	8.732	15.553	23.083	20.091	15.706	16.884	16.226	19.665	25.608	35.706	36.236
CNAG_06150	801	Yes	4537	1001.93	2181.89	20.3886	1.15222	722	0.481	1273.5	0.0889025	1669.5	2.69442e+06	872	74		112.535	117.753	175.082	409.442	816.413	1486.79	2123.03	2294.43	1549.47	1185.38	1094.21	1147.58	1285.37	1590.52	1500.68	1122.41	786.651	658.387	667.468	740.823	828.894	864.024	837.605	651.378
CNAG_02806	802	Yes	4539.5	47.9318	66.994	6.69483	1.28338	2335	0.19	534.5	0.00569909	665	9.92989e+06	1005	208		44.949	48.084	20.824	11.764	23.022	47.798	78.758	77.494	77.45	63.859	44.432	42.411	42.617	46.95	49.381	45.494	49.153	46.484	45.138	46.601	46.988	49.894	51.991	48.827
CNAG_03678	803	Yes	4548	12.7453	19	7.00316	1.18687	1053	0.125	357.5	0.00175376	433.5	3.38312e+10	2704	717		12.628	3.165	11.927	22.165	18.104	11.944	9.12	10.062	10.825	13.434	18.053	16.703	12.431	12.213	11.497	13.554	13.58	13.516	12.076	11.204	11.809	11.151	12.093	12.632
CNAG_06129	804	Yes	4550	108.303	190.268	5.46701	1.17752	957	0.348	946	0.0748348	1573	2.02246e+07	1074	883		123.862	129.303	232.862	222.428	145.528	64.821	42.594	42.843	60.134	96.399	117.54	105.803	87.628	91.441	89.906	105.835	107.565	106.616	103.99	105.841	95.07	96.212	107.934	117.111
CNAG_00909	805	Yes	4552	14.257	13.946	2.94858	1.27266	2162	0.11	314	0.00136576	390	9.66043e+08	1686	718		10.79	7.157	14.847	21.103	17.329	15.311	14.007	11.951	14.308	14.27	14.73	15.904	13.378	12.183	11.545	14.438	15.475	15.473	14.533	15.39	14.949	13.914	13.688	15.495
CNAG_06385	806	No	4554.5	149.874	433.697	17.6276	1.23957	1730	0.557	1467	0.00884822	780.5	42505.7	577	NA		26.083	150.338	459.78	325.429	183.036	148.788	157.263	102.518	77.301	113.317	172.774	183.929	134.635	121.473	103.829	135.909	145.692	139.784	128.765	129.878	123.291	108.361	108.691	116.116
CNAG_04827	807	Yes	4561.5	36.9167	37.601	4.08483	1.20548	1286	0.249	704.5	0.00284964	519	4.35688e+09	2052	719		12.189	15.082	47.437	47.591	38.17	28.95	28.777	31.193	36.127	40.859	49.79	44.307	40.607	36.237	40.41	42.133	41.259	40.271	41.829	41.202	35.189	34.534	33.968	37.889
CNAG_01055	808	Yes	4571.5	50.7208	83.528	6.78168	1.2469	1821	0.297	829.5	0.0247214	1092	1.6831e+06	829	209		89.501	69.766	34.37	14.447	29.663	70.241	97.975	83.78	56.438	46.253	48.794	43.371	38.08	42.048	42.489	49.365	43.647	39.808	41.785	42.127	43.343	45.798	52.382	51.829
CNAG_01441	809	Yes	4578	23.5042	46.867	5.08855	1.15272	726	0.409	1090	0.0165879	962	1.60585e+09	1800	884		18.03	51.188	58.33	34.127	17.352	19.286	28.174	31.733	38.64	27.782	15.795	11.463	14.341	17.029	22.076	19.487	19.686	16.71	13.488	14.796	16.036	17.514	21.806	19.233
CNAG_05387	810	No	4578.5	33.0213	433.987	332.794	1.14287	624	0.981	3823.5	0.000152296	116	0.021763	15	NA		435.295	93.452	3.034	1.308	2.273	3.05	36.394	75.644	18.957	6.467	4.851	5.2	6.45	12.482	13.996	9.56	6.828	5.422	6.596	7.556	8.813	8.962	10.498	9.423
CNAG_05148	811	Yes	4582.5	77.6443	45.088	1.77071	1.27155	2143	0.176	490.5	0.00569909	665	1.10477e+08	1284	885		96.334	96.503	103.59	71.841	62.406	58.502	66.525	74.475	80.242	82.903	75.271	70.362	72.805	84.134	82.446	79.385	77.866	71.26	72.772	77.906	73.348	75.863	80.572	76.152
CNAG_02878	812	Yes	4585.5	43.6735	37.158	3.29413	1.2215	1480	0.351	951.5	0.0135077	898	8.42788e+07	1256	303		21.141	16.197	24.139	40.858	46.742	53.355	52.588	46.123	37.664	42.503	48.423	51.34	47.774	47.889	43.753	48.493	47.56	45.394	46.975	48.012	51.742	49.502	46.568	43.429
CNAG_04935	813	Yes	4589.5	36.2191	51.252	4.58857	1.16783	856	0.402	1071.5	0.0247214	1092	5.26404e+08	1570	210		14.282	27.682	22.057	33.769	39.863	57.52	65.534	48.873	40.445	33.866	29.98	37.568	37.598	39.644	36.704	33.223	31.835	34.379	31.877	35.827	37.691	35.392	31.753	31.897
CNAG_01476	814	Yes	4597	7.20021	10.719	5.26203	1.185	1025	0.189	529	0.000476968	228	4.57222e+10	2815	720		5.062	2.515	4.59	13.234	9.555	5.813	4.842	4.88	6.467	8.332	9.276	7.744	7.658	7.248	6.755	7.584	7.685	7.903	7.989	7.459	7.115	7.35	7.693	8.056
CNAG_04534	815	Yes	4599	5.54613	11.01	7.90715	1.1916	1117	0.481	1273.5	0.0524801	1396.5	1.36638e+06	812	721		8.836	1.594	3.062	12.604	9.938	5.214	4.167	2.074	1.82	3.045	5.567	7.235	6.568	6.452	4.918	5.486	5.092	5.927	6.99	5.921	5.76	5.227	4.926	4.684
CNAG_00674	816	No	4604.5	11.5883	56.149	34.185	1.13547	569	0.84	2464	0.0109551	837.5	441642	734	NA		57.841	18.184	3.526	2.285	1.692	1.926	2.529	6.485	10.66	12.92	12.422	8.968	7.879	8.511	9.53	13.546	12.741	11.357	10.747	10.644	10.717	12.737	14.916	15.355
CNAG_03520	817	Yes	4605.5	12.7319	15.934	5.58269	1.30261	2629	0.167	469	0.00711648	724.5	988954	783	722		3.477	5.673	9.222	19.411	16.573	15.325	15.327	11.415	9.687	10.836	14.655	14.637	14.021	12.769	11.54	13.922	13.365	15.299	13.711	13.486	13.341	13.054	11.877	12.942
CNAG_02527	818	No	4608	41.9175	439.885	106.996	1.14257	619	0.974	3663.5	6.06167e-05	63.5	189.134	262	NA		444.035	172.702	35.316	4.15	4.2	11.11	16.145	33.181	29.931	18.854	16.376	14.301	13.101	15.79	20.226	24.232	15.748	13.616	15.052	13.286	14.667	17.076	22.228	20.697
CNAG_04742	819	Yes	4608.5	25.4707	86.48	11.2234	1.1381	591	0.469	1238.5	0.00284964	519	8.89433e+09	2260	982		8.459	94.939	36.954	10.455	10.754	18.173	28.361	47.249	36.544	26.032	20.505	19.012	19.202	24.513	29.854	26.895	17.368	14.233	14.325	18.61	20.596	25.125	23.776	19.363
CNAG_05769	820	Yes	4608.5	20.2191	17.132	2.08034	1.14879	695	0.271	757.5	0.036285	1236	2.71641e+09	1920	723		18.036	22.186	17.039	32.99	20.664	17.63	20.492	16.492	16.851	21.704	24.047	19.256	19.966	17.17	15.858	19.006	21.37	24.184	19.795	18.419	19.551	19.688	21.215	21.649
CNAG_06837	821	Yes	4608.5	27.1257	33.668	4.38236	1.09913	370	0.477	1262.5	0.0247214	1092	2.42099e+09	1884	724		37.214	9.954	39.129	43.622	26.899	20.89	17.461	12.119	17.888	28.322	33.978	33.77	29.179	30.003	25.241	27.572	29.528	30	30.97	28.169	25.957	23.661	24.453	25.037
CNAG_07955	822	Yes	4610.5	12.4028	17.607	4.71848	1.20706	1307	0.0594	136.5	0.000112757	91	8.63377e+10	3076	725		8.76	4.735	14.28	22.342	14.693	8.839	8.82	9.945	8.93	12.851	14.726	14.081	10.364	10.26	11.425	14.038	14.66	14.162	13.816	12.237	12.661	11.98	13.758	15.304
CNAG_05284	823	Yes	4615.5	9.47217	12.833	3.72174	1.30576	2668	0.187	523.5	0.0135077	898	17848.9	526	726		5.382	8.682	10.714	17.548	16.082	15.079	11.284	6.251	4.715	6.529	7.704	9.504	8.855	9.416	7.455	6.732	8.967	10.475	8.678	10.705	9.46	9.29	9.319	8.506
CNAG_02686	824	Yes	4621.5	44.6173	37.139	2.86394	1.21617	1414	0.295	821.5	0.0247214	1092	1.20637e+08	1294	211		47.998	32.814	19.925	25.327	38.743	44.681	49.609	42.248	41.091	44.756	46.146	49.627	50.969	57.064	50.578	43.559	43.402	43.94	47.455	50.873	50.086	51.362	51.808	46.753
CNAG_01230	825	Yes	4626	536.589	742.344	4.91179	1.13953	602	0.317	877	0.10526	1775	1.86422e+08	1372	727		439.872	297.842	810.445	932.115	691.439	289.871	189.771	248.763	358.2	419.362	504.321	550.996	520.333	497.571	463.006	522.125	592.261	678.04	737.054	724.986	627.877	606.377	576.681	598.831
CNAG_06689	826	Yes	4630.5	52.131	35.743	1.89926	1.09273	299	0.278	778.5	0.124215	1877	9.28214e+08	1676	983		47.929	75.49	58.102	50.684	39.747	51.629	60.064	64.664	55.762	50.548	53.679	47.453	49.858	50.921	56.778	63.994	47.267	44.933	42.68	44.151	46.933	48.86	49.704	49.313
CNAG_04603	827	Yes	4638	11.5871	27.231	11.218	1.22574	1537	0.4	1066.5	0.0300064	1160.5	2.83113e+06	874	212		3.651	21.09	5.303	2.665	5.841	17.703	29.896	25.609	20.281	14.032	7.065	6.571	8.619	12.914	16.32	9.478	9.105	6.858	7.07	6.285	10.257	11.22	10.304	9.954
CNAG_04301	828	Yes	4639	6.65371	4.591	2.253	1.27741	2237	0.152	434.5	0.0300064	1160.5	1.31992e+06	807	213		5.833	5.677	3.664	5.324	6.324	7.285	8.255	7.496	6.749	6.476	6.533	6.785	7.713	7.118	7.44	7.618	6.05	6.101	7.15	7.18	6.345	7.374	6.729	6.47
CNAG_05349	829	Yes	4644.5	23.2522	27.699	4.29319	1.07908	244	0.292	812.5	0.0202897	1029	2.22184e+10	2559	75		10.206	15.048	8.411	12.663	16.083	27.129	31.69	36.11	34.6	30.411	22.272	21.667	22.718	26.493	28.15	25.465	22.203	21.292	20.523	22.523	23.769	24.174	27.58	26.873
CNAG_05714	830	Yes	4648.5	32.0349	39.362	3.46846	1.16105	800	0.154	440	0.00884822	780.5	2.76322e+10	2628	886		16.525	15.946	55.308	54.033	38.659	22.394	23.076	32.823	48.179	53.382	36.363	28.912	26.592	27.15	31.498	29.998	35.81	31.668	28.75	23.339	24.047	26.622	27.732	30.031
CNAG_06474	831	Yes	4652.5	108.617	160.121	8.56037	1.20719	1309	0.269	751	0.00062546	266.5	1.12621e+10	2326	76		21.179	50.579	50.301	72.588	112.997	127.201	158.803	181.3	138.318	104.599	85.895	100.667	121.488	134.341	130.399	113.175	111.487	107.93	105.965	109.528	118.766	125.449	118.585	105.26
CNAG_07433	832	No	4652.5	15.6077	29.201	3.96758	1.12186	485	0.596	1594	0.0437165	1311.5	8.81654e+07	1262	NA		17.765	15.562	28.223	39.041	26.429	19.87	16.543	11.053	10.713	14.076	17.189	17.812	13.349	11.817	10.662	11.978	11.296	12.177	13.159	12.595	10.988	9.84	11.029	11.419
CNAG_07766	833	No	4653	4.20579	6.163	3.27585	1.10219	389	0.603	1614	0.036285	1236	2.35131e+08	1414	NA		2.708	5.897	6.907	8.871	5.702	5.514	4.319	3.109	2.789	3.677	4.318	4.344	3.798	3.674	2.945	3.463	3.774	3.78	3.561	3.723	3.366	3.268	3.654	3.778
CNAG_00445	834	Yes	4657.5	16.8686	29.322	5.66391	1.11111	423	0.302	841.5	0.0036067	560	4.86108e+10	2833	77		7.957	6.287	7.27	14.83	17.375	18.678	23.981	35.609	28.979	19.746	13.895	12.182	14.97	15.93	18.075	19.275	15.377	14.579	14.386	14.492	16.339	18.138	19.248	17.249
CNAG_01789	835	Yes	4659	158.234	147.611	2.72638	1.08688	281	0.403	1076	0.0202897	1029	9.34901e+09	2273	78		85.503	136.618	112.788	111.092	139.359	175.017	207.377	233.114	186.019	165.006	140.184	133.181	182.179	168.971	189.962	170.667	157.59	153.395	152.767	153.704	170.78	177.859	154.336	140.155
CNAG_02548	836	Yes	4670.5	7.57688	6.097	2.15891	1.29114	2443	0.177	495.5	0.0135077	898	1.73385e+06	834	984		8.547	10.446	6.826	7.055	5.585	7.406	9.568	9.758	11.358	6.828	5.588	6.027	6.612	5.261	7.22	7.477	7.561	8.16	6.014	6.904	7.92	8.02	7.493	8.211
CNAG_04689	837	No	4673.5	20.8789	69.982	16.974	1.14461	646	0.646	1737.5	0.0247214	1092	5.07688e+07	1198	NA		74.363	30.273	11.313	12.245	8.442	4.381	4.413	7.355	17.426	30.309	31.366	23.711	15.895	17.503	19.488	23.034	25.469	23.204	19.935	19.161	17.118	17.882	22.476	24.331
CNAG_03408	838	No	4674	5.00188	29.142	30.142	1.18369	1016	0.715	1949.5	0.0331457	1197.5	13946.1	511	NA		30.142	1.446	1	1.026	1	1.045	1.043	2.39	4.609	3.508	2.116	1.692	2.016	2.555	4.513	6.718	4.457	4.057	3.644	3.894	4.736	8.221	11.724	12.493
CNAG_03071	839	Yes	4675	10.9104	15.696	5.63556	1.297	2541	0.119	338.5	0.0109551	837.5	6.90218e+06	958	214		5.133	4.227	3.386	6.522	12.199	18.248	19.082	17.249	12.439	12.313	8.711	8.661	12.005	13.57	10.557	12.522	9.42	9.667	10.134	10	11.619	12.962	10.762	10.461
CNAG_00576	840	No	4677	108.318	239.106	5.32654	1.18944	1087	0.599	1604	0.0202897	1029	6.89734e+06	957	NA		92.324	127.196	294.371	266.627	151.466	96.901	86.284	60.085	55.265	76.938	109.801	110.267	89.535	86.834	77.749	91.507	86.367	90.901	96.733	94.948	93.103	88.031	88.049	88.357
CNAG_03856	841	No	4677.5	423.066	1936.94	13.4466	1.04949	112	0.87	2604.5	0.0202897	1029	5.8443e+06	932	NA		1366.8	1862.1	2092.56	612.271	215.79	169.77	228.391	277.848	326.424	321.99	232.61	172.291	155.62	188.019	211.47	220.738	206.633	182.982	158.03	159.976	167.072	188.836	221.793	213.56
CNAG_03512	842	Yes	4694.5	23.3535	42.375	6.78577	1.10698	409	0.342	936	0.0524801	1396.5	3.05656e+09	1953	215		8.202	19.415	7.324	10.529	17.477	35.59	49.699	39.719	32.659	26.878	20.18	19.734	24.925	25.612	27.87	21.789	22.572	21.604	19.168	20.392	22.341	23.645	21.264	21.895
CNAG_05288	843	Yes	4696.5	12.9138	26.255	5.85754	1.33329	3134	0.125	357.5	0.00284964	519	243064	686	1094		31.66	19.092	10.544	6.603	5.41	5.405	7.157	13.557	15.68	11.727	10.798	11.482	13.665	11.518	16.176	17.079	12.991	9.267	9.293	11.785	13.633	15.337	15.514	14.557
CNAG_02956	844	Yes	4701.5	31.7766	29.543	3.13739	1.07508	222	0.412	1098.5	0.0627777	1488	2.51444e+09	1893	79		24.092	24.668	13.822	17.716	24.771	30.008	35.664	43.365	40.449	35.668	30.723	29.25	34.663	35.608	38.065	36.425	31.902	33.437	31.798	33.643	33.433	35.634	34.64	33.194
CNAG_04937	845	No	4709.5	8.64758	13.119	3.40495	1.03044	56	0.605	1618	0.0524801	1396.5	7.51298e+08	1639	NA		9.848	6.677	16.455	18.574	9.877	7.507	6.046	5.455	7.789	7.693	8.495	8.106	7.165	6.232	6.899	8.24	7.889	9.133	7.906	7.991	7.513	8.533	8.489	9.03
CNAG_00406	846	Yes	4711	30.1359	111.206	21.7242	1.33388	3148	0.455	1198.5	0.00062546	266.5	3.98475	98	887		5.366	23.453	116.572	114.676	66.429	36.936	22.662	8.662	11.326	25.563	31.852	29.344	22.73	17.535	17.348	17.309	24.16	24.053	22.431	19.869	17.46	13.835	16.614	17.076
CNAG_02736	847	Yes	4713	277.953	290.875	3.92808	1.23335	1646	0.215	607.5	0.0524801	1396.5	1.80774e+07	1063	216		99.34	102.948	162.587	218.197	325.941	345.741	362.06	301.811	246.231	281.467	315.06	365.244	366.445	390.215	365.514	282.857	279.07	265.783	265.364	282.525	274.383	269.64	256.917	245.541
CNAG_03427	848	Yes	4714.5	7.29125	7.792	2.45781	1.22558	1533	0.332	918.5	0.036285	1236	1.22261e+07	1027	728		9.278	8.679	9.083	13.137	9.232	7.488	5.684	5.566	5.476	6.579	7.332	7.594	6.511	5.449	5.345	6.275	8.368	7.456	7.48	7.073	5.907	6.67	6.141	7.187
CNAG_04670	849	Yes	4715.5	40.4002	40.463	3.54404	1.05318	131	0.271	757.5	0.0165879	962	5.2505e+10	2865	80		18.52	29.399	15.905	31.289	37.211	43.677	50.3	56.368	51.183	43.851	37.829	36.864	45.649	49.078	49.316	44.745	41.836	39.507	38.527	38.964	40.478	43.982	43.572	41.556
CNAG_00835	850	Yes	4720	6.26246	4.428	1.92365	1.08337	270	0.262	734	0.0135077	898	4.61516e+10	2818	81		4.963	4.876	4.794	5.421	6.195	7.985	7.513	9.222	9.075	6.364	6.12	5.532	5.886	6.299	6.397	6.774	5.785	5.911	5.632	5.166	6.068	6.124	6.046	6.151
CNAG_03948	851	Yes	4722.5	191.77	203.694	4.0997	1.23364	1652	0.294	817.5	0.0247214	1092	3.92178e+07	1161	371		65.714	68.879	79.292	126.07	239.439	211.996	209.171	172.034	144.486	169.747	178.253	229.089	269.408	252.177	250.823	172.829	226.177	231.767	228.919	231.626	219.163	216.032	206.192	203.201
CNAG_01314	852	No	4727.5	25.5098	42.355	9.28703	1.12546	505	0.683	1851	0.0300064	1160.5	5.47133e+07	1211	NA		47.466	25.76	19.119	37.533	42.213	31.446	22.329	11.561	5.111	9.693	21.48	30.547	28.8	27.825	21.998	21.21	21.727	26.064	29.753	29.498	26.623	26.899	23.861	23.719
CNAG_00143	853	Yes	4730	154.203	175.675	2.98044	1.11294	427	0.455	1198.5	0.0524801	1396.5	1.07394e+09	1708	217		88.705	99.724	126.175	129.815	166.293	214.582	264.38	245.528	179.247	153.041	143.986	152.917	166.601	187.157	180.762	137.259	131.221	124.698	131.937	137.399	140.714	141.574	134.284	122.871
CNAG_00293	854	Yes	4732.5	165.696	128.268	2.08333	1.16703	846	0.449	1179.5	0.0202897	1029	9.4248e+08	1678	729		214.948	160.633	234.818	246.67	221.094	165.64	148.845	126.464	118.402	147.686	184.788	190.854	163.8	157.714	149.422	153.412	143.257	153.896	154.824	155.962	149.305	146.288	146.341	141.652
CNAG_04396	855	Yes	4732.5	21.8313	52.516	5.99914	1.28883	2407	0.5	1326	0.00175376	433.5	37216.4	566	888		16.945	23.769	63.021	57.991	25.04	19.64	14.286	10.505	13.347	20.345	25.498	19.419	17.264	14.443	16.119	21.199	17.84	20.473	18.305	17.196	16.845	16.709	18.273	19.478
CNAG_05940	856	No	4735.5	14.7818	24.239	16.7294	1.15873	773	0.627	1671.5	0.036285	1236	1.65643e+07	1055	NA		15.905	4.446	1.541	2.204	2.848	3.889	5.377	19.767	25.78	21.317	16.603	14.431	13.296	15.186	18.425	22.989	18.692	16.769	15.708	15.765	16.882	20.251	24.346	22.345
CNAG_01479	857	No	4737.5	39.7379	55.703	10.2102	1.09285	300	0.595	1589	0.0889025	1669.5	4.66242e+07	1179	NA		20.096	6.048	10.51	32.016	36.052	32.738	35.244	27.304	27.707	31.383	47.448	56.53	61.751	56.124	50.13	45.122	40.434	49.817	51.356	48.764	52.53	45.494	46.779	42.332
CNAG_00254	858	No	4747	9.58996	19.864	20.864	1.12554	506	0.641	1717	0.10526	1775	587250	749	NA		8.564	2.615	1.315	1	1.299	1.552	3.602	7.425	14.384	12.198	6.867	6.401	8.335	9.749	12.386	15.87	14.166	11.593	10.873	10.864	12.09	16.887	20.864	19.26
CNAG_04807	859	No	4751	36.2789	118.052	8.08298	1.09947	375	0.869	2597.5	0.0109551	837.5	6.14154e+06	941	NA		134.719	46.197	108.439	76.069	29.858	18.818	21.072	35.863	39.465	43.039	39.239	27.078	16.792	18.375	21.651	29.062	26.134	21.6	20.462	16.667	16.987	17.102	22.228	23.777
CNAG_02195	860	No	4752	9.89721	19.803	4.91441	1.17236	909	0.644	1730	0.00569909	665	2.78837e+08	1448	NA		5.059	17.043	24.862	23.463	13.457	9.62	7.568	7.674	8.253	10.419	9.31	8.407	7.994	6.349	7.667	7.985	8.011	8.408	7.798	7.108	7.577	7.221	8.271	8.009
CNAG_02102	861	Yes	4764.5	2.58325	2.738	3.31837	1.3263	3019	0.104	293	0.0109551	837.5	85677.1	615	1095		3.919	1.895	1.181	1.633	2.201	2.837	3.56	3.068	2.995	2.401	2.2	2.569	2.772	2.632	2.678	2.833	2.806	2.057	2.652	2.377	2.631	2.748	2.787	2.566
CNAG_00100	862	No	4772.5	167.236	298.12	19.5433	1.06526	162	0.639	1707.5	0.146107	1978	5.3317e+06	925	NA		97.908	54.811	18.307	16.077	53.648	112.718	175.908	216.625	186.524	185.615	171.204	203.728	258.097	309.205	314.197	222.747	187.443	163.097	158.781	169.746	181.282	192.224	195.311	168.467
CNAG_03385	863	No	4781	65.9486	437.251	32.5113	1.11517	433	0.942	3177.5	0.00105824	346.5	1.59553e+06	824	NA		451.127	308.8	217.624	41.467	13.876	19.601	32.678	40.689	37.189	36.856	23.605	20.347	24.579	30.452	34.456	30.638	26.497	23.746	23.244	24.818	25.715	30.985	33.534	30.243
CNAG_05293	864	No	4784	8.96371	25.477	17.3105	1.09914	371	0.723	1978	0.0748348	1573	2.47313e+06	862	NA		16.927	12.641	7.228	27.039	19.956	6.227	2.236	1.562	2.027	5.422	11.983	10.282	8.179	6.677	7.017	7.452	9.84	10.112	8.996	7.212	5.507	5.829	6.598	8.18
CNAG_01060	865	Yes	4799	529.312	494.502	3.19051	1.28854	2404	0.129	371	0.0165879	962	1.79021e+07	1062	372		225.747	300.579	678.817	659.686	720.249	587.522	565.384	532.153	404.761	427.255	500.024	583.741	593.145	691.718	668.989	500.669	528.897	515.457	494.054	528.218	515.23	502.743	493.505	484.956
CNAG_03855	866	Yes	4815.5	11.3556	15.098	3.26323	1.19804	1191	0.39	1034	0.0524801	1396.5	4.96516e+07	1194	730		6.671	14.429	18.84	21.769	14.633	13.225	11.888	7.687	9.975	11.578	11.835	11.26	9.792	8.566	9.144	10.29	11.191	10.841	10.452	9.885	9.632	9.132	10.479	9.341
CNAG_03289	867	Yes	4820.5	96.2475	137.888	4.56125	1.06733	167	0.49	1298	0.00224091	480.5	5.35772e+10	2875	82		38.719	114.445	80.48	48.06	58.37	99.141	132.824	176.607	139.767	106.344	87.836	78.287	94.659	103.524	107.442	114.877	92.94	90.305	78.689	83.921	92.546	96.212	99.789	94.156
CNAG_06564	868	Yes	4825.5	20.183	16.451	2.75085	1.24048	1746	0.237	675	0.0300064	1160.5	7.97402e+07	1244	1096		25.847	13.924	9.396	14.149	19.293	21.428	21.355	20.875	21.718	20.915	20.081	21.924	23.016	25.389	22.268	19.468	17.459	18.305	20.911	22.932	21.174	20.23	22.232	20.103
CNAG_04630	869	Yes	4832.5	21.921	28.856	3.76823	1.22437	1517	0.197	556	0.0524801	1396.5	1.76402e+08	1363	218		37.2	13.774	10.424	13.367	17.418	31.397	39.28	29.735	23.839	24.557	21.731	21.176	22.925	26.042	23.172	21.031	17.157	16.962	19.054	20.447	19.738	20.035	18.225	17.417
CNAG_00686	870	No	4836	237.202	1045.46	401.098	1.19205	1124	0.635	1696	0.146107	1978	0.180364	38	NA		1048.07	654.978	161.828	7.455	2.923	2.613	3.636	45.204	168.993	169.501	123.799	104.883	105.238	127.98	201.926	227.592	280.921	264.786	258.529	258.572	247.835	317.077	433.912	474.605
CNAG_03286	871	Yes	4841.5	84.5881	114.699	3.11399	1.33818	3232	0.142	410.5	0.00569909	665	19648.2	534	731		67.179	69.379	117.739	168.956	104.1	67.039	62.615	59.198	54.257	79.738	104.208	94.523	74.132	66.256	72.226	90.06	83.606	92.545	89.743	85.132	86.705	84.77	78.816	77.193
CNAG_04398	872	Yes	4843	26.2659	28.133	3.80517	1.2026	1256	0.351	951.5	0.0524801	1396.5	7.56183e+07	1239	732		10.029	15.429	32.041	38.162	30.693	29.41	25.102	26.201	28.741	30.481	30.106	30.512	29.132	28.402	25.515	24.908	23.912	25.485	26.216	24.952	23.644	23.6	22.925	24.783
CNAG_00019	873	Yes	4844	241.386	232.814	2.42046	1.19464	1147	0.34	931.5	0.00884822	780.5	3.4523e+09	1985	83		163.9	224.214	205.049	182.81	179.912	201.288	251.43	396.714	314.3	312.1	252.238	228.077	234.491	219.114	253.77	273.191	258.168	255.818	213.226	200.142	218.594	241.815	257.276	255.635
CNAG_04575	874	No	4850	49.4215	91.177	5.82392	1.07507	221	0.538	1428	0.00569909	665	2.13521e+10	2536	NA		18.901	33.607	44.777	35.756	31.057	39.893	53.626	80.385	110.078	81.538	49.888	34.56	39.683	49.863	58.95	63.914	48.94	39.65	33.502	36.094	40.965	50.13	60.371	49.989
CNAG_04176	875	Yes	4865	24.2381	27.497	3.04789	1.33568	3180	0.151	432.5	0.00199734	457.5	1.18038e+06	795	1097		40.924	24.924	13.813	13.427	17.907	26.684	31.985	32.1	29.417	24.331	23.656	23.55	22.322	23.955	24.312	25.392	18.828	19.816	22.548	23.682	23.656	23.388	25.985	25.113
CNAG_02459	876	Yes	4873.5	21.9872	20.391	3.56362	1.26931	2110	0.242	686	0.0109551	837.5	7.62485e+07	1240	219		18.687	12.823	7.954	9.098	19.69	25.33	26.377	20.569	21.872	23.941	17.36	18.639	25.719	26.08	28.345	20.568	23.914	23.255	24.64	26.436	25.364	27.377	27.979	25.676
CNAG_05285	877	Yes	4873.5	81.7365	117.206	6.91412	1.12831	527	0.39	1034	0.0437165	1311.5	3.64471e+09	2001	220		19.818	31.914	26.261	43.518	73.585	99.221	137.024	128.654	103.395	95.182	73.224	73.383	101.176	100.949	102.27	82.497	88.226	79.425	78.228	83.452	86.232	95.287	81.015	77.74
CNAG_07926	878	Yes	4881	88.7928	98.675	3.41904	1.15598	752	0.314	869	0.0748348	1573	9.72237e+08	1687	221		42.088	41.649	40.791	52.493	73.397	86.619	97.788	97.021	85.252	86.973	89.349	104.56	115.962	139.466	118.644	103.588	84.525	86.897	95.534	101.374	99.948	100.945	100.599	85.565
CNAG_04065	879	Yes	4883.5	26.26	16.048	2.04046	1.30044	2595	0.147	424.5	0.0202897	1029	1.73945e+06	835	1098		30.34	15.424	18.906	28.082	28.83	29.937	26.007	18.031	20.102	20.649	26.8	29.946	27.723	31.472	27.754	26.45	24.227	29.015	30.619	29.717	29.051	29.036	27.746	24.377
CNAG_00357	880	Yes	4887.5	15.9148	12.185	1.99992	1.16135	804	0.174	485.5	0.0165879	962	2.8348e+10	2636	1099		24.371	16.379	13.196	12.186	14.521	17.428	19.23	14.988	12.645	14.472	15.99	16.002	17.309	17.827	16.351	16.045	15.102	14.455	15.717	16.297	15.514	16.59	14.763	14.577
CNAG_05242	881	Yes	4894.5	34.4854	32.963	2.96068	1.2442	1784	0.232	660.5	0.036285	1236	5.64752e+07	1214	222		27.078	26.238	16.812	24.507	30.911	44.798	49.775	48.341	40.16	35.615	35.42	35.688	33.605	37.437	34.72	36.71	30.526	30.221	32.06	34.58	35.681	35.257	37.232	34.277
CNAG_00343	882	Yes	4897.5	11.1304	17.232	7.69204	1.238	1710	0.0613	145	0.00224091	480.5	2.24334e+10	2562	733		2.575	6.346	7.678	19.807	16.692	10.006	8.7	8.263	11.15	14.833	12.648	11.178	11.362	9.758	12.071	9.869	13.184	14.082	11.594	10.012	9.86	10.696	11.731	13.035
CNAG_01290	883	Yes	4905	12.222	18.353	5.1854	1.15999	786	0.103	288.5	0.00224091	480.5	1.65333e+11	3350	84		4.385	6.18	5.492	9.759	10.011	14.854	18.008	22.738	15.566	13.059	10.734	8.832	10.874	12.4	14.812	14.5	13.972	12.91	11.731	10.783	12.506	12.807	13.953	12.461
CNAG_05655	884	Yes	4909	46.2371	98.537	10.7581	1.08116	259	0.285	792	0.00027272	170	3.40137e+11	3688	889		10.098	88.053	108.635	80.08	38.483	31.022	39.599	52.741	48.721	61.791	44.119	36.719	36.416	37.246	45.112	52.157	39.848	34.986	30.677	29.504	36.867	39.729	46.251	40.837
CNAG_03203	885	Yes	4912.5	61.1864	46.079	1.92868	1.34455	3343	0.0798	214.5	0.00284964	519	1.75606e+06	836	985		56.022	95.697	83.297	50.563	49.618	50.099	51.351	75.053	73.288	66.087	57.085	55.269	55.979	51.835	64.253	62.26	59.11	53.278	53.06	56.306	56.889	62.932	63.903	65.24
CNAG_01233	886	Yes	4920.5	11.4818	20.366	4.38362	1.2318	1620	0.46	1215	0.0109551	837.5	8.16754e+07	1248	734		6.019	19.004	22.021	26.385	14.544	7.572	7.809	10.329	11.406	12.304	11.897	10.669	9.387	9.483	9.961	9.955	10.035	10.648	9.641	8.986	8.46	9.191	10.35	9.508
CNAG_00514	887	Yes	4942	18.705	13.554	2.05561	1.2119	1358	0.134	387.5	0.171308	2094.5	2.4474e+07	1102	373		12.84	16.89	16.818	23.846	26.394	23.4	20.094	17.725	19.093	19.987	21.901	21.778	19.522	19.001	16.924	16.03	16.511	17.852	18.269	16.96	16.037	16.075	17.667	17.307
CNAG_00373	888	No	4948.5	75.3355	292.07	14.3377	1.15838	769	0.808	2309	0.0300064	1160.5	361567	710	NA		284.801	266.923	313.968	161.822	65.587	29.739	28.048	54.049	72.878	71.088	55.296	35.745	24.405	28.069	35.328	44.859	33.915	29.373	23.75	22.101	21.898	28.464	37.565	38.382
CNAG_07579	889	Yes	4953	8.61325	7.634	2.23528	1.30934	2733	0.128	365.5	0.0300064	1160.5	289115	694	735		6.18	8.845	9.394	13.814	12.89	10.421	8.366	7.679	7.496	8.644	10.048	10.928	8.303	7.563	8.277	8.018	7.222	8.875	7.54	7.847	7.345	6.601	7.039	7.383
CNAG_04079	890	Yes	4956	41.0352	66.309	7.09682	1.12526	502	0.5	1326	0.0135077	898	8.12429e+09	2230	223		10.876	73.251	34.807	15.414	26.801	53.52	77.185	70.779	69.943	49.439	26.229	26.395	36.238	44.98	51.358	34.593	34.791	30.499	26.443	31.099	39.749	45.043	42.994	32.418
CNAG_07464	891	No	4960	41.417	157.267	10.4802	1.17703	954	0.768	2132.5	0.00711648	724.5	3.50126e+07	1149	NA		31.923	173.856	65.135	24.604	16.589	28.275	43.493	56.874	46.816	39.764	36.241	29.832	29.618	39.728	41.518	41.684	29.186	25.195	23.696	26.043	32.509	34.885	40.036	36.509
CNAG_02587	892	No	4961.5	5.84046	10.623	4.53746	1.20217	1247	0.529	1407.5	0.036285	1236	1.97759e+07	1071	NA		4.382	5.235	7.344	13.626	11.238	8.096	7.513	4.702	3.003	3.051	4.025	5.735	5.239	4.971	4.616	4.691	4.594	5.388	5.374	6.454	5.253	5.437	5.016	5.188
CNAG_03291	893	Yes	4962	46.6759	89.686	12.1786	1.3427	3302	0.1	282	0.0202897	1029	808.532	349	736		8.023	23.099	42.667	97.709	76.805	55.088	50.451	35.841	33.347	47.131	64.275	62.619	49.926	45.248	43.804	49.727	48.198	47.323	46.507	43.27	37.586	40.098	37.247	34.233
CNAG_03380	894	Yes	4967	57.0769	43.732	2.49808	1.36105	3670	0.0763	193	0.0036067	560	23800	544	304		47.252	29.192	64.307	66.95	60.4	68.65	61.233	48.566	41.666	55.471	72.924	70.925	60.679	55.394	56.752	60.99	54.723	57.543	61.649	60.872	58.783	51.276	52.298	51.351
CNAG_05240	895	Yes	4969	63.8777	51.382	2.50676	1.22365	1501	0.313	866	0.0247214	1092	3.91451e+08	1510	224		35.661	34.101	38.086	47.241	61.24	75.642	85.483	69.314	63.749	69.758	67.549	74.591	76.895	78.705	74.284	62.281	62.061	63.969	65.586	66.954	68.296	67.805	62.79	61.024
CNAG_03996	896	Yes	4977.5	71.0004	101.104	6.22663	1.30356	2642	0.203	577.5	0.0135077	898	2.43271e+06	860	85		59.202	44.056	19.344	26.87	51.718	73.227	110.274	120.448	111.695	89.357	61.187	60.473	74.253	85.163	89.121	61.288	69.837	64.042	61.568	69.386	73.498	81.301	76.252	70.45
CNAG_05264	897	No	4982	32.0559	63.135	4.23288	1.28391	2342	0.566	1499	0.000815726	304	1.7998e+06	837	NA		21.297	20.315	36.236	60.238	82.664	60.713	49.842	33.556	19.529	22.387	24.445	27.395	26.442	27.259	23.679	22.67	22.432	25.557	29.545	29.437	29.399	26.367	24.04	23.898
CNAG_05189	898	Yes	5004.5	13.3682	20.678	4.39987	1.13629	575	0.374	994.5	0.0165879	962	1.76769e+10	2473	986		6.082	26.76	14.143	8.699	9.415	14.735	17.101	21.865	21.394	15.398	9.072	9.296	12.488	12.727	14.828	14.513	10.854	9.514	9.223	10.903	11.941	13.063	13.49	13.332
CNAG_01020	899	Yes	5007	49.181	33.793	2.25164	1.25633	1936	0.236	672.5	0.0524801	1396.5	9.66676e+06	1002	374		26.999	29.637	35.995	57.454	60.262	59.866	56.694	51.177	45.224	48.036	57.197	60.792	54.935	56.545	48.321	52.406	48.569	49.754	44.145	49.074	51.135	44.944	47.687	43.496
CNAG_01461	900	Yes	5008	14.3831	22.762	3.72795	1.26127	1998	0.475	1255	0.0135077	898	2.38071e+06	857	737		10.203	8.344	10.133	31.106	26.608	17.431	14.502	10.431	12.241	13.071	13.251	14.944	14.061	13.102	11.55	13.546	13.295	15.109	13.671	13.35	14.51	13.88	12.877	13.979
CNAG_03336	901	No	5009.5	18.316	21.609	3.43427	1.08502	276	0.545	1438	0.0437165	1311.5	3.44524e+09	1984	NA		11.153	21.233	8.877	12.904	18.37	28.615	30.486	26.833	20.971	19.647	16.867	17.037	17.211	19.078	18.14	18.218	15.78	14.865	15.274	17.056	18.721	18.054	17.814	16.38
CNAG_05187	902	Yes	5016.5	12.9498	5.762	1.54271	1.30185	2615	0.186	520.5	0.0202897	1029	2.1837e+06	852	305		13.098	12.018	10.71	14.32	16.308	16.379	13.995	12.636	13.704	11.624	10.617	12.312	14.201	13.18	12.699	11.615	10.668	12.703	13.002	13.248	13.207	12.658	13.35	12.542
CNAG_02983	903	Yes	5019.5	31.7383	65.631	12.8169	1.20516	1283	0.36	975	0.0524801	1396.5	1.78062e+08	1365	738		5.554	33.285	54.401	71.185	41.659	31.554	30.3	24.052	32.355	39.354	32.418	30.142	26.822	27.113	26.594	27.096	30.144	29.929	29.173	26.951	24.676	27.977	29.141	29.845
CNAG_01172	904	Yes	5025.5	19.4987	28.736	4.0188	1.28598	2366	0.278	778.5	0.0165879	962	4.90358e+06	919	739		9.519	21.616	19.076	38.255	31.597	22.619	17.591	13.762	13.34	16.504	23.123	20.321	18.305	17.864	16.496	19.425	17.52	20.633	18.64	17.57	17.722	17.253	20.493	18.725
CNAG_02850	905	No	5030.5	465.815	1227.85	7.16717	1.08781	283	0.751	2058.5	0.0748348	1573	2.82926e+07	1116	NA		306.855	407.096	365.947	502.84	985.63	1285.94	1426.94	990.61	370.312	239.541	269.139	352.24	375.641	450.376	351.687	293.377	199.094	221.228	280.503	329.88	330.67	304.521	293.827	245.655
CNAG_04609	906	Yes	5032.5	173.512	177.42	2.73703	1.23315	1641	0.257	723	0.0524801	1396.5	9.58108e+07	1272	225		102.14	121.912	153.024	136.172	204.449	238.367	279.56	247.551	192.948	164.728	139.763	159.794	186.283	203.224	196.802	147.037	154.822	151.696	160.493	172.977	164.363	166.197	166.533	153.448
CNAG_06512	907	No	5040.5	33.9332	63.15	5.65742	1.2232	1493	0.524	1393	0.0109551	837.5	1.3827e+08	1317	NA		73.238	76.709	72.344	27.542	13.559	21.166	31.7	37.715	33.137	28.313	27.594	24.079	21.319	25.639	29.217	29.448	23.773	24.48	26.785	30.202	30.794	35.503	34.511	35.63
CNAG_00277	908	No	5043	19.7177	52.144	5.65447	1.26133	1999	0.658	1772	0.00454396	607	179730	665	NA		15.814	20.768	63.347	49.908	27.278	18.049	15.978	13.208	12.97	14.245	17.017	18.034	14.763	11.203	12.491	16.083	17.265	18.057	18.87	16.896	15.27	14.163	13.963	17.585
CNAG_05112	909	Yes	5047.5	30.8592	54.964	4.82784	1.15723	762	0.422	1125	0.0889025	1669.5	3.55566e+08	1491	1100		69.323	42.866	23.014	14.359	20.29	31.604	37.793	39.236	32.534	34.107	33.302	31.48	29.678	32.796	31.892	31.516	24.947	22.538	22.831	26.144	26.974	28.046	27.871	25.48
CNAG_04589	910	No	5050	4.42629	17.963	11.5293	1.28219	2318	0.752	2062	0.000476968	228	4336.89	442	NA		16.766	19.669	3.17	1.706	2.011	3.809	3.825	7.409	5.011	3.912	2.811	2.085	2.139	2.435	3.224	3.328	2.939	2.008	2.523	2.111	2.843	3.26	3.58	3.657
CNAG_01726	911	Yes	5052	52.9637	75.158	4.11175	1.18053	986	0.372	991	0.0247214	1092	3.3931e+09	1983	987		24.377	99.311	56.199	24.153	29.059	61.425	84.847	95.217	68.745	57.602	44.713	41.128	47.306	55.979	60.217	58.795	39.786	34.569	37.133	43.976	47.626	52.725	57.594	48.646
CNAG_03137	912	No	5052	14.7395	15.512	2.66903	1.18753	1060	0.532	1415	0.0247214	1092	3.47435e+08	1485	NA		20.833	10.273	18.613	24.806	21.746	17.296	13.433	9.768	9.294	10.049	14.811	16.739	14.044	13.43	10.186	11.338	14.96	15.623	14.788	15.153	14.168	14.087	13.669	14.641
CNAG_01769	913	Yes	5054	43.5368	45.666	4.05254	1.11033	418	0.347	944	0.10526	1775	2.70168e+09	1917	1101		54.896	38.156	14.96	18.724	34.844	41.696	45.109	32.446	26.933	32.497	42.057	49.144	53.097	60.626	54.549	49.678	43.317	45.864	51.72	55.433	53.327	52.444	49.998	43.368
CNAG_00369	914	Yes	5055	26.6125	15.279	1.73605	1.31913	2895	0.182	509.5	0.0109551	837.5	1.37692e+06	813	740		22.976	21.949	34.129	36.037	29.66	26.3	27.875	24.745	20.758	22.509	31.073	32.082	26.236	26.092	23.402	25.552	27.097	26.162	25.288	26.852	26.381	25.32	24.558	25.667
CNAG_03881	915	No	5061.5	4.0235	15.729	16.3604	1.14572	662	0.656	1769	0.0889025	1669.5	7.00434e+06	961	NA		16.753	1.26	1.079	1.024	1.062	1.146	1.12	2.522	3.711	2.952	2.344	2.339	2.671	2.719	4.662	6.248	4.907	4.427	3.58	3.82	4.92	5.951	7.517	7.83
CNAG_02479	916	No	5063	4.39742	9.704	6.07001	1.1997	1215	0.587	1559.5	0.0437165	1311.5	8.09231e+06	977	NA		5.21	11.159	11.618	10.831	6.069	3.765	2.603	1.914	2.53	3.903	3.836	4.014	2.843	2.361	2.571	2.979	3.582	3.711	3.657	2.94	3.172	3.026	3.243	4.001
CNAG_04596	917	No	5068	19.1958	56.501	10.0999	1.09872	368	0.776	2168.5	0.0524801	1396.5	3.13402e+07	1135	NA		17.388	24.509	56.209	62.71	43.222	26.053	19.284	9.035	6.209	9.629	14.151	16.384	13.867	14.237	11.361	10.955	12.214	12.795	14.899	15.377	13.168	12.489	12.588	11.967
CNAG_04122	918	Yes	5072	12.4292	16.612	6.03547	1.25493	1915	0.298	833	0.0202897	1029	1.20783e+08	1295	375		7.864	4.512	3.299	18.963	19.911	12.734	7.911	6.663	6.887	9.488	13.666	15.278	16.077	14.587	13.63	13.091	14.218	15.368	14.109	14.442	14.445	14.095	12.997	14.066
CNAG_06417	919	Yes	5072.5	47.6988	51.865	2.78617	1.308	2713	0.202	574.5	0.0202897	1029	673330	756	741		39.278	41.291	69.896	80.902	61.036	41.916	34.031	29.037	31.65	40.73	49.79	50.222	45.695	47.316	45.505	47.685	46.217	44.404	54.659	52.434	49.264	44.443	42.979	54.39
CNAG_06283	920	Yes	5074.5	15.4033	13.131	2.80793	1.17662	950	0.292	812.5	0.146107	1978	1.51863e+08	1334	86		11.192	10.446	7.263	12.854	14.913	19.477	20.205	20.394	16.951	15.222	14.861	14.951	19.478	18.825	17.428	17.044	14.576	14.961	15.757	15.091	15.199	14.528	13.897	14.166
CNAG_00973	921	Yes	5081.5	31.0168	42.191	3.73968	1.27897	2268	0.201	569.5	0.0036067	560	9.61516e+08	1684	890		20.012	44.316	57.591	29.07	15.4	23.849	31.858	37.292	32.96	37.678	35.771	26.502	26.659	26.305	32.132	38.005	30.878	26.596	24.626	26.677	28.007	28.814	30.918	32.487
CNAG_06295	922	Yes	5086.5	34.9897	41.869	4.64237	1.35206	3498	0.0785	205.5	0.0135077	898	9848.42	485	742		15.711	11.495	25.716	53.364	47.272	51.559	45.412	30.476	23.967	35.002	45.781	45.375	39.527	37.212	29.373	35.475	32.045	32.718	34.943	35.123	34.678	32.735	30.735	34.06
CNAG_06612	923	Yes	5090.5	54.9409	56.692	2.60737	1.21755	1433	0.279	782.5	0.0627777	1488	2.04253e+08	1387	891		42.083	41.213	91.962	71.749	60.265	45.125	43.693	45.822	35.27	49.706	61.625	64.057	51.098	50.717	46.177	54.537	56.387	62.104	54.824	57.684	57.854	53.53	56.288	64.811
CNAG_05282	924	No	5095.5	22.3224	30.035	3.00047	1.14726	676	0.67	1810.5	0.0247214	1092	4.0546e+08	1517	NA		30.013	23.913	27.186	45.049	33.314	24.776	20.914	15.014	15.13	20.529	26.118	24.212	19.827	19.289	18.683	18.328	19.07	19.382	20.226	20.599	18.827	17.431	18.346	19.561
CNAG_06410	925	Yes	5095.5	103.175	91.3	2.71288	1.30189	2617	0.189	529	0.0300064	1160.5	1.10234e+06	789	892		74.207	70.862	141.231	128.208	103.484	102.276	111.624	76.601	53.302	81.62	131.832	144.602	114.005	112.708	95.963	103.832	104.753	107.568	107.175	107.198	101.838	101.429	96.178	103.712
CNAG_00524	926	No	5097.5	31.0274	93.651	20.8371	1.10861	413	0.586	1555	0.171308	2094.5	1.37368e+07	1035	NA		98.372	37.902	7.563	4.721	11.083	20.257	27.776	32.31	23.795	22.988	23.628	27.182	28.752	35.828	30.832	30.741	28.111	28.289	31.279	39.343	39.546	39.21	37.556	37.594
CNAG_04105	927	No	5099	291.642	4719.57	1264.61	1.07433	215	0.996	4529.5	0.00105824	346.5	0.00299057	8	NA		4723.3	1026.76	23.82	5.421	5.198	3.735	6.976	44.482	130.379	84.993	30.228	22.03	21.19	27.963	55.565	75.201	84.989	58.175	49.235	46.643	58.773	92.642	153.615	168.098
CNAG_04583	928	Yes	5105	21.6873	30.122	6.25139	1.07517	223	0.428	1136	0.00454396	607	1.03965e+11	3139	87		9.003	13.741	5.736	11.185	16.162	23.474	23.983	35.858	33.919	28.164	21.089	18.899	21.949	22.946	24.443	24.975	23.423	22.129	21.087	20.492	23.056	23.804	26.538	24.44
CNAG_04893	929	Yes	5105	8.96608	17.188	7.37064	1.27145	2141	0.226	643.5	0.00884822	780.5	4.48098e+08	1540	743		6.037	2.698	9.745	19.886	13.562	8.498	7.649	7.341	8.503	10.42	12.687	11.914	8.233	8.165	8.012	8.382	7.953	8.512	7.909	7.943	6.894	7.927	8.317	7.999
CNAG_06208	930	Yes	5106.5	703.705	1115.88	6.06398	1.12029	470	0.403	1076	0.0889025	1669.5	2.50191e+09	1891	88		220.357	380.073	371.81	298.645	544.052	913.107	1290.29	1336.24	1037.83	833.883	645.977	708.05	811.012	1022.47	1020.43	683.568	613.357	539.024	523.214	594.949	622.155	649.936	659.97	568.513
CNAG_03274	931	Yes	5113.5	43.2329	44.929	4.30287	1.25072	1868	0.236	672.5	0.0627777	1488	2.16256e+07	1085	226		13.603	15.043	30.698	55.981	56.884	56.895	58.532	44.449	42.812	49.933	51.326	50.608	52.953	46.185	47.408	41.415	42.889	45.27	48.287	43.244	36.579	39.839	32.759	33.997
CNAG_00567	932	Yes	5122.5	86.1446	122.795	3.3466	1.26723	2084	0.446	1171	0.0109551	837.5	1.2632e+07	1030	893		63.476	100.096	175.124	149.047	112.546	98.151	81.671	66.092	52.329	62.615	91.743	96.649	79.05	73.727	70.019	79.883	77.05	82.329	77.487	82.764	79.367	72.288	70.656	73.311
CNAG_01956	933	Yes	5126	24.108	40.987	6.69027	1.30507	2661	0.135	390	0.0135077	898	4.64272e+07	1177	744		10.334	7.203	23.597	48.19	35.903	24.135	19.261	19.114	19.562	25.318	33.677	30.618	25.025	26.493	23.909	28.71	23.642	25.147	24.972	22.336	18.72	19.529	22.175	21.022
CNAG_02208	934	No	5133	160.662	572.863	9.71102	1.17596	940	0.529	1407.5	0.0437165	1311.5	3.28367e+08	1474	NA		104.014	638.626	323.796	65.763	72.8	126.995	229.135	320.258	255.688	170.496	118.699	105.884	103.402	145.553	158.03	132.178	89.991	70.26	69.667	87.128	104.359	123.628	133.736	105.807
CNAG_02148	935	Yes	5140.5	234.138	196.472	2.83889	1.21781	1439	0.266	744.5	0.0627777	1488	3.22578e+08	1469	745		136.238	106.843	225.651	303.315	239.636	206.378	213.98	187.202	149.349	206.146	289.949	296.47	247.932	252.407	236.618	269.27	267.278	276.505	262.035	272.437	253.7	242.189	225.846	251.95
CNAG_01637	936	Yes	5148	60.4233	74.897	2.7707	1.2863	2373	0.491	1304	0.0036067	560	4.38619e+06	911	1102		117.195	73.471	50.892	54.064	42.396	42.298	49.238	60.129	56.196	56.024	65.058	52.973	55.547	62.702	64.76	68.899	57.425	55.385	53.392	56.875	57.249	62.17	68.63	67.191
CNAG_06595	937	Yes	5158	6.09213	7.505	4.14017	1.27043	2124	0.226	643.5	0.0437165	1311.5	2.08446e+07	1079	306		6.081	5.156	2.39	4.251	6.417	9.895	8.561	9.724	6.548	6.703	5.624	6.237	5.472	5.581	6.552	6.637	4.887	5.278	4.753	5.302	5.628	6.314	5.961	6.259
CNAG_01835	938	Yes	5165.5	13.4726	10.725	2.59077	1.14936	698	0.229	653.5	0.0247214	1092	3.55804e+10	2722	1103		17.467	11.966	6.742	12.398	13.895	14.471	13.523	11.272	8.823	10.121	13.296	16.204	15.043	14.25	13.051	12.764	14.381	14.787	15.035	15.333	15.468	15.328	12.831	14.894
CNAG_04040	939	Yes	5169.5	17.884	17.64	2.78038	1.21661	1419	0.261	730.5	0.0627777	1488	4.35364e+08	1532	746		21.817	26.346	26.611	27.548	18.384	12.476	9.908	11.191	12.263	17.799	18.878	19.02	18.024	17.186	15.603	16.98	16.753	17.794	17.443	18.009	16.172	16.478	18.261	18.271
CNAG_04067	940	No	5172	7.26283	35.672	29.0882	1.16389	824	0.707	1924	0.124215	1877	25652.3	547	NA		36.942	23.932	2.593	1.577	1.27	1.408	1.435	2.222	4.267	5.236	4.447	3.244	2.428	3.035	4.473	7.74	6.851	6.346	6.615	6.263	6.631	8.224	12.973	14.156
CNAG_01796	941	Yes	5181.5	5.50871	10.468	4.26208	1.20129	1234	0.419	1113.5	0.0036067	560	9.3529e+09	2274	988		7.96	13.677	11.419	4.851	4.002	4.323	4.12	5.64	7.38	5.45	3.307	3.259	3.209	4.046	4.901	4.411	5.017	4.189	5.091	5.376	5.562	5.857	4.774	4.388
CNAG_02588	942	No	5186.5	5.20854	9.641	4.45928	1.12127	482	0.669	1805	0.0524801	1396.5	3.7983e+08	1503	NA		3.956	6.901	7.113	5.877	5.344	5.644	8.412	12.428	6.116	4.452	3.148	2.838	2.787	3.981	5.479	5.937	3.838	3.606	3.184	3.388	4.011	5.71	5.569	5.286
CNAG_00652	943	Yes	5190.5	11.3933	8.842	2.0459	1.24764	1829	0.252	715.5	0.0627777	1488	3.8121e+07	1158	747		8.633	15.263	16.681	17.296	11.879	10.245	9.716	9.072	9.606	9.933	13.907	12.802	11.274	8.454	10.412	10.401	11.09	10.832	10.43	10.505	10.9	10.839	11.002	12.266
CNAG_04407	944	Yes	5192.5	17.8432	18.904	3.12166	1.28113	2303	0.212	599.5	0.0202897	1029	8.81404e+07	1261	894		8.91	20.127	27.814	25.779	16.119	12.84	11.74	13.978	17.188	19.484	20.028	20.485	17.985	17.215	18.834	18.317	18.502	18.755	17.335	17.181	17.698	16.861	17.583	17.478
CNAG_02218	945	Yes	5199	7.80779	12.226	5.51644	1.22123	1478	0.277	775	0.124215	1877	1.95315e+07	1069	748		2.707	6.579	6.782	14.933	12.276	11.174	7.51	6.904	8.414	9.198	8.942	8.559	7.947	7.087	6.348	7.192	6.788	8.25	6.886	6.977	6.408	6.292	6.874	6.36
CNAG_01985	946	Yes	5207	94.349	104.219	2.9543	1.2751	2207	0.216	612	0.036285	1236	3.60882e+07	1152	749		53.328	73.328	133.688	157.547	129.592	94.215	98.138	84.82	101.043	114.301	104.278	89.37	89.351	86.393	83.849	71.097	90.943	94.479	95.495	86.856	78.887	79.365	89.555	84.458
CNAG_02942	947	No	5207.5	18.9568	141.733	85.0148	1.13968	603	0.957	3363.5	0.0135077	898	776.394	343	NA		143.42	52.092	8.591	1.799	1.687	2.166	2.576	10.558	15.53	12.25	11.068	10.462	10.284	10.66	14.431	17.025	14.303	12.133	12.6	13.481	15.354	19.286	21.032	22.175
CNAG_01814	948	Yes	5221.5	16.3023	26.857	4.27924	1.15287	727	0.39	1034	0.0889025	1669.5	1.54467e+09	1791	989		10.435	35.047	15.263	8.19	10.121	13.743	18.882	27.987	25.983	22.787	13.673	13.929	15.38	17.122	18.696	14.383	13.594	12.068	11.474	12.491	13.878	14.992	16.077	15.059
CNAG_04260	949	Yes	5230.5	73.5898	90.146	5.08547	1.2461	1806	0.291	809.5	0.036285	1236	1.9512e+08	1379	227		22.065	43.968	45.124	64.891	80.659	99.696	112.211	92.337	73.899	75.34	80.909	86.303	90.504	95.515	85.785	76.606	62.646	67.354	69.381	70.885	70.771	70.833	67.191	61.282
CNAG_00491	950	No	5231.5	65.0481	88.497	2.85626	1.21101	1351	0.635	1696	0.00711648	724.5	2.95192e+08	1460	NA		61.139	93.419	136.172	77.482	70.113	68.652	61.65	47.675	48.469	61.991	68.616	67.747	59.632	62.446	54.032	57.637	60.171	60.102	61.693	61.392	58.362	54.492	52.652	55.419
CNAG_07676	951	Yes	5240	206.761	474.883	9.02262	1.06518	161	0.479	1268	0.0748348	1573	8.32298e+09	2238	228		59.193	206.878	125.314	234.839	258.092	377.02	534.076	466.129	279.412	157.605	96.154	104.482	162.413	205.145	217.896	189.138	161.444	154.093	140.291	158.272	167.556	176.504	177.328	152.99
CNAG_07752	952	Yes	5254.5	122.087	155.833	2.90112	1.27837	2254	0.356	964.5	0.0247214	1092	6.25221e+06	944	895		103.939	179.339	237.802	131.269	88.149	81.969	91.623	101.974	106.978	115.114	125.832	121.705	97.161	97.066	100.36	128.897	128.906	125.518	128.563	130.314	120.986	120.726	132.206	133.687
CNAG_01089	953	Yes	5262	207.22	331.509	4.3344	1.35306	3515	0.243	688.5	0.00224091	480.5	43125.5	578	896		99.421	117.25	430.93	315.438	280.848	235.447	227.587	162.519	133.499	202.409	230.735	246.982	198.13	185.568	183.742	167.179	218.226	215.054	214.255	201.218	182.619	176.222	160.17	187.842
CNAG_04872	954	Yes	5265.5	50.7537	90.713	12.0612	1.22767	1563	0.319	881	0.0524801	1396.5	2.52588e+08	1425	229		8.201	23.001	29.273	47.097	62.311	76.473	98.914	78.197	58.521	49.664	41.604	45.197	61.07	62.879	62.327	46.481	45.33	45.959	45.313	49.93	47.529	48.757	45.54	38.521
CNAG_02020	955	Yes	5271.5	33.1495	35.646	4.12492	1.30289	2635	0.198	559	0.0437165	1311.5	776622	766	230		11.407	13.13	25.979	44.131	46.793	44.635	47.053	35.418	33.662	34.873	34.141	40.101	40.04	37.682	35.596	29.791	30.199	31.237	31.753	30.064	33.479	30.404	27.918	26.101
CNAG_01199	956	Yes	5275	45.1335	62.346	6.35389	1.26426	2044	0.29	807	0.0165879	962	2.98843e+08	1462	231		11.645	18.06	17.843	29.306	46.061	62.858	73.991	58.641	55.423	50.809	40.945	46.013	58.418	58.67	52.769	39.81	45.194	41.401	45.777	49.122	48.579	48.808	43.785	39.277
CNAG_07499	957	Yes	5278	17.4719	19.952	2.80284	1.24662	1815	0.434	1148.5	0.0300064	1160.5	3.71309e+07	1154	897		18.092	16.469	31.019	29.543	24.897	24.758	20.477	11.067	11.754	12.534	14.708	17.911	17.586	16	13.528	13.901	14.018	14.695	17.319	18.257	16.994	14.996	13.807	14.995
CNAG_07463	958	No	5281.5	14.8138	44.527	10.0429	1.09538	326	0.901	2806.5	0.0202897	1029	2.90887e+07	1120	NA		8.226	30.827	47.083	49.451	30.021	25.456	18.307	7.442	4.924	6.314	10.619	11.533	10.859	9.642	8.106	7.463	8.098	8.989	10.599	9.935	8.811	7.693	7.533	7.601
CNAG_05566	959	Yes	5283	13.6658	15.026	5.21723	1.22332	1498	0.326	898	0.0247214	1092	1.57892e+09	1795	89		8.369	10.575	3.563	4.141	8.583	14.788	17.356	18.198	16.648	16.744	13.429	11.471	15.109	16.815	18.589	16.76	16.035	15.247	13.658	13.796	15.314	13.724	15.237	13.829
CNAG_03290	960	Yes	5292.5	21.0418	18.472	2.56675	1.22438	1518	0.437	1153.5	0.0135077	898	1.13406e+09	1723	750		29.779	23.61	20.719	30.262	29.52	24.448	20.098	11.79	12.301	16.348	21.415	23.588	23.687	24.577	20.193	18.621	18.112	17.463	20.277	21.055	20.222	20.051	18.184	18.683
CNAG_02164	961	No	5293	5.5515	14.512	9.12087	1.17954	979	0.692	1868	0.0247214	1092	1.69926e+08	1354	NA		16.299	2.571	1.787	1.804	2.754	3.581	4.78	5.81	6.221	5.218	4.052	4.776	5.886	6.083	6.876	5.638	5.498	5.32	5.618	6.322	6.577	6.855	6.468	6.442
CNAG_05457	962	Yes	5309.5	40.6405	43.121	3.18555	1.09778	356	0.39	1034	0.171308	2094.5	1.78624e+09	1825	90		35.738	40.591	39.72	19.73	27.346	50.798	62.339	62.851	53.52	45.555	36.859	37.659	41.26	47.402	46.41	42.562	34.842	34.024	34.935	39.076	35.512	35.994	36.768	33.881
CNAG_07508	963	Yes	5314.5	4.88554	3.427	1.96318	1.14263	621	0.379	1008	0.171308	2094.5	6.05265e+08	1591	91		6.542	5.059	4.633	5.125	4.333	4.729	5.677	6.985	6.612	5.057	3.733	4.09	3.94	3.558	4.709	4.535	4.878	4.517	4.069	4.63	5.256	5.28	4.419	4.887
CNAG_06106	964	No	5317	96.0009	173.216	74.2105	1.14037	608	0.78	2182.5	0.171308	2094.5	3542.97	432	NA		62.623	10.101	2.366	9.577	24.852	48.661	85.784	117.642	104.16	100.994	104.639	116.87	165.459	175.582	161.425	136.2	107.966	93.801	97.006	105.064	115.674	130.612	120.929	106.034
CNAG_04187	965	Yes	5319.5	22.9561	22.585	2.8777	1.30041	2593	0.177	495.5	0.0135077	898	1.51751e+08	1333	990		19.776	34.613	19.998	12.028	14.317	24.141	27.959	23.977	18.371	19.217	19.22	19.605	24.321	27.469	27.006	24.767	20.736	21.046	22.341	24.923	25.701	27.732	27.764	23.919
CNAG_01753	966	No	5333	34.1932	166.36	118.569	1.18433	1021	0.796	2248	0.146107	1978	2.57855	86	NA		167.775	19.137	1.418	1.475	1.415	1.689	1.449	8.95	25.707	22.642	17.19	14.432	16.678	17.552	29.872	46.132	44.738	39.32	41.431	36.659	41.487	56.293	79.759	87.438
CNAG_02877	967	No	5341.5	4.35	17.188	18.188	1.18519	1028	0.615	1644.5	0.124215	1877	1.16075e+06	792	NA		18.188	1.089	1.022	1.04	1	1.052	1.066	2.404	4.197	2.624	2.037	2.192	2.113	2.55	4.163	6.065	4.576	4.419	3.864	4.398	5.363	7.32	10.709	10.949
CNAG_07460	968	Yes	5341.5	19.6629	27.119	4.70175	1.1666	836	0.461	1219.5	0.0202897	1029	8.78549e+09	2257	232		8.026	17.485	7.326	14.177	20.064	33.385	34.445	33.522	26.552	20.174	17.022	19.006	19.854	20.962	20.562	18.277	16.381	16.768	16.312	17.167	18.759	18.668	18.672	18.344
CNAG_06920	969	Yes	5342.5	26.098	39.053	8.21867	1.18796	1069	0.379	1008	0.0300064	1160.5	5.35822e+09	2105	92		6.433	14.17	5.41	12.9	19.523	31.021	42.172	44.463	43.501	34.093	21.508	19.456	29.109	32.442	31.397	27.793	25.888	24.907	24.829	25.631	27.72	26.653	29.451	25.881
CNAG_02851	970	Yes	5353	49.4995	62.273	7.50847	1.29242	2457	0.32	884	0.0165879	962	1.5306e+07	1050	307		29.835	9.568	15.723	33.612	50.254	71.841	70.987	54.903	41.223	51.387	55.096	62.055	58.481	55.181	45.04	57.083	49.519	48.767	55.058	60.144	59.511	49.824	51.891	51.004
CNAG_05519	971	Yes	5354	3.20604	3.151	2.68053	1.21498	1397	0.34	931.5	0.0889025	1669.5	1.7159e+08	1356	93		2.769	2.658	1.875	2.661	2.778	3.46	3.357	4.496	5.026	3.813	3.026	2.656	3.374	3.232	3.265	3.988	2.741	2.55	2.82	2.853	3.123	3.642	3.267	3.515
CNAG_03962	972	Yes	5360.5	30.3362	55.369	5.1829	1.08006	254	0.493	1310	0.0524801	1396.5	1.40303e+10	2400	991		19.044	68.606	32.428	13.237	25.629	43.368	58.584	53.483	33.087	27.086	22.622	25.402	29.53	35.878	34.072	23.694	18.856	16.974	18.998	24.798	26.044	28.954	24.955	22.739
CNAG_06569	973	Yes	5363	11.0314	12.639	3.60491	1.26753	2090	0.237	675	0.0135077	898	1.04609e+09	1700	751		11.963	4.852	9.2	17.491	13.372	9.158	6.715	5.859	8.489	11.234	12.803	15.765	12.673	12.486	9.999	10.719	11.688	11.871	11.829	12.105	10.198	11.221	11.265	11.799
CNAG_06001	974	Yes	5366	29.2466	44.946	7.60097	1.29102	2440	0.248	699.5	0.0524801	1396.5	1.696e+06	830	233		6.809	9.511	16.617	30.927	40.059	45.361	51.755	30.745	29.309	36.216	27.782	32.358	39.83	39.033	34.428	23.201	25.678	27.522	28.37	27.139	27.244	26.569	22.884	22.571
CNAG_02728	975	Yes	5367.5	7.72887	7.665	4.07584	1.19501	1151	0.266	744.5	0.0036067	560	5.87837e+10	2912	752		6.375	2.492	4.294	10.157	9.368	7.935	8.425	5.58	6.993	8.702	9.278	8.282	8.904	8.174	7.278	8.257	8.667	9.302	8.778	8.067	7.112	7.887	8.348	6.838
CNAG_02333	976	Yes	5368.5	6.09412	6.75	2.58376	1.1779	960	0.454	1193	0.0437165	1311.5	2.61245e+09	1904	753		4.373	9.261	6.508	11.012	6.741	6.978	6.22	5.921	5.824	7.536	7.738	5.511	4.689	4.533	5.217	5.451	5.668	6.219	5.342	4.769	4.262	4.952	5.528	6.006
CNAG_00854	977	Yes	5372	89.2298	214.992	10.1451	1.13008	542	0.465	1229.5	0.0300064	1160.5	1.621e+10	2440	94		23.509	29.415	37.713	58.886	79.788	130.149	215.151	238.501	154.868	113.82	74.027	71.992	79.288	86.191	92.915	83.041	76.38	67.851	63.026	65.185	71.685	77.384	76.919	73.832
CNAG_06550	978	Yes	5380.5	17.2493	14.907	2.52019	1.17053	885	0.355	961	0.171308	2094.5	2.68857e+08	1440	234		11.774	13.972	9.806	14.277	18.054	23.916	24.713	21.135	20.063	18.544	17.222	18.281	18.274	19.26	17.731	16.132	14.009	15.277	16.634	17.146	17.271	16.369	18.097	16.027
CNAG_00108	979	Yes	5384	108.158	88.006	2.40088	1.2336	1651	0.331	915.5	0.0300064	1160.5	8.46979e+08	1657	235		70.689	62.822	68.552	66.645	90.78	107.64	136.266	128.701	103.03	102.246	113.815	138.549	134.181	150.828	135.749	119.263	107.839	106.035	105.988	111.712	116.612	114.566	106.443	96.838
CNAG_01626	980	Yes	5389	13.459	15.303	3.50376	1.12405	496	0.464	1226	0.0202897	1029	2.84661e+10	2638	95		8.833	7.758	6.112	9.556	9.964	12.305	15.066	20.933	21.415	16.501	12.593	10.92	14.135	14.238	15.269	15.137	13.051	13.593	12.788	12.931	14.3	15.613	15.117	14.887
CNAG_00093	981	No	5393	10.2727	46.79	46.4713	1.23583	1685	0.616	1648	0.10526	1775	294.589	285	NA		47.819	4.562	1.155	1.029	1.147	1.074	1.213	4.293	9.968	6.675	4.631	4.38	4.758	5.565	9.789	13.698	13.016	11.108	10.76	9.921	11.664	16.581	25.946	25.792
CNAG_02990	982	Yes	5396.5	136.402	190.736	3.66685	1.15217	720	0.446	1171	0.0300064	1160.5	1.20035e+10	2345	898		262.211	165.191	262.257	104.851	86.03	71.521	75.897	113.582	108.274	137.124	145.641	159.035	138.804	109.067	115.804	108.861	139.136	139.733	140.711	139.538	140.153	129.544	128.021	152.652
CNAG_00012	983	No	5403	41.4161	53.58	8.0873	1.1026	393	0.667	1799	0.0748348	1573	7.48018e+08	1638	NA		31.408	15.641	7.56	22.976	34.747	37.9	37.602	35.677	32.731	33.741	42.777	47.314	54.982	61.14	53.759	47.447	46.461	49.379	49.028	52.27	54.09	49.629	49.305	46.422
CNAG_01979	984	Yes	5403	16.5505	10.777	1.92483	1.34227	3291	0.159	450	0.0135077	898	736293	764	899		11.653	15.34	22.43	22.134	20.109	17.954	17.128	15.7	15.718	17.562	17.702	19.764	16.455	16.39	14.611	15.633	15.736	16.362	15.877	14.538	15.568	14.863	13.775	14.21
CNAG_01682	985	Yes	5420.5	303.562	359.839	3.62371	1.27419	2191	0.271	757.5	0.0627777	1488	8.65673e+06	984	1104		496.988	452.8	394.819	175.788	137.149	207.289	302.886	353.88	302.252	297.627	311.451	311.204	274.171	305.465	304.49	343.763	282.96	276.02	278.344	288.612	284.966	294.458	311.064	297.043
CNAG_05237	986	No	5422	14.2964	15.893	2.97159	1.18013	983	0.512	1360.5	0.0524801	1396.5	9.56233e+08	1682	NA		20.945	11.149	15.692	23.954	19.68	13.076	9.656	8.061	10.189	13.416	17.47	17.24	14.158	12.904	13.088	14.455	13.573	15.553	13.383	13.01	13.084	12.216	12.145	15.016
CNAG_03045	987	Yes	5423.5	58.2697	116.816	12.7675	1.16986	876	0.37	989	0.0300064	1160.5	1.39593e+10	2398	1105		126.743	84.513	49.445	9.927	21.623	50.161	71.648	53.729	43.633	47.748	61.879	65.038	65.476	72.815	61.79	58.209	56.248	52.725	54.378	60.52	62.487	59.015	57.811	50.911
CNAG_06771	988	No	5429.5	3.81946	11.066	12.066	1.21666	1420	0.573	1524	0.0437165	1311.5	4.44669e+07	1174	NA		12.066	1.779	1.214	1	1.034	1.068	1.196	3.13	4.567	3.284	2.852	3.086	3.079	3.342	4.516	5.375	4.717	4.701	3.783	4.056	4.155	5.062	5.958	6.647
CNAG_02723	989	Yes	5433.5	16.6214	23.637	4.21417	1.15659	757	0.478	1265.5	0.0135077	898	1.9907e+10	2513	754		22.402	7.354	18.442	30.991	21.401	14.021	10.856	12.528	15.52	18.64	22.454	19.68	15.767	13.687	15.512	15.989	16.038	15.849	15.89	15.543	14.678	14.126	14.611	16.935
CNAG_02079	990	No	5442	30.7985	107.735	46.0397	1.21536	1404	0.58	1546	0.146107	1978	14720.8	514	NA		110.127	57.664	16.02	3.225	2.392	3.718	5.448	13.978	25.797	26.364	22.036	20.134	22.114	26.661	33.476	37.02	35.147	32.088	32.391	33.709	34.304	41.101	50.725	53.524
CNAG_06383	991	No	5448.5	37.4164	105.49	7.3111	1.20729	1314	0.755	2074	0.0109551	837.5	6.47791e+07	1223	NA		16.715	105.066	122.205	61.859	29.695	29.878	29.412	27.035	26.335	33.599	40.092	32.083	26.561	24.81	24.523	30.893	29.02	32.135	29.679	28.775	26.495	27.159	30.05	33.92
CNAG_01859	992	Yes	5451.5	10.2572	12.304	3.49878	1.32781	3048	0.16	452.5	0.0247214	1092	2.42234e+06	859	236		10.837	5.853	4.924	6.5	9.803	16.061	17.228	12.223	11.383	10.27	9.317	9.799	12.337	11.761	10.251	9.802	9.828	9.162	10.495	9.748	9.941	10.165	9.477	9.008
CNAG_01930	993	Yes	5454.5	10.4248	14.253	3.04755	1.33759	3215	0.255	720	0.0109551	837.5	226258	682	96		10.602	17.303	9.88	7.777	7.084	6.961	13.219	21.214	16.934	13.859	9.878	8.981	7.387	8.534	10.617	10.244	8.075	8.035	8.087	8.091	7.881	9.588	10.299	9.666
CNAG_02798	994	Yes	5458.5	117.617	117.279	2.6197	1.39864	4352	0.0843	224	0.00224091	480.5	1541.78	402	900		79.111	105.902	189.687	177.19	143.801	110.46	101.515	87.404	72.408	102.843	142.919	140.965	119.31	124.205	108.329	115.119	117.39	123.217	117.764	114.978	114.432	106.112	101.277	106.459
CNAG_05200	995	Yes	5459.5	35.2567	21.049	1.87569	1.27668	2224	0.449	1179.5	0.00569909	665	2.06483e+08	1391	1106		45.086	30.735	33.307	41.713	35.857	38.099	37.645	28.872	24.037	26.964	33.927	35.358	37.754	37.383	32.007	37.505	31.02	33.727	37.28	42.129	39.576	37.187	35.193	33.8
CNAG_01007	996	No	5461.5	8.24596	13.466	7.73974	1.1647	827	0.522	1386.5	0.124215	1877	1.8634e+08	1371	NA		12.033	4.268	2.26	2.042	1.998	4.008	4.317	8.278	9.449	9.236	9.265	7.395	6.356	7.01	8.763	12.275	10.2	8.658	9.697	8.701	10.06	11.136	15.464	15.034
CNAG_06381	997	Yes	5462	75.776	89.074	4.37172	1.20683	1303	0.39	1034	0.0748348	1573	4.73209e+08	1552	1107		115.492	89.456	68.683	52.857	45.852	28.519	26.418	38.122	80.26	96.918	89.153	77.487	61.853	60.45	73.497	77.371	92.954	91.521	86.357	83.378	78.317	84.383	107.934	111.391
CNAG_00787	998	No	5463.5	7.21625	11.455	5.51518	1.0806	258	0.753	2066.5	0.036285	1236	2.60597e+09	1903	NA		12.401	2.677	5.015	13.992	9.945	5.547	3.841	2.537	3.491	6.849	9.248	8.693	7.071	7.248	6.488	6.717	7.252	8.294	8.992	8.113	7.167	7.026	7.079	7.507
CNAG_04313	999	Yes	5465	72.6381	112.457	5.55845	1.3651	3756	0.16	452.5	0.0109551	837.5	2389.7	419	755		24.67	33.616	76.012	137.127	130.658	105.618	92.398	57.131	42.513	60.094	82.904	84.178	74.566	68.577	74.624	66.686	69.538	70.247	71.235	67.037	64.778	65.299	62.562	61.247
CNAG_03265	1000	Yes	5469.5	10.0796	6.203	1.79373	1.22804	1569	0.328	904.5	0.0165879	962	4.10775e+09	2034	756		8.969	11.303	11.413	14.018	11.913	13.449	12.257	8.178	7.815	7.879	8.503	9.816	10.697	10.298	9.942	9.434	8.722	8.49	9.43	10.225	10.545	8.544	10.041	10.029
CNAG_03848	1001	No	5486.5	4.49575	8.704	3.90037	1.15142	714	0.79	2227.5	0.036285	1236	1.33628e+08	1309	NA		11.705	7.809	5.293	4.162	3.3	3.128	3.001	3.518	3.796	3.885	4.2	3.805	3.497	3.436	4.101	4.148	4.466	4.365	4.045	3.579	4.269	4.619	3.965	5.806
CNAG_02443	1002	Yes	5492.5	458.35	382.915	2.59081	1.28989	2419	0.177	495.5	0.036285	1236	1.57326e+08	1342	97		442.498	332.878	240.705	305.206	409.017	411.308	439.463	623.62	494.463	444.547	479.561	448.416	513.94	472.451	619.917	616.886	474.598	457.167	425.105	413.13	475.772	484.399	496.944	478.418
CNAG_02911	1003	No	5496.5	12.7703	25.745	4.6179	1.24904	1844	0.56	1478	0.0109551	837.5	1.53783e+08	1337	NA		18.379	16.779	32.861	25.758	17.287	11.066	7.116	8.606	10.283	11.543	14.425	12.958	11.089	10.035	10.065	9.904	9.889	10.181	10.697	10.331	8.764	9.998	9.222	9.252
CNAG_07020	1004	Yes	5511.5	46.6763	57.418	4.54213	1.18817	1073	0.447	1174	0.0524801	1396.5	2.19662e+09	1868	237		17.299	21.464	16.21	26.261	41.785	68.657	73.628	66.635	67.183	56.298	42.602	45.749	57.405	58.948	55.319	48.3	43.265	42.805	41.679	47.736	45.856	47.15	47.598	40.4
CNAG_04864	1005	Yes	5516.5	25.9215	35.64	4.67536	1.30682	2689	0.229	653.5	0.0247214	1092	2.12043e+07	1082	308		30.277	21.328	9.697	12.465	30.787	45.337	43.58	39.013	33.734	27.775	20.587	21.586	28.122	29.661	28.424	17.897	22.886	21.383	21.428	24.193	23.136	24.324	23.28	21.216
CNAG_04451	1006	Yes	5519	15.3236	14.085	2.40555	1.23851	1720	0.288	800	0.10526	1775	6.51479e+07	1224	757		10.021	15.969	17.32	24.106	20.011	22.162	16.897	13.602	14.496	16.809	18.068	18.822	16.642	16.405	13.802	14.217	12.01	14.117	13.46	13.286	12.008	10.335	10.4	12.802
CNAG_05170	1007	No	5520.5	11.7485	29.977	8.80854	1.09285	301	0.913	2893	0.00062546	266.5	4.54596e+09	2060	NA		33.816	7.806	9.452	18.221	26.963	19	10.041	4.731	3.839	5.671	9.73	13.171	10.785	8.273	7.402	9.425	10.768	11.953	12.442	11.701	9.46	8.09	8.746	10.479
CNAG_06799	1008	Yes	5532	149.003	250.307	8.97435	1.13235	555	0.414	1104.5	0.0889025	1669.5	7.60132e+09	2203	238		31.389	60.312	66.646	90.1	145.113	215.032	281.696	276.981	202.88	170.377	136.965	141.041	161.708	182.833	193.567	148.078	139.211	136.27	128.004	128.993	140.176	149.746	130.576	118.378
CNAG_04813	1009	Yes	5534.5	71.1695	60.76	3.1068	1.19772	1187	0.336	925.5	0.0036067	560	5.2169e+10	2862	376		40.569	28.84	49.763	71.663	89.6	68.989	68.717	63.619	60.552	77.457	79.689	86.046	76.087	78.814	73.82	70.753	78.851	81.285	79.279	72.869	72.11	80.463	77.441	80.791
CNAG_02967	1010	No	5545	22.635	104.577	85.7464	1.22528	1531	0.791	2234	0.0627777	1488	324.058	292	NA		105.811	85.436	37.088	6.277	1.234	1.753	1.995	6.619	15.087	18.087	18.933	13.777	14.804	15.591	17.137	20.823	20.65	18.468	16.607	18.018	19.083	20.915	24.288	24.76
CNAG_02557	1011	Yes	5546.5	9.64638	12.42	3.31199	1.29433	2496	0.279	782.5	0.0247214	1092	4.56633e+07	1176	1108		17.792	8.239	5.588	5.372	7.82	10.49	9.675	8.693	11.221	10.789	8.338	8.389	10.278	10.912	10.694	8.911	8.68	8.017	9.383	10.269	10.162	11.484	11.198	9.119
CNAG_06901	1012	Yes	5549	9.61617	14.943	5.72431	1.20635	1299	0.386	1024	0.036285	1236	3.50591e+09	1990	758		8.475	3.163	7.52	18.106	11.724	6.006	4.647	4.303	6.715	10.672	12.941	11.138	8.683	9.054	10.437	11.567	11.023	11.296	12.167	11.731	10.8	9.919	8.955	9.746
CNAG_05394	1013	Yes	5550.5	8.00842	7.252	2.22728	1.11897	450	0.351	951.5	0.00136576	390	3.8602e+11	3759	992		11.921	13.161	12.405	8.056	6.866	6.39	7.317	8.587	8.352	8.045	7.154	6.496	7.073	8.324	7.931	7.11	6.307	5.909	7.164	7.057	7.21	8.211	7.893	7.263
CNAG_03931	1014	Yes	5556.5	478.021	459.168	3.01216	1.11827	448	0.477	1262.5	0.10526	1775	4.73347e+09	2071	98		365.562	401.499	415.676	228.197	326.104	489.688	664.703	687.365	647.27	555.085	423.237	461.334	518.519	588.078	573.587	460.343	461.52	453.35	445.851	473.155	474.693	482.078	453.507	422.104
CNAG_04826	1015	No	5562	10.0219	16.653	5.66209	1.1543	743	0.533	1417	0.10526	1775	7.03291e+08	1627	NA		9.985	5.388	12.191	20.225	13.517	7.739	5.083	3.572	4.434	6.468	8.978	10.089	10.316	9.861	8.948	10.078	11.224	12.043	12.69	12.42	11.284	11.63	11.609	10.754
CNAG_03492	1016	No	5563	59.3867	937.752	370.63	1.07213	199	0.999	5045.5	6.06167e-05	63.5	170.67	255	NA		940.289	20.584	5.28	2.537	7.277	13.581	14.036	42.665	52.022	27.18	16.339	14.626	17.908	18.505	23.244	27.907	19.078	19.416	17.359	17.125	20.229	23.648	32.354	32.093
CNAG_06667	1017	Yes	5578	5.01358	4.69	2.89955	1.29688	2536	0.194	547.5	0.0524801	1396.5	2.41236e+07	1098	99		4.398	4.382	3.086	2.469	2.741	3.804	4.296	6.011	6.781	4.916	4.301	3.811	5.208	4.81	6.422	7.159	4.541	5.676	4.871	5.443	5.95	6.099	6.582	6.569
CNAG_03060	1018	No	5587.5	8.25621	51.408	30.309	1.2045	1276	0.936	3108	0.00224091	480.5	416817	723	NA		53.162	17.038	1.754	1.97	2.577	2.454	3.603	7.179	7.806	6.203	6.114	5.661	4.694	5.902	6.588	7.075	7.261	6.932	6.054	6.265	6.049	7.232	9.575	9.001
CNAG_01052	1019	No	5594	32.5456	259.02	244.211	1.16998	878	0.887	2712	0.146107	1978	0.0742422	26	NA		260.085	135.67	8.107	1.227	1.065	1.229	1.658	3.575	12.77	14.514	8.647	6.735	6.476	7.955	12.96	23.916	19.664	19.972	19.488	22.374	24.433	36.763	61.559	70.252
CNAG_01577	1020	No	5603.5	765.385	1559.69	4.8834	1.21104	1352	0.577	1533	0.0437165	1311.5	2.27979e+08	1407	NA		578.995	465.91	401.63	452.968	1092.49	1530.67	1961.32	1439.86	878.91	797.054	637.875	697.433	782.291	894.602	809.826	500.443	567.939	530.485	543.547	581.019	585.179	583.244	556.945	498.604
CNAG_02927	1021	Yes	5608	69.887	52.43	2.34712	1.34627	3374	0.0638	151.5	0.00062546	266.5	1.6914e+09	1816	759		38.92	54.792	82.539	91.35	80.624	56.157	46.726	49.609	45.686	63.81	87.022	80.543	61.033	64.378	62.193	78.954	83.458	83.273	74.731	76.56	78.953	73.401	78.362	84.215
CNAG_02937	1022	Yes	5611	56.6223	48.471	3.00966	1.35253	3504	0.166	466	0.00284964	519	2.92405e+07	1122	100		64.69	42.259	24.119	29.875	32.562	43.779	64.123	65.883	58.646	56.19	55.525	52.318	57.716	68.525	66.173	69.646	56.02	58.307	57.563	63.651	68.877	67.752	72.59	62.147
CNAG_02511	1023	No	5611.5	37.7419	75.781	6.60635	1.15146	715	0.589	1573.5	0.146107	1978	1.58705e+08	1345	NA		57.681	56.671	89.024	89.298	45.56	22.945	15.681	13.517	18.82	25.78	38.941	32.448	26.937	25.992	27.632	33.812	33.295	35.193	38.825	37.936	33.749	32.072	36.683	37.314
CNAG_02729	1024	No	5616.5	7.18738	11.776	3.8666	1.29603	2524	0.507	1345	0.00884822	780.5	7.25965e+06	967	NA		4.395	8.454	13.319	15.884	12.712	12.293	8.023	4.108	4.297	5.525	7.736	7.235	6.57	5.641	5.485	5.319	6.196	5.511	6.321	5.962	5.532	5.8	5.21	4.969
CNAG_01472	1025	Yes	5620	12.6249	16.215	3.85777	1.21723	1431	0.455	1198.5	0.0109551	837.5	6.30411e+09	2153	760		16.256	5.674	9.248	21.889	18.019	13.685	11.597	9.12	10.4	12.109	14.582	14.568	12.68	10.821	11.344	11.935	11.187	12.8	12.907	13.236	11.784	12.596	11.681	12.879
CNAG_01108	1026	Yes	5627	11.9495	11.496	3.95375	1.23799	1709	0.342	936	0.0627777	1488	3.58946e+08	1494	309		11.283	7.316	3.892	8.357	13.228	13.702	10.908	6.988	8.499	9.981	12.222	13.162	14.786	15.108	13.714	12.162	12.389	13.53	14.049	15.388	14.457	14.807	14.675	12.184
CNAG_03406	1027	No	5636.5	6.66988	12.569	3.72942	1.21634	1415	0.678	1832.5	0.0202897	1029	1.73111e+08	1360	NA		5.652	17.174	6.217	5.167	4.605	5.458	6.048	9.358	8.599	7.3	5.503	6.006	5.776	6.435	6.313	7.543	5.322	6.18	5.206	5.699	5.793	6.392	6.442	5.889
CNAG_07880	1028	Yes	5638.5	6.4125	9.136	4.61822	1.32102	2929	0.138	398	0.0524801	1396.5	4.57032e+06	915	761		2.525	3.874	4.646	11.661	10.028	7.915	7.244	5.571	5.899	7.558	8.59	7.946	7.778	5.452	6.088	5.602	5.675	4.866	6.749	6.026	5.331	5.081	5.584	6.211
CNAG_03340	1029	No	5640	2.6935	4.616	4.20111	1.2031	1265	0.535	1422.5	0.0524801	1396.5	4.94214e+08	1556	NA		4.792	5.138	6.058	5.165	2.697	2.185	1.547	1.776	1.964	2.373	2.625	2.622	2.062	1.442	1.822	2.208	2.53	2.532	2.3	2.009	2.399	2.079	2.547	1.772
CNAG_04640	1030	Yes	5641.5	552.685	707.689	4.09303	1.15411	740	0.222	630	0.0437165	1311.5	6.65315e+10	2960	993		537.947	781.854	665.491	241.944	228.801	316.309	525.015	540.854	416.088	366.544	318.159	445.078	659.7	907.254	936.49	645.125	593.631	564.281	596.55	661.167	621.135	600.133	602.371	492.512
CNAG_01232	1031	No	5643	14.6609	22.917	4.11584	1.09533	324	0.897	2773.5	0.00711648	724.5	1.76982e+09	1821	NA		30.272	7.355	22.404	25.799	22.052	11.07	8.45	8.121	10.356	13.154	14.853	16.065	14.074	11.573	10.416	12.105	14.407	15.983	16.55	15.326	12.903	12.289	12.699	13.586
CNAG_02793	1032	Yes	5647	42.9056	31.069	2.23216	1.0771	233	0.369	987.5	0.0524801	1396.5	7.74537e+10	3030	377		41.488	25.446	26.982	44.241	47.389	36.153	35.405	25.215	29.97	39.993	51.216	56.284	49.711	48.301	41.612	43.455	47.62	48.06	50.541	46.923	49.245	45.396	48.739	50.349
CNAG_01220	1033	Yes	5647.5	37.1777	25.851	2.27207	1.24659	1813	0.329	907.5	0.0627777	1488	2.68567e+08	1439	901		20.322	26.766	46.137	42.452	40.034	41.123	42.577	36.042	30.417	36.147	38.958	39.413	33.942	32.788	29.236	36.143	36.793	39.001	46.173	42.081	38.915	39.282	37.776	39.747
CNAG_06434	1034	Yes	5658	35.7885	55.688	4.63594	1.1746	929	0.401	1068.5	0.00175376	433.5	1.26646e+11	3227	902		15.316	69.208	71.004	48.148	27.556	27.586	33.832	38.509	41.31	44.61	39.912	29.652	28.308	30.305	34.468	37.217	31.209	29.03	27.104	27.471	29.783	31.367	33.958	32.062
CNAG_02710	1035	Yes	5662.5	194.73	182.403	2.93412	1.13673	582	0.416	1107	0.0889025	1669.5	1.04606e+10	2304	101		94.308	121.692	119.99	139.7	171.677	209.212	247.886	268.924	219.114	212.017	208.616	220.072	236.574	276.711	252.715	212.666	178.203	171.072	170.589	180.822	193.14	198.265	193.844	175.714
CNAG_00056	1036	No	5664	14.5461	15.773	5.39115	1.23266	1630	0.529	1407.5	0.0331457	1197.5	2.58217e+08	1429	NA		9.783	3.592	4.669	12.167	15.434	16.505	14.525	11.154	13.213	15.915	17.009	19.365	18.311	18.461	16.03	16.279	14.619	15.723	17.089	16.911	16.038	16.631	15.159	14.525
CNAG_00258	1037	Yes	5670	9.30017	16.227	4.53838	1.30054	2598	0.469	1238.5	0.00224091	480.5	1.6942e+08	1353	994		4.586	20.813	15.584	16.169	9.506	6.296	5.729	5.594	7.223	9.143	10.527	8.651	7.351	7.581	8.216	9.201	9.111	9.144	8.269	8.268	8.406	8.137	9.582	10.117
CNAG_00347	1038	Yes	5670	6.98692	9.24	3.59696	1.25065	1866	0.288	800	0.0627777	1488	4.05209e+08	1516	1109		12.798	10.191	5.108	3.558	4.969	8.454	9.673	9.209	7.691	7.161	6.305	6.339	6.795	6.495	6.627	6.605	5.63	5.687	6.118	6.703	6.077	6.328	6.78	6.385
CNAG_05664	1039	Yes	5682	42.7238	44.967	3.18903	1.28866	2405	0.23	655.5	0.0300064	1160.5	2.98293e+08	1461	239		24.377	26.903	20.542	35.062	39.277	51.419	65.509	54.206	38.019	40.835	43.426	45.591	46.371	50.103	50.208	50.36	43.798	43.193	42.758	42.115	43.668	46.217	43.61	37.804
CNAG_02000	1040	No	5683	6.86871	13.115	9.23807	1.18606	1041	0.593	1583	0.146107	1978	2.11443e+07	1081	NA		14.707	2.39	1.746	1.969	1.612	1.592	2.282	4.39	10.014	7.497	4.393	3.398	4.342	4.892	6.992	8.383	10.469	8.528	8.656	8.212	8.844	12.128	14.303	13.11
CNAG_06922	1041	No	5686	14.1478	23.769	9.86903	1.08532	278	0.579	1543.5	0.36239	2686.5	4.66149e+07	1178	NA		12.913	13.431	4.34	3.03	2.68	5.218	6.095	11.839	15.818	14.648	12.414	11.106	11.036	14.225	18.63	22.343	18.739	16.494	16.237	16.506	18.018	22.081	26.449	25.258
CNAG_00451	1042	Yes	5689	9.99213	11.209	2.99023	1.16885	867	0.374	994.5	0.171308	2094.5	1.18224e+09	1733	240		6.318	7.201	5.632	6.34	10.539	16.692	16.841	13.985	10.759	10.905	9.412	8.777	8.797	9.534	9.376	9.151	8.534	8.497	9.469	10.113	10.63	10.916	10.497	10.896
CNAG_04641	1043	Yes	5690	8.36463	7.64	2.48754	1.31123	2766	0.0703	167	0.00454396	607	6.24116e+09	2150	762		7.068	5.136	8.277	12.776	8.206	8.732	6.672	5.251	7.411	9.224	10.69	9.226	8.787	8.495	7.525	9.221	8.651	8.784	8.33	8.177	8.132	7.477	8.922	9.581
CNAG_01894	1044	No	5697.5	29.84	48.491	6.8649	1.13302	557	0.628	1676.5	0.0247214	1092	1.29711e+10	2372	NA		8.268	24.746	22.412	25.153	34.744	47.256	56.759	46.14	34.741	31.482	25.925	31.063	33.565	35.152	32.826	26.156	23.782	23.905	23.36	26.82	27.034	27.194	25.213	22.464
CNAG_00852	1045	Yes	5698	23.5904	30.995	4.9865	1.11536	434	0.385	1021.5	0.00175376	433.5	4.22093e+11	3809	241		7.775	23.018	14.097	17.544	20.102	29.618	38.77	38.74	34.887	27.832	18.747	19.607	20.36	24.207	27.022	23.666	22.328	22.115	18.713	21.423	22.419	25.93	24.724	22.525
CNAG_04023	1046	No	5700.5	16.8896	12.321	2.44477	1.0815	262	0.52	1376	0.0437165	1311.5	3.88539e+10	2751	NA		10.44	12.15	8.528	10.859	12.384	16.867	20.35	19.112	19.428	19.27	16.453	17.925	19.999	20.849	19.935	18.15	17.454	16.78	16.685	17.043	17.871	19.075	19.25	18.494
CNAG_06435	1047	Yes	5705.5	11.2904	14.834	5.51293	1.19064	1104	0.346	942	0.0300064	1160.5	1.89744e+10	2499	242		6.174	5.474	3.287	6.904	11.484	17.73	18.121	16.76	18.067	14.623	10.674	9.355	11.614	11.686	11.963	10.724	11.495	10.209	10.073	10.352	10.546	10.987	11.299	11.369
CNAG_04903	1048	Yes	5706	5.07904	16.778	16.4636	1.28497	2358	0.408	1088.5	0.0889025	1669.5	55912.4	590	1110		17.863	3.058	1.387	1.102	1.131	1.176	1.085	2.61	5.557	3.767	2.14	2.025	2.634	2.977	4.252	5.832	6.156	4.578	4.148	4.786	5.991	8.76	14.853	14.029
CNAG_06311	1049	Yes	5708	6.87958	3.293	1.58804	1.34797	3416	0.135	390	0.036285	1236	181006	666	1111		8.701	8.644	6.21	5.6	6.226	6.121	6.108	7.495	8.893	7.769	6.212	5.928	7.165	6.581	6.65	6.657	7.12	6.7	6.215	6.649	6.355	7.194	6.856	7.061
CNAG_03400	1050	No	5709	5.2675	15.209	6.29377	1.18048	985	0.903	2821	0.00454396	607	1.22327e+08	1296	NA		16.574	18.082	6.753	3.973	2.873	3.569	4.166	5.203	4.127	3.656	3.648	3.806	3.279	3.395	4.047	5.034	4.358	4.069	3.956	3.81	4.392	4.901	4.427	4.322
CNAG_00013	1051	Yes	5710	5.98529	4.93	2.59289	1.30204	2620	0.216	612	0.036285	1236	7.90493e+07	1242	763		3.095	3.274	4.768	8.025	8.021	5.621	4.948	4.539	5.844	6.299	6.114	6.835	6.613	6.016	5.763	5.643	6.691	7.238	6.023	6.678	6.988	6.504	5.422	6.685
CNAG_02585	1052	No	5710.5	124.177	199.9	11.275	1.10341	398	0.699	1893	0.233292	2322.5	2.40649e+07	1097	NA		142.948	75.459	38.759	116.095	151.641	102.079	61.295	27.301	19.455	43.715	84.753	127.951	166.909	160.111	144.948	112.257	134.554	158.877	197.888	219.355	196.986	191.092	155.604	150.214
CNAG_01355	1053	Yes	5713	57.4668	32.107	1.81931	1.3072	2697	0.249	704.5	0.0300064	1160.5	3.59382e+07	1151	243		65.989	39.188	45.525	49.958	63.588	66.147	71.295	57.268	52.931	57.253	60.283	56.127	64.539	60.412	57.815	55.078	57.228	57.153	56.048	58.197	56.518	59.167	58.892	52.604
CNAG_02022	1054	Yes	5715.5	105.963	111.777	4.99403	1.23258	1628	0.354	958	0.0300064	1160.5	3.18177e+09	1969	244		27.986	41.55	61.088	87.418	103.268	112.398	122.586	121.705	98.307	95.925	115.509	128.229	129.045	139.763	126.453	122.677	106.565	112.262	105.909	118.225	122.669	115.528	117.655	110.396
CNAG_05925	1055	No	5721.5	88.3267	193.007	5.05997	1.11627	437	0.783	2195	0.0524801	1396.5	1.02134e+09	1693	NA		192.361	185.834	240.546	112.717	63.628	48.132	47.539	58.17	66.245	77.616	83.775	73.824	59.877	67.71	72.931	81.494	72.774	70.087	70.706	69.538	72.415	74.684	79.345	77.892
CNAG_02654	1056	No	5726	7.71871	22.22	7.24859	1.10293	394	0.606	1621	0.0165879	962	3.86422e+10	2749	NA		4.426	25.776	11.88	3.556	4.168	9.112	11.497	13.575	10.349	6.981	5.329	5.927	6.274	7.227	8.222	6.641	4.48	3.94	4.683	5.357	6.449	7.109	6.388	5.903
CNAG_00879	1057	No	5732	137.873	200.392	17.7706	1.19541	1159	0.756	2078.5	0.0889025	1669.5	1.59789e+06	825	NA		204.953	26.403	13.792	11.949	20.131	47.242	94.696	168.189	152.219	134.01	131.661	146.467	162.096	199.263	189.288	177.417	130.972	130.042	176.143	212.341	207.14	210.113	197.639	164.797
CNAG_04503	1058	No	5735.5	34.4462	46.108	12.7413	1.18513	1027	0.528	1402.5	0.0627777	1488	1.75219e+09	1818	NA		11.843	3.927	11.33	40.613	35.335	24.503	25.864	21.104	23.701	28.136	47.595	45.112	41.112	34.589	35.097	38.759	46.066	50.035	44.276	44.501	46.302	39.148	41.473	46.289
CNAG_04869	1059	No	5735.5	22.177	95.456	27.6637	1.07344	207	0.992	4250	0.0109551	837.5	4331.88	441	NA		94.413	36.448	31.326	99.036	47.1	12.753	4.864	3.58	4.76	17.82	36.795	22.874	9.911	6.777	8.25	13.331	15.031	13.339	11.884	9.284	6.053	6.474	9.204	10.94
CNAG_07489	1060	Yes	5747.5	4.02954	5.635	4.41102	1.26401	2041	0.286	795	0.0331457	1197.5	1.10129e+09	1714	1112		7.287	2.459	1.652	1.903	2.326	3.218	3.905	5.842	6.233	4.809	4.339	4.153	3.947	4.014	4.277	4.729	3.982	3.874	3.703	3.777	3.695	4.196	4.153	4.236
CNAG_05932	1061	Yes	5749	349.817	379.923	3.7195	1.17066	888	0.426	1131.5	0.171308	2094.5	7.39546e+08	1635	245		261.478	145.098	139.703	204.386	348.543	426.662	502.85	466.647	410.195	414.624	363.359	416.001	465.364	519.626	499.667	348.321	342.42	310.275	306.028	308.916	316.012	322.893	292.784	263.747
CNAG_00680	1062	No	5755	27.1775	71.837	14.9381	1.20272	1258	0.791	2234	0.00454396	607	8.46556e+08	1656	NA		5.154	76.991	72.743	73.765	33.129	23.3	19.562	18.238	20.995	25.089	25.673	20.557	19.16	17.039	20.571	24.106	20.664	21.802	17.223	16.525	16.285	17.639	21.357	24.694
CNAG_04679	1063	Yes	5761	59.4908	80.949	9.16183	1.25506	1917	0.349	948.5	0.0437165	1311.5	5.80933e+08	1584	246		9.918	25.591	16.518	27.912	58.441	76.069	90.867	76.086	77.916	64.956	49.862	56.717	84.349	75.83	72.701	52.218	64.27	61.328	61.181	65.14	73.707	70.537	62.493	53.173
CNAG_03479	1064	Yes	5762.5	15.9774	12.609	2.20029	1.33303	3130	0.0812	217	0.0300064	1160.5	8.35222e+07	1255	764		10.561	16.007	20.057	23.114	14.662	11.329	10.78	10.505	14.475	18.972	18.188	15.463	16.197	15.606	15.694	15.534	16.952	17.819	16.837	16.836	15.855	16.102	17.837	18.076
CNAG_01565	1065	Yes	5766.5	46.3192	39.62	2.63267	1.21376	1379	0.413	1102.5	0.124215	1877	2.28059e+08	1408	310		24.267	32.328	37.969	50.987	50.273	51.364	50.956	42.321	37.516	44	42.62	47.606	57.308	63.887	60.929	49.909	49.144	50.806	50.467	46.856	43.605	43.638	43.64	39.265
CNAG_04434	1066	Yes	5778	6.63642	10.827	4.64545	1.42377	4809	0.0443	90	0.000361702	199	225162	680	765		3.105	2.97	6.731	13.797	10.987	5.936	5.024	3.174	6.214	8.422	7.345	6.773	7.054	5.817	5.814	5.096	7.915	7.778	7.648	6.452	5.867	6.011	6.494	6.85
CNAG_07556	1067	Yes	5795	19.1803	26.749	4.79096	1.35477	3553	0.228	651	0.00136576	390	5.20663e+07	1201	766		7.056	9.312	16.534	33.805	24.481	20.86	18.585	18.219	15.696	17.97	23.456	20.456	20.372	17.863	17.352	19.523	20.997	19.948	20.283	18.81	20.215	18.932	19.17	20.432
CNAG_00007	1068	Yes	5800.5	71.5063	64.669	2.68124	1.3225	2952	0.234	667.5	0.0247214	1092	2.26134e+07	1089	247		38.465	46.501	60.55	82.905	86.833	91.086	103.134	92.629	61.771	62.68	73.223	76.003	78.99	82.798	71.715	75.388	63.681	66.732	66.017	69.586	69.833	66.062	67.213	62.357
CNAG_03126	1069	Yes	5810	9.66437	11.976	2.64393	1.27021	2118	0.486	1285.5	0.0524801	1396.5	1.03663e+07	1010	903		9.508	9.9	19.261	18.583	10.684	7.509	8.046	7.524	7.285	7.815	9.96	9.02	7.389	7.672	8.059	9.49	10.434	10.094	9.689	8.811	9.073	8.932	7.86	9.347
CNAG_00638	1070	No	5812	10.7448	37.088	38.088	1.20829	1321	0.722	1974	0.124215	1877	115402	640	NA		38.088	1.722	1.202	1	1.266	2.498	3.206	7.5	10.745	9.454	7.284	7.53	8.715	10.42	13.216	17.327	12.982	12.564	12.627	12.167	12.309	15.895	20.798	17.36
CNAG_04682	1071	Yes	5816	16.0073	36.897	6.54509	1.1365	576	0.301	838.5	0.00224091	480.5	5.3443e+11	3921	995		6.654	43.551	27.852	12.037	12.754	12.526	19.24	26.133	20.426	15.858	12.06	10.122	11.791	16.397	19.461	16.999	11.62	9.275	10.653	11.857	14.61	14.894	14.186	13.219
CNAG_06333	1072	Yes	5821	21.7642	24.443	2.98112	1.23285	1634	0.244	691	0.0202897	1029	1.72554e+10	2467	996		12.338	36.781	34.37	16.788	14.475	14.917	17.074	25.154	26.687	27.748	21.683	20.131	20.611	21.159	24.363	23.022	21.412	19.397	18.63	20.015	20.38	20.766	21.136	23.305
CNAG_03192	1073	No	5822	10.9719	12.152	2.55139	1.23443	1664	0.616	1648	0.0036067	560	3.03048e+09	1950	NA		8.501	18.619	19.985	13.033	12.277	12.975	10.051	7.833	7.88	8.618	11.477	12.105	10.788	10.102	9.299	10.119	9.699	10.313	10.622	10.938	9.936	9.93	8.808	9.418
CNAG_00314	1074	No	5827	10.5733	9.761	2.33256	1.20067	1224	0.588	1566.5	0.0524801	1396.5	7.52208e+08	1640	NA		14.659	11.099	17.086	15.877	9.518	7.839	7.325	8.839	9.949	11.225	11.537	10.54	9.432	9.559	10.129	10.659	9.764	9.653	10.051	8.951	10.068	9.61	9.995	10.395
CNAG_03397	1075	No	5830	110.494	617.821	19.8579	1.14761	680	0.947	3234.5	0.0109551	837.5	2.07309e+07	1078	NA		650.583	358.003	209.576	62.618	42.066	32.762	47.381	87.008	88.747	81.926	76.272	70.289	68.086	86.192	82.956	78.611	62.476	59.815	58.08	62.512	60.326	75.066	77.579	72.926
CNAG_00619	1076	Yes	5831.5	22.0062	10.257	1.56184	1.33352	3140	0.264	741	0.0109551	837.5	2.71191e+07	1113	248		19.617	19.976	24.841	26.737	26.052	26.518	28.513	22.031	19.765	21.243	20.28	25.019	23.597	20.201	18.983	19.582	22.857	20.562	21.613	22.496	21.975	19.155	18.256	18.281
CNAG_05901	1077	Yes	5832.5	23.028	47.035	4.25863	1.30248	2628	0.459	1209.5	0.0247214	1092	3.99134e+06	903	904		16.943	35.549	61.469	47.384	25.539	22.001	20.035	18.722	18.839	23.828	29.286	24.08	17.137	14.434	16.28	19.035	17.288	17.321	19.293	18.971	16.289	16.687	17.841	18.42
CNAG_01553	1078	Yes	5833.5	67.0555	94.708	6.20688	1.21397	1382	0.38	1013	0.0889025	1669.5	1.41879e+09	1769	249		18.189	50.116	52.241	49.11	58.307	87.513	112.897	85.783	63.629	67.935	71.863	77.485	89.773	93.327	76.03	66.7	57.551	58.925	60.885	68.703	64.81	66.522	58.628	52.411
CNAG_00081	1079	Yes	5843	28.1907	24.964	3.5014	1.2328	1632	0.411	1094.5	0.0437165	1311.5	1.63279e+09	1805	102		22.926	18.685	9.98	13.525	20.369	29.066	31.743	33.86	32.229	31.034	28.882	27.411	32.662	33.51	33.347	30.441	28.199	28.395	29.962	30.304	31.262	30.956	34.944	32.886
CNAG_02547	1080	Yes	5845	35.5792	39.641	3.82484	1.16021	791	0.466	1232.5	0.171308	2094.5	1.15025e+09	1727	250		14.033	22.293	26.774	40.472	45.531	49.172	53.674	47.722	38.505	36.604	34.633	37.318	38.851	41.83	37.467	35.496	28.552	30.295	33.367	35.251	31.579	32.035	32.995	29.453
CNAG_01208	1081	Yes	5849.5	6.25083	5.273	2.09285	1.27708	2233	0.405	1083	0.0524801	1396.5	3.1415e+07	1137	767		5.296	6.972	9.782	10.098	8.239	8.31	6.496	5.169	4.97	4.903	6.197	6.292	6.084	5.917	5.149	5.508	4.825	5.597	6.38	6.212	5.802	4.868	5.572	5.382
CNAG_04226	1082	Yes	5858.5	23.0303	26.876	4.65362	1.22036	1471	0.48	1270.5	0.0247214	1092	4.01825e+09	2025	103		19.606	14.654	7.356	9.975	15.78	19.04	21.198	34.232	33.1	26.381	22.305	20.633	25.093	25.628	27.94	26.33	23.34	24.691	23.995	24.42	25.196	26.7	27.804	27.331
CNAG_07321	1083	Yes	5858.5	6.93521	7.856	3.20179	1.18108	991	0.247	696	0.00884822	780.5	1.76071e+11	3391	997		4.499	11.424	7.284	3.568	4.175	6.116	7.279	9.871	8.592	7.059	6.353	7.154	8.043	7.863	8.15	7.001	5.175	5.167	5.682	6.932	7.319	7.145	7.577	7.017
CNAG_07322	1084	Yes	5868.5	56.5133	61.889	4.08489	1.16236	812	0.387	1026	0.171308	2094.5	2.84529e+09	1936	251		20.062	39.257	34.392	58.073	64.94	79.772	81.951	67.25	61.6	62.282	57.213	59.524	64.209	63.505	61.273	56.623	50.849	49.02	52.783	55.15	54.788	56.524	54.441	50.838
CNAG_02739	1085	Yes	5869	84.0575	80.588	2.16898	1.2989	2568	0.397	1058.5	0.0524801	1396.5	1.96501e+06	846	905		69.241	98.674	149.527	130.7	96.055	74.431	84.197	76.028	68.939	76.365	92.01	90.138	79.856	74.655	74.551	79.083	80.771	80.599	79.768	75.091	75.098	69.307	69.544	72.752
CNAG_05182	1086	No	5872.5	6.82787	12.138	3.97719	1.17175	903	0.652	1758	0.0889025	1669.5	4.50861e+08	1542	NA		6.873	9.375	11.823	16.215	10.298	9.406	7.169	4.077	4.219	6.131	7.532	7.541	5.956	4.918	5.166	5.189	4.892	5.289	5.865	5.299	5.158	4.857	5.264	5.357
CNAG_04866	1087	No	5873	12.1355	10.59	2.19851	1.20105	1229	0.579	1543.5	0.0524801	1396.5	1.05854e+09	1704	NA		10.744	13.89	19.426	18.374	15.554	16.926	13.208	9.348	8.836	10.401	12.832	12.687	11.051	10.887	9.651	11.124	11.404	12.182	11.397	10.419	10.251	9.529	9.977	11.153
CNAG_01212	1088	Yes	5878	33.8308	34.328	3.12531	1.32417	2986	0.214	604	0.0202897	1029	8.49513e+07	1259	252		31.059	17.112	16.152	18.682	32.571	43.778	50.48	43.544	34.251	32.263	34.914	34.623	34.532	36.599	33.018	36.728	34.522	34.539	32.251	36.244	34.736	37.322	36.649	35.371
CNAG_00162	1089	No	5878.5	106.271	1703.93	192.862	1.09767	354	0.999	5045.5	2.26875e-05	30	5082.52	449	NA		1712.81	235.308	34.993	8.881	13.014	22.4	35.779	64.988	38.495	24.712	26.06	19.884	18.592	22.672	29.262	29.31	24.543	22.99	20.454	20.614	26.999	27.627	34.641	35.471
CNAG_03362	1090	Yes	5879.5	10.4285	10.028	2.92735	1.17946	978	0.256	721	0.0437165	1311.5	5.28392e+10	2869	104		7.759	8.727	5.203	7.917	8.24	10.765	12.003	13.912	15.231	12.602	11.025	9.234	10.122	10.81	11.44	11.829	10.389	9.983	10.885	8.824	10.507	10.195	11.424	11.258
CNAG_01482	1091	No	5884	21.0408	24.11	3.63152	1.17476	931	0.501	1328.5	0.0889025	1669.5	3.07141e+09	1955	NA		13.335	21.06	9.162	11.641	17.828	31.394	33.272	30.885	25.718	22.789	19.679	20.993	21.582	22.516	21.963	22.406	20.198	18.914	19.204	19.537	21.079	21.534	19.475	18.815
CNAG_00091	1092	No	5885	38.4498	556.63	458.003	1.09528	316	0.998	4789.5	0.00798235	754.5	0.0718548	25	NA		557.848	3.212	1.866	1.218	1.218	1.344	2.202	11.984	30.586	19.937	7.544	6.247	6.93	8.384	17.84	24.211	17.678	14.361	14.208	14.4	17.787	32.559	54.811	54.42
CNAG_04508	1093	Yes	5885	4.22025	7.701	4.92508	1.22297	1488	0.488	1292.5	0.0300064	1160.5	2.93086e+09	1944	906		4.11	6.993	9.663	7.677	3.453	1.962	2.325	2.448	2.082	2.141	3.97	4.531	3.87	3.409	3.67	4.761	4.896	4.765	5.104	4.299	3.793	3.857	3.664	3.843
CNAG_05023	1094	Yes	5885.5	77.2894	106.652	5.16674	1.31025	2750	0.226	643.5	0.0627777	1488	9.83833e+06	1004	768		25.596	35.734	92.803	132.248	104.14	104.649	100.911	70.466	44.03	64.855	88.845	89.839	72.867	66.816	66.916	85.087	80.778	83.521	82.865	73.095	75.026	72.554	69.815	71.49
CNAG_05778	1095	No	5895.5	8.67162	20.943	5.81227	1.17379	922	0.809	2315.5	0.0247214	1092	5.17014e+08	1566	NA		13.869	12.582	24.168	25.295	13.972	7.614	7	4.352	4.849	6.091	6.827	7.517	6.566	5.151	5.326	5.349	7.561	6.727	7.17	6.778	6.32	5.631	5.569	5.835
CNAG_03937	1096	No	5909.5	49.9521	229.356	136.074	1.17069	890	0.881	2676.5	0.200223	2217	7.50932	126	NA		231.054	79.832	20.628	2.707	1.788	1.698	2.346	9.114	26.746	38.636	41.264	40.28	31.722	34.707	48.086	63.67	67.089	65.093	62.282	56.429	51.821	58.578	71.826	91.455
CNAG_00501	1097	No	5910.5	3.21362	3.869	3.17849	1.27088	2132	0.589	1573.5	0.0135077	898	1.33327e+08	1307	NA		1.776	2.826	5.094	5.645	4.403	4.419	4.124	2.815	2.176	2.374	2.633	3.206	3.329	2.933	3.081	2.501	3.137	3.338	2.981	3.139	2.849	2.954	2.773	2.621
CNAG_02522	1098	No	5912.5	38.464	50.974	3.75863	1.15702	761	0.573	1524	0.0889025	1669.5	3.08367e+09	1958	NA		28.724	41.599	18.478	21.288	35.457	59.98	69.452	57.43	55.153	42.245	33.2	35.979	39.686	42.056	39.011	36.163	32.905	32.097	33.725	33.837	36.175	36.467	32.027	30.001
CNAG_05817	1099	No	5928.5	218.096	247.581	2.51118	1.25886	1965	0.509	1352	0.00105824	346.5	9.16287e+09	2265	NA		173.48	251.177	411.414	266.024	207.628	163.833	177.351	182.256	193.517	229.497	214.93	194.263	178.278	214.481	230.925	216.893	222.784	214.737	208.654	212.816	207.73	219.583	226.386	215.678
CNAG_06927	1100	Yes	5948.5	24.7847	32.537	6.2683	1.15672	758	0.466	1232.5	0.0627777	1488	1.73535e+10	2470	105		7.556	13.399	6.176	14.252	19.202	30.668	34.649	38.713	32.06	30.41	23.84	25.717	28.194	30.102	31.556	28.4	23.807	26.241	21.367	24.437	26.435	26.902	26.066	24.683
CNAG_04620	1101	Yes	5952	24.8541	26.663	5.55622	1.28935	2413	0.385	1021.5	0.00711648	724.5	1.55043e+09	1793	106		20.348	14.455	5.852	8.95	16.317	28.654	30.447	32.515	31.123	27.569	24.81	23.138	26.547	28.393	26.36	28.884	27.7	27.196	26.134	25.796	29.596	27.968	27.105	30.642
CNAG_01029	1102	Yes	5957	36.9243	39.609	4.58193	1.24783	1832	0.379	1008	0.0627777	1488	7.08832e+08	1629	311		28.244	18.505	11.058	14.073	30.58	50.667	50.237	50.188	42.68	38.459	39.872	41.594	39.88	42.494	42.403	39.044	38.874	37.905	35.609	37.226	39.519	38.322	41.041	37.709
CNAG_03333	1103	No	5957.5	30.0648	110.945	31.9297	1.16267	814	0.897	2773.5	0.036285	1236	3.13373e+07	1134	NA		114.532	6.858	3.587	4.965	8.209	14.465	27.105	33.31	30.159	35.544	33.458	28.592	26.751	29.39	30.495	34.372	31.07	28.646	29.601	27.942	30.275	33.86	38.047	40.321
CNAG_07806	1104	Yes	5959	12.8965	7.2	1.77888	1.14261	620	0.169	474	0.0247214	1092	3.98947e+11	3773	769		10.051	14.754	13.443	15.427	14.284	14.99	12.447	14.346	16.444	15.675	12.662	11.652	10.174	10.571	11.953	14.983	12.638	12.322	9.244	10.949	10.592	13.48	13.656	12.78
CNAG_02810	1105	No	5959.5	114.451	231.197	8.50226	1.15972	784	0.679	1837	0.00711648	724.5	2.68231e+10	2614	NA		30.817	107.85	79.251	65.908	98.602	164.169	262.014	222.361	178.668	125.729	86.295	85.686	116.209	131.007	124.85	96.741	88.848	81.768	87.212	98.848	109.231	108.103	105.541	91.127
CNAG_03565	1106	No	5960	16.7035	47.849	21.1385	1.28356	2337	0.546	1440.5	0.0300064	1160.5	1.1842e+07	1022	NA		50.225	6.352	2.376	2.702	4.466	5.384	5.818	18.289	23.826	17.636	13.567	15.063	13.472	14.809	16.451	18.971	17.907	17.803	16.573	17.359	19.029	23.578	28.654	30.574
CNAG_04604	1107	Yes	5968.5	137.724	121.452	2.52664	1.31995	2910	0.394	1050	0.0109551	837.5	4.27123e+07	1171	253		79.993	79.555	132.033	166.138	183.374	173.902	201.007	172.654	120.791	128.733	152.833	152.67	138.516	154.339	148.219	126.422	122.055	124.871	130.733	131.674	129.226	122.695	119.977	112.973
CNAG_00522	1108	No	5971.5	10.9588	67.513	67.1892	1.23029	1599	0.814	2347.5	0.10526	1775	150.439	250	NA		68.533	9.674	1.17	1.02	1.084	1.253	1.566	3.379	8.566	7.59	4.767	4.272	5.279	5.513	8.694	11.91	12.734	9.657	10.068	8.665	11.012	17.592	23.722	25.291
CNAG_00460	1109	Yes	5981.5	25.7796	43.969	10.0995	1.2891	2411	0.42	1117.5	0.0748348	1573	3.07038e+06	880	770		4.832	16.537	37.155	48.801	48.505	43.895	45.414	22.138	18.315	26.434	34.314	28.228	25.208	24.267	22.789	18.89	19.718	22.92	22.553	19.623	16.461	16.065	16.582	19.066
CNAG_02406	1110	Yes	5995	13.925	21.619	6.81938	1.24763	1828	0.122	344	0.00569909	665	1.10415e+11	3158	998		3.715	25.334	20.293	7.574	5.841	8.402	16.603	24.141	19.811	15.311	12.752	12.769	11.513	15.129	16.912	16.71	10.668	9.045	9.694	11.207	13.849	15.641	16.81	14.476
CNAG_04634	1111	No	6001	16.669	36.643	12.8165	1.12529	503	0.95	3273	0.0135077	898	1.47224e+08	1327	NA		39.744	4.171	17.452	33.911	21.479	6.365	3.644	3.101	8.062	19.17	22.232	19.661	13.808	14.008	13.06	14.911	18.802	21.231	20.548	17.901	15.135	15.461	17.296	18.904
CNAG_06585	1112	Yes	6010	78.8903	48.203	1.76808	1.24672	1818	0.29	807	0.0748348	1573	1.67322e+09	1812	254		87.816	62.937	71.609	62.758	70.599	90.366	110.961	107.931	89.276	83.5	81.268	81.542	80.152	91.687	85.036	78.968	63.617	63.134	70.099	75.226	71.818	72.184	74.458	66.426
CNAG_03018	1113	Yes	6010.5	12.2373	13.755	3.02876	1.22902	1584	0.247	696	0.0524801	1396.5	1.14523e+10	2334	1113		20.535	14.101	6.78	11.473	15.536	16.25	15.856	12.41	8.321	9.078	11.645	13.738	13.067	14.578	13.239	11.416	9.777	10.344	11.227	10.928	10.907	10.761	10.959	10.77
CNAG_01559	1114	No	6026.5	13.7636	24.39	6.47475	1.13024	544	0.709	1930	0.0437165	1311.5	8.39076e+09	2241	NA		4.455	21.72	17.985	28.845	18.222	18.173	15.82	10.561	10.839	13.872	16.712	12.724	12.149	11.001	10.814	11.977	11.299	12.874	11.914	11.267	10.236	10.267	13.074	13.527
CNAG_04081	1115	Yes	6031.5	52.8899	43.313	2.16759	1.28516	2360	0.223	635.5	0.0748348	1573	3.03779e+08	1463	255		37.096	40.125	43.794	40.002	48.404	73.463	80.409	58.697	50.545	52.397	51.166	61.413	58.928	56.534	50.646	50.83	50.737	52.346	57.843	52.839	57.845	50.581	46.967	45.75
CNAG_01158	1116	Yes	6032	167.194	198.534	5.99809	1.2507	1867	0.348	946	0.0627777	1488	1.16552e+09	1731	256		39.722	82.742	111.529	116.409	177.278	215.645	238.256	216.249	182.307	173.201	162.54	188.324	204.936	225.752	200.525	157.863	162.964	169.673	161.41	178.683	176.5	167.816	160.691	141.633
CNAG_07563	1117	Yes	6033	30.0754	27.821	3.38991	1.35684	3590	0.111	319	0.0165879	962	3.95754e+07	1162	771		30.644	11.641	27.43	37.877	35.736	32.232	30.292	22.713	25.16	32.853	39.462	38.379	34.877	31.024	28.382	32.918	27.244	30.834	31.833	30.112	28.536	25.816	27.885	27.929
CNAG_03728	1118	Yes	6039	3.50875	6.348	7.348	1.2083	1322	0.5	1326	0.135161	1925	3.13759e+08	1466	107		2.36	1.085	1	1	1.081	1.163	1.315	5.422	3.251	4.308	2.364	2.187	2.993	3.69	5.235	5.721	4.514	5.109	3.563	3.957	3.838	5.583	6.123	7.348
CNAG_03426	1119	No	6040.5	54.7792	158.538	14.2192	1.09946	374	0.789	2222	0.0524801	1396.5	4.29415e+09	2048	NA		11.993	75.831	71.03	51.292	36.207	47.406	113.75	170.531	110.627	79.475	39.396	23.922	26.065	41.648	65.175	50.77	45.137	33.241	25.334	26.752	36.328	43.747	44.566	44.478
CNAG_07030	1120	No	6040.5	30.7473	41.125	3.50609	1.27056	2126	0.577	1533	0.0300064	1160.5	6.30406e+07	1221	NA		16.41	29.576	54.284	57.535	49.554	51.353	39.883	26.072	24.096	27.189	32.502	32.563	28.833	26.51	24.379	25.037	23.832	27.424	26.944	25.099	23.881	21.766	21.554	21.66
CNAG_06753	1121	No	6047.5	75.5321	106.671	6.35524	1.16113	801	0.521	1380.5	0.146107	1978	2.48153e+09	1888	NA		19.919	38.937	46.087	77.964	91.456	110.998	126.59	109.97	84.615	80.22	75.308	77.862	88.599	95.192	82.739	74.478	63.943	67.024	67.532	70.18	67.34	68.122	65.487	62.209
CNAG_04727	1122	No	6052	3.85183	28.193	21.1811	1.17616	943	0.986	3987.5	0.00062546	266.5	2.29034e+06	855	NA		29.59	9.902	1.909	1.397	1.947	2.447	2.572	2.941	3.749	3.048	2.464	2.054	2.548	2.098	2.564	2.782	2.266	2.066	1.92	1.879	2.095	2.672	2.747	2.787
CNAG_02071	1123	No	6056.5	34.8582	69.988	4.39863	1.2148	1395	0.766	2123	0.0300064	1160.5	1.93523e+08	1378	NA		30.295	90.581	74.921	45.199	32.818	20.593	22.451	24.655	31.858	34.749	32.119	29.988	26.585	29.571	28.452	27.704	30.336	29.753	31.983	30.24	30.028	31.68	36.97	33.069
CNAG_05468	1124	Yes	6062.5	16.0978	24.305	6.1592	1.07957	250	0.494	1312.5	0.0165879	962	2.50334e+11	3538	108		4.711	21.009	12.24	11.751	11.708	16.996	20.127	29.016	23.186	18.99	14.68	12.405	14.109	18.022	20.407	19.992	13.476	10.645	11.94	13.479	16.695	17.925	16.842	15.997
CNAG_03841	1125	No	6063	33.8189	20.55	1.86745	1.18977	1089	0.522	1386.5	0.0437165	1311.5	9.4133e+09	2276	NA		23.69	27.487	30.575	26.269	32.883	40.835	44.24	42.265	43.497	36.739	29.354	29.338	33.119	35.614	37.915	32.829	30.917	30.19	32.844	35.126	35.122	33.269	35.469	32.068
CNAG_03154	1126	Yes	6085.5	18.1961	24	6.22762	1.23586	1686	0.327	901	0.171308	2094.5	2.21388e+08	1404	378		9.126	4.591	19.642	24.814	26.319	9.922	6.295	6.577	11.154	14.641	17.29	18.968	22.028	18.529	17.463	19.835	23.891	28.591	27.644	25.425	22.73	19.245	20.282	21.705
CNAG_05398	1127	Yes	6091	145.566	116.044	2.64324	1.24855	1838	0.421	1121	0.0202897	1029	5.345e+09	2103	257		99.009	75.931	81.604	70.619	122.096	153.815	163.108	161.614	152.059	159.728	128.778	142.625	170.15	186.663	181.658	146.252	162.794	150.609	161.961	162.699	163.924	177.049	165.827	153.007
CNAG_01922	1128	No	6096.5	17.1845	26.315	4.02889	1.15971	783	0.708	1926.5	0.146107	1978	2.28832e+08	1409	NA		35.003	15.208	17.164	16.439	12.107	8.688	10.976	16.904	17.799	17.842	18.34	15.235	14.942	15.476	18.028	20.055	17.551	17.324	18.109	15.634	17.905	17.603	19.411	18.685
CNAG_06860	1129	Yes	6098.5	17.3247	19.965	3.36468	1.14934	697	0.232	660.5	0.00569909	665	7.12571e+11	4076	109		8.443	26.026	22.937	15.103	12.07	16.984	20.88	28.408	24.86	21.085	14.165	13.236	15.737	17.497	19.908	19.203	14.311	12.599	12.783	15.313	15.66	15.597	17.264	15.724
CNAG_04082	1130	Yes	6099	190.572	354.464	19.8304	1.16242	813	0.483	1278	0.124215	1877	5.84609e+09	2131	110		18.824	65.14	77.837	123.483	185.168	267.323	366.551	373.288	289.904	235.187	182.638	178.004	204.572	236.483	243.679	186.637	170.337	163.274	152.2	164.653	171.343	179.577	183.645	153.98
CNAG_05797	1131	No	6099	41.7783	38.41	2.48496	1.16127	803	0.578	1539	0.124215	1877	2.36871e+09	1880	NA		33.566	50.065	26.408	25.866	40.931	61.312	64.276	58.861	51.29	47.105	38.775	39.255	41.831	43.837	42.288	37.679	33.681	34.968	33.725	37.479	40.145	39.464	41.439	38.433
CNAG_07898	1132	Yes	6102.5	2.95092	1.788	2.09559	1.39328	4266	0.154	440	0.00884822	780.5	89579.7	616	379		2.814	1.632	2.003	3.246	3.42	3.357	2.715	3.011	2.864	2.824	2.874	3.325	3.158	3.256	3.012	2.643	3.036	2.962	2.772	3.226	3.393	3.311	3.039	2.929
CNAG_02584	1133	No	6105.5	7.12979	8.676	7.81005	1.15607	754	0.767	2127	0.0524801	1396.5	1.80113e+09	1828	NA		9.646	2.358	1.274	1.706	2.733	5.096	5.52	7.249	9.903	7.452	7.956	7.123	7.043	8.016	8.553	9.95	8.235	8.312	7.995	7.568	9.258	8.867	9.703	9.599
CNAG_06327	1134	No	6113.5	30.5313	47.098	3.99263	1.10463	405	0.714	1945.5	0.0627777	1488	9.37199e+09	2275	NA		26.862	38.333	15.738	18.681	41.594	57.676	62.836	47.645	38.185	29.863	23.768	25.139	29.808	32.041	28.747	24.603	21.364	22.742	24.064	25.866	25.205	23.692	24.157	24.143
CNAG_02270	1135	Yes	6120	18.3325	31.008	5.19992	1.14953	699	0.364	979.5	0.00884822	780.5	3.1721e+11	3661	999		7.383	38.391	15.89	7.52	10.829	21.81	30.481	25.67	20.165	19.348	13.458	15.976	23.793	24.279	23.876	16.526	15.127	13.032	15.962	17.969	17.373	18.046	14.667	12.409
CNAG_02935	1136	Yes	6122.5	28.7437	24.935	2.34297	1.17153	901	0.382	1018	0.233292	2322.5	2.38449e+09	1881	258		32.418	26.491	19.354	18.567	31.099	37.748	43.502	41.28	31.583	28.25	25.289	27.844	28.036	26.04	26.786	22.981	27.159	26.136	28.017	28.445	28.87	29.349	27.728	26.877
CNAG_05617	1137	No	6129	18.4635	31.2	4.87385	1.1912	1111	0.577	1533	0.0165879	962	2.03929e+10	2523	NA		8.054	16.625	13.285	11.765	16.353	30.05	39.254	31.004	24.954	20.773	14.468	13.984	17.625	19.167	20.098	16.675	15.5	15.063	15.164	16.344	17.38	17.126	17.508	14.906
CNAG_03781	1138	No	6133	16.1776	37.137	9.15123	1.25426	1905	0.555	1462	0.10526	1775	9.15081e+06	991	NA		4.556	22.103	27.948	41.693	26.53	19.04	16.369	12.017	10.868	15.176	17.54	16.202	14.087	14.509	12.678	13.289	12.589	12.615	14.154	14.04	12.247	11.862	13.332	12.819
CNAG_01902	1139	Yes	6142.5	20.4643	21.002	3.81302	1.25529	1922	0.385	1021.5	0.0748348	1573	7.02374e+08	1626	312		14.613	17.177	7.466	10.955	23.706	28.468	26.054	24.373	26.742	25.964	19.658	19.108	22.637	24.035	24.197	18.587	18.923	17.768	18.181	18.468	20.469	20.991	22.6	20.003
CNAG_04587	1140	No	6156.5	10.6235	32.098	29.6845	1.25962	1979	0.725	1984	0.0524801	1396.5	1.20107e+06	797	NA		33.217	1.718	1.119	1.263	1.709	3.207	5.247	9.15	12.784	9.921	8.266	9.322	11.183	12.379	14.814	13.524	11.928	10.918	11.27	11.663	13.076	14.532	16.204	16.55
CNAG_03142	1141	No	6158.5	131.503	941.139	942.139	1.29063	2435	0.786	2207.5	0.0627777	1488	0.0804665	28	NA		942.139	113.639	3.838	1	1.469	1.759	3.012	40.031	162.678	123.782	36.619	29.361	43.909	45.4	102.514	92.087	158.292	122.001	113.252	93.811	131.752	191.306	298.805	303.627
CNAG_00239	1142	Yes	6168	4.88112	3.307	1.79821	1.29585	2520	0.392	1042	0.0627777	1488	2.84976e+07	1118	111		4.194	5.195	4.731	5.084	4.143	4.561	4.941	5.956	7.45	5.192	4.477	4.379	4.49	4.854	4.733	4.699	4.829	4.481	4.292	4.313	4.258	5.452	5.074	5.369
CNAG_04311	1143	Yes	6169	11.0224	15.014	3.56693	1.38804	4173	0.161	456.5	0.00224091	480.5	1.75112e+07	1059	772		7.877	8.581	8.901	20.863	14.416	11.643	9.072	6.781	5.849	9.021	14.471	11.926	10.167	10.283	10.622	10.702	12.303	13.396	11.106	11.465	11.169	11.107	11.563	11.254
CNAG_04517	1144	No	6170.5	100.82	220.88	11.176	1.29246	2459	0.521	1380.5	0.0748348	1573	699674	758	NA		21.706	47.45	62.488	165.911	230.894	242.586	232.719	149.298	83.674	75.191	90.309	109.198	98.213	106.777	81.05	82.641	66.96	72.194	74.174	81.479	74.195	66.393	54.781	49.406
CNAG_05564	1145	No	6170.5	35.8119	39.362	2.83224	1.20707	1308	0.622	1664.5	0.0627777	1488	1.09458e+09	1710	NA		45.376	35.674	49.072	60.845	48.706	45.457	33.569	25.772	21.483	26.351	38.302	37.818	32.913	31.815	28.346	34.316	35.157	34.614	36.257	33.52	32.225	32.992	29.016	29.89
CNAG_05665	1146	No	6185.5	15.4532	54.349	29.9861	1.21558	1408	0.753	2066.5	0.146107	1978	434826	733	NA		56.224	8.881	2.628	1.964	1.875	2.293	2.286	8.449	19.03	12.949	10.994	10.173	12.849	14.728	17.401	22.631	17.535	15.168	17.106	18.903	20	23.181	26.996	26.634
CNAG_06158	1147	Yes	6188.5	10.1677	9.174	3.09404	1.26482	2052	0.375	998.5	0.0627777	1488	7.97773e+08	1650	112		8.59	8.189	4.381	5.464	6.941	9.706	10.224	12.362	13.555	12.348	9.496	9.361	11.008	11.538	12.364	10.701	9.839	9.99	10.093	10.753	11.12	11.333	12.6	12.069
CNAG_01385	1148	Yes	6190	18.1306	17.08	3.04944	1.13802	590	0.377	1005	0.00569909	665	5.41794e+11	3930	1000		8.334	22.69	20.35	13.667	13.105	14.87	18.895	21.763	25.414	20.635	15.529	15.205	16.564	15.589	18.754	21.021	18.703	18.215	17.119	18.529	17.729	19.515	21.349	21.591
CNAG_03454	1149	No	6191.5	24.2797	123.876	44.2075	1.22138	1479	0.778	2175	0.171308	2094.5	4348.56	443	NA		2.867	6.992	26.644	46.777	103.925	126.743	54.75	18.848	10.402	14.799	20.284	21.364	15.273	12.395	11.298	12.054	12.526	12.828	10.978	10.973	8.48	7.233	7.16	7.121
CNAG_00016	1150	Yes	6195	65.6721	84.789	5.96045	1.26386	2037	0.416	1107	0.0202897	1029	4.00197e+09	2022	113		72.293	23.633	17.093	34.834	41.638	49.883	65.395	83.912	65.648	64.14	71.026	59.505	75.785	75.939	79.322	101.882	72.189	67.631	70.018	69.03	73.091	81.459	83.137	77.647
CNAG_07873	1151	Yes	6195	27.2804	42.053	11.1996	1.08163	263	0.431	1141	0.10526	1775	7.59463e+10	3016	773		4.123	28.534	38.426	46.176	30.568	25.791	26.458	25.03	28.527	32.962	30.565	26.23	24.364	27.368	28.179	27.714	28.862	26.435	26.374	23.704	22.242	25.686	25.163	25.249
CNAG_02993	1152	No	6201	20.606	24.477	6.23908	1.13678	583	0.693	1872.5	0.0331457	1197.5	2.18693e+10	2548	NA		26.736	6.378	4.672	8.968	11.492	12.137	16.275	23.114	25.18	24.522	22.45	20.669	22.107	22.073	25.499	29.149	25.6	22.12	19.624	22.582	22.291	27.552	27.754	25.6
CNAG_03461	1153	No	6202.5	4.36658	13.9	9.50673	1.13376	561	0.785	2202.5	0.10526	1775	8.65133e+08	1664	NA		6.862	8.409	15.534	7.825	3.32	2.013	1.634	2.101	1.732	2.238	4.089	4.237	3.466	3.648	3.289	3.837	3.964	4.038	4.111	3.577	3.735	3.377	3.051	4.711
CNAG_02544	1154	Yes	6208	3.11504	5.458	5.33863	1.35906	3627	0.194	547.5	0.0437165	1311.5	414382	722	114		2.98	1.724	1.285	1.258	3.264	3.548	4.165	6.716	2.669	2.34	3.321	2.675	2.274	2.938	2.67	3.253	3.683	2.176	1.747	3.625	3.985	5.738	3.485	3.242
CNAG_04106	1155	No	6208	5.16467	42.606	43.606	1.2022	1250	0.941	3166.5	0.0480983	1345.5	4913.78	446	NA		43.606	3.926	1.045	1	1.036	1.036	1.139	1.313	3.975	2.972	1.634	1.263	1.658	1.612	3.406	3.97	4.503	3.466	3.376	3.436	4.257	6.339	12.402	11.582
CNAG_07826	1156	No	6208	14.289	182.711	133.303	1.19407	1143	0.982	3855.5	0.0109551	837.5	1023.71	372	NA		184.092	103.131	6.522	2.839	2.385	1.709	1.692	3.101	3.128	3.344	2.776	1.684	2.137	2.78	2.278	3.626	2.263	2.199	1.381	1.824	1.895	1.966	2.268	1.915
CNAG_03100	1157	No	6220	18.8098	35.764	3.85222	1.18779	1067	0.693	1872.5	0.00711648	724.5	2.2121e+10	2556	NA		48.303	36.544	22.061	12.539	14.185	19.441	18.721	19.636	18.018	17.253	15.238	14.911	17.161	19.009	17.867	17.642	14.864	13.487	14.251	15.515	16.284	16.634	16.922	14.949
CNAG_01555	1158	Yes	6221	7.81971	16.527	8.56038	1.22853	1571	0.421	1121	0.200223	2217	1.34652e+08	1312	115		10.086	4.056	2.186	4.335	6.322	14.447	16.346	18.713	12.443	8.689	7.145	7.077	7.137	6.737	7.369	7.726	5.933	5.491	5.23	5.42	6.459	6.352	6.343	5.631
CNAG_04316	1159	No	6224	11.6535	13.669	6.32489	1.13972	604	0.739	2021	0.0247214	1092	1.94889e+10	2507	NA		15.243	2.891	2.567	4.085	6.427	8.357	8.757	13.23	14.942	14.711	12.67	11.239	11.221	12.392	13.721	15.898	12.785	13.195	12.029	13.038	13.679	14.295	16.236	16.076
CNAG_06531	1160	Yes	6225	5.28929	6.296	3.76262	1.20079	1225	0.495	1315	0.146107	1978	1.07367e+09	1707	313		2.279	3.416	2.587	6.498	7.313	8.575	7.705	6.135	5.808	5.488	4.862	5.425	5.559	5.546	5.444	4.68	4.665	5.027	5.181	5.417	4.751	4.915	4.952	4.715
CNAG_03708	1161	Yes	6226.5	75.2613	74.95	3.44495	1.17201	907	0.231	657.5	0.036285	1236	1.92543e+11	3426	774		53.213	30.655	63.871	105.605	74.171	59.708	53.256	59.87	63.523	75.676	93.91	95.221	79.902	78.201	71.356	89.49	81.571	90.48	84.148	78.976	80.786	74.812	80.824	87.047
CNAG_02881	1162	Yes	6229.5	104.454	177.852	4.96416	1.29106	2442	0.488	1292.5	0.0135077	898	6.21859e+08	1597	907		113.015	116.084	222.717	159.436	103.499	92.395	84.746	58.367	44.865	75.399	115.743	115.672	97.04	90.876	84.593	105.108	101.798	110.517	109.7	110.198	101.37	96.558	94.99	102.221
CNAG_00934	1163	Yes	6232	21.0285	41.086	10.1485	1.27168	2147	0.331	915.5	0.0524801	1396.5	1.43888e+09	1773	259		4.491	24.259	6.146	7.209	18.139	38.639	45.577	38.804	36.699	24.969	11.768	12.225	20.203	21.298	23.66	16.41	20.643	18.541	16.251	17.032	19.245	20.496	21.518	20.461
CNAG_05366	1164	Yes	6234	200.293	183.279	3.23866	1.21982	1465	0.425	1129	0.0165879	962	3.16077e+10	2678	260		81.87	137.421	147.929	152.151	187.582	230.767	265.149	260.958	216	212.676	204.571	214.888	221.86	248.422	234.869	208.31	185.92	192.288	185.339	202.653	212.396	207.469	210.133	185.417
CNAG_01761	1165	No	6236.5	1420.14	4762.22	9.07141	1.20962	1334	0.93	3052.5	0.00454396	607	7.96833e+07	1243	NA		5352.23	1118.95	716.014	590.011	1125.85	1639.01	1819.41	1715.06	1168.54	997.184	1156.19	1275.69	1182	1379.84	1216.38	1295.95	1169.66	1175.51	1249.71	1301.65	1326.2	1355.3	1359.98	1396.99
CNAG_06688	1166	Yes	6236.5	80.4893	87.286	2.84047	1.25786	1955	0.191	538	0.0109551	837.5	5.824e+10	2906	261		125.274	110.742	80.219	47.426	71.007	103.328	134.712	108.82	96.472	85.261	65.871	69.981	74.799	81.201	80.556	59.679	64.332	60.14	68.231	70.784	71.623	69.575	70.102	61.609
CNAG_06183	1167	Yes	6243.5	10.2571	5.922	1.93011	1.34286	3304	0.24	679.5	0.036285	1236	1.2055e+07	1024	775		6.367	8.16	8.881	12.289	11.734	11.649	10.615	10.628	9.434	9.913	11.208	11.767	12.195	10.946	10.729	11.201	10.563	9.358	9.637	10.318	10.178	9.517	10.346	8.538
CNAG_00564	1168	Yes	6245	10.3137	12.861	3.41068	1.21479	1394	0.433	1146.5	0.00105824	346.5	1.67037e+11	3358	1114		18.196	5.335	5.933	10.492	11.875	12.86	12.176	8.014	7.277	8.77	10.745	11.719	10.77	10.158	8.648	9.707	9.858	10.509	10.769	11.241	10.354	10.65	10.389	11.084
CNAG_01533	1169	Yes	6245.5	13.394	12.854	2.68114	1.28331	2334	0.202	574.5	0.0247214	1092	8.4803e+09	2245	776		9.25	7.646	17.805	20.5	15.548	9.961	10.445	10.691	15.535	16.209	14.063	13.662	12.548	13.532	13.934	13.028	14.095	14.109	14.467	13.192	12.812	11.379	13.193	13.851
CNAG_03395	1170	Yes	6252	178.995	150.606	2.28644	1.27935	2276	0.278	778.5	0.0437165	1311.5	2.46081e+09	1886	1115		228.402	213.259	216.091	171.606	143.282	136.495	147.784	117.072	123.571	199.952	267.678	238.749	174.742	168.549	158.262	182.657	184.75	179.712	184.483	170.162	170.079	164.397	167.543	186.605
CNAG_02921	1171	No	6265.5	339.545	744.989	4.25574	1.13666	579	0.86	2557	0.00062546	266.5	5.22217e+10	2863	NA		467.759	578.175	973.812	598.172	426.104	276.214	248.471	228.823	245.076	279.007	291.64	288.988	269.008	276.749	262.422	254.39	260.323	268.714	279.977	293.368	272.172	268.792	266.431	274.504
CNAG_04950	1172	Yes	6265.5	264.18	286.967	3.65111	1.23128	1614	0.325	896.5	0.124215	1877	2.3577e+09	1878	777		208.458	210.829	390.704	395.211	287.893	210.647	177.336	142.413	108.244	162.461	241.027	276.867	252.256	269.013	242.244	280.593	283.939	315.044	328.217	347.99	333.902	317.245	271.906	285.881
CNAG_06889	1173	No	6265.5	55.1858	149.627	6.47322	1.22373	1502	0.866	2582.5	0.00512152	633	4.66702e+08	1548	NA		88.641	176.965	104.449	29.504	27.338	44.08	49.59	47.438	53.808	53.087	46.936	44.323	41.626	41.724	47.029	45	48.624	43.533	47.389	45.381	46.661	49.316	52.701	49.316
CNAG_01941	1174	Yes	6267	23.4314	33.316	4.91354	1.30004	2584	0.382	1018	0.10526	1775	3.41431e+06	890	380		8.513	22.068	26.217	35.157	41.829	28.799	17.801	19.006	24.123	26.106	24.069	23.324	22.576	22.171	21.269	19.372	21.103	22.53	21.783	23.012	22.756	22.498	22.869	23.402
CNAG_03794	1175	No	6267.5	9.94217	48.405	44.1417	1.21098	1350	0.786	2207.5	0.200223	2217	10515.9	493	NA		49.527	9.672	1.205	1.189	1.162	1.122	1.235	3.86	7.666	6.12	6.343	5.092	5.992	6.695	9.582	14.704	11.222	10.045	10.454	10.498	10.65	15.091	20.117	19.369
CNAG_05306	1176	Yes	6271	5.64033	10.62	6.71582	1.17323	917	0.294	817.5	0.0524801	1396.5	1.03997e+11	3140	778		2.722	1.858	5.552	12.478	8.801	6.071	4.907	5.269	6.914	7.246	7.05	4.985	5.537	4.553	5.683	5.265	5.164	6.294	5.776	4.213	4.26	4.181	5.389	5.2
CNAG_05430	1177	Yes	6273.5	4.55554	3.425	2.0558	1.31772	2865	0.294	817.5	0.0247214	1092	3.63988e+08	1499	1116		6.669	4.069	3.5	4.462	3.685	3.364	3.244	4.858	4.968	5.245	4.676	4.222	4.634	3.91	4.606	5.448	5.16	4.879	4.394	4.487	4.204	4.723	4.809	5.117
CNAG_04512	1178	Yes	6275.5	12.918	7.034	1.82404	1.34008	3258	0.179	502	0.00884822	780.5	1.19677e+09	1735	381		8.923	8.536	11.345	12.815	14.436	14.235	11.859	13.109	12.967	13.894	14.422	15.57	14.42	12.611	11.996	13.504	12.418	13.999	13.488	13.857	12.48	12.991	12.928	13.228
CNAG_02494	1179	Yes	6280.5	15.5024	13.864	2.71946	1.34416	3337	0.136	393	0.00884822	780.5	1.42548e+09	1770	262		8.063	12.764	8.728	10.771	12.768	18.646	21.927	21.563	18.269	15.152	12.906	14.422	15.701	17.442	16.504	17.938	14.803	15.187	14.971	15.667	16.669	17.419	16.802	16.975
CNAG_02551	1180	Yes	6286	2.68608	3.55	3.36667	1.38378	4105	0.195	552	0.0135077	898	429130	731	1001		3.946	5.05	1.557	1.507	2.032	2.797	4.194	3.484	3.859	2.608	1.5	2.41	2.14	2.133	2.899	2.257	2.759	2.026	2.344	1.788	2.948	2.363	2.846	3.019
CNAG_04026	1181	Yes	6287	7.30525	20.019	8.35182	1.19001	1092	0.438	1155	0.00569909	665	1.71068e+11	3375	1002		2.723	22.742	12.536	4.535	3.175	5.495	7.749	11.661	9.042	7.552	5.331	5.898	6.44	7.378	8.392	7.855	4.668	4.476	4.789	5.527	6.587	6.892	7.149	6.734
CNAG_06576	1182	No	6290	94.4118	898.798	549.717	1.21321	1371	0.977	3724.5	0.0300064	1160.5	0.165063	34	NA		900.436	72.501	3.417	1.789	1.638	2.724	4.31	34.859	94.064	77.362	42.109	34.391	42.763	44.525	66.945	60.588	88.097	74.026	71.29	61.265	64.637	97.569	156.734	167.844
CNAG_01062	1183	No	6297	12.0758	15.907	3.72008	1.16382	821	0.561	1482	0.124215	1877	5.60745e+09	2117	NA		6.822	10.27	5.848	8.035	10.064	18.25	21.755	18.465	14.927	13.509	10.952	11.615	13.205	13.61	12.235	12.032	10.799	10.39	10.862	11.597	11.195	11.168	11.699	10.515
CNAG_06179	1184	Yes	6307	17.2943	8.477	1.57146	1.34918	3438	0.0981	274	0.0165879	962	7.32371e+08	1633	1117		23.311	18.217	17.482	15.194	15.656	18.588	21.308	19.975	17.935	14.834	15.575	15.122	18.357	14.891	17.016	17.434	15.333	15.633	16.238	17.604	17.155	19.376	16.749	16.079
CNAG_06796	1185	No	6324.5	18.1927	20.766	5.51239	1.22888	1578	0.55	1449	0.0524801	1396.5	2.58952e+09	1901	NA		4.602	8.073	7.203	16.323	20.678	21.39	23.022	17.315	20.439	20.936	15.574	18.106	25.368	21.007	19.741	17.931	19.469	19.761	20.892	21.362	20.382	20.05	19.684	17.316
CNAG_06132	1186	Yes	6326	5.58037	3.845	1.91504	1.41876	4722	0.058	131	0.0135077	898	41131.2	575	382		4.929	4.402	6.522	7.932	8.047	7.065	4.436	4.731	5.412	5.137	5.741	6.451	5.356	4.574	5.199	5.81	5.13	6.329	6.55	4.989	5.6	4.78	4.202	4.605
CNAG_05019	1187	No	6327	8.09246	10.775	4.32459	1.1329	556	0.665	1796	0.124215	1877	5.27524e+09	2098	NA		9.419	3.241	8.228	14.016	8.702	6.493	6.697	5.657	6.142	7.677	8.427	9.29	9.238	8.038	8.089	8.039	7.43	8.812	8.456	9.91	8.199	7.709	7.585	8.725
CNAG_06558	1188	Yes	6333	11.0345	10.579	3.66675	1.27338	2175	0.393	1046.5	0.0889025	1669.5	2.70631e+08	1442	263		10.212	4.706	3.967	7.914	8.897	11.821	14.546	10.745	9.387	8.977	12.289	12.858	13.679	12.807	11.285	12.903	11.173	11.647	11.302	12.965	12.68	12.446	13.021	12.6
CNAG_05552	1189	Yes	6346	41.1582	48.472	3.28501	1.29525	2510	0.342	936	0.0165879	962	2.85431e+09	1938	116		21.213	49.058	22.03	23.755	27.638	44.226	56.048	69.685	55.939	48.686	41.059	35.534	40.14	43.583	47.14	49.967	35.639	33.85	34.019	36.999	41.315	41.784	46.929	41.561
CNAG_03275	1190	No	6349	32.788	33.884	3.81008	1.1302	543	0.568	1505.5	0.233292	2322.5	3.24791e+09	1978	NA		22.928	19.941	12.058	14.978	26.853	30.994	33.819	26.585	22.175	28.251	33.902	39.241	41.785	45.942	42.245	41.876	32.454	34.241	40.89	42.249	41.529	38.219	38.318	35.439
CNAG_07400	1191	Yes	6350.5	134.009	211.272	9.57923	1.16071	794	0.47	1243	0.0524801	1396.5	5.93156e+10	2917	117		24.626	48.782	37.628	70.815	99.166	148.803	200.4	235.898	217.256	191.257	135.702	117.295	146.143	154.824	170.733	157.6	138.849	130.294	123.316	120.077	130.371	139.197	145.985	131.209
CNAG_01552	1192	No	6356	55.9961	103.608	3.87114	1.31117	2765	0.664	1793	0.00454396	607	4.88615e+07	1191	NA		40.827	58.134	139.694	103.897	54.933	36.086	46.499	65.336	56.806	57.869	57.737	50.111	45.624	45.115	45.409	59.104	48.632	51.243	52.078	46.74	43.831	41.587	48.258	48.357
CNAG_01439	1193	Yes	6361	35.7079	29.767	2.63223	1.29002	2422	0.357	969	0.0135077	898	4.73697e+09	2072	264		18.237	23.328	19.865	29.494	33.554	39.816	48.004	42.363	35.828	37.17	38.691	34.914	40.82	42.12	40.653	39.183	34.368	34.489	37.071	37.966	37.4	39.156	37.156	35.344
CNAG_05890	1194	Yes	6369.5	14.0024	22.044	9.1705	1.36154	3680	0.148	428.5	0.0202897	1029	7.22265e+07	1232	383		6.723	2.698	6.574	17.034	24.742	18.831	13.255	8.687	15.134	16.851	15.874	16.484	16.094	12.905	11.855	13.298	15.177	15.255	16.25	16.061	12.682	17.032	12.333	14.228
CNAG_04289	1195	No	6382	34.7817	52.042	5.5707	1.12927	536	0.508	1349	0.0165879	962	2.4765e+11	3535	NA		11.386	33.613	12.512	24.363	35.332	49.39	54.288	63.428	48.505	41.208	30.527	29.323	32.662	36.619	37.142	33.679	31.538	31.122	30.855	31.858	32.049	34.58	36.603	32.179
CNAG_02856	1196	No	6384.5	46.1238	93.395	4.16872	1.27375	2182	0.719	1961.5	0.0036067	560	9.50594e+08	1681	NA		72.536	121.031	122.869	96.195	49.813	31.761	31.214	32.206	32.458	39.621	44.825	36.673	30.729	29.474	29.545	35.53	34.766	33.704	34.509	33.841	32.339	30.767	34.973	35.592
CNAG_02480	1197	No	6395.5	6.59058	8.924	2.83584	1.34496	3351	0.6	1608.5	0.00136576	390	1.48171e+07	1046	NA		10.997	13.785	5.587	5.056	5.356	7.473	5.635	7.044	7.531	6.028	5.42	5.184	6.457	6.053	6.771	6.454	6.199	4.861	5.155	5.506	5.919	5.857	6.65	7.196
CNAG_02814	1198	No	6395.5	107.133	371.399	63.3257	1.22249	1483	0.832	2432	0.171308	2094.5	1168.09	386	NA		377.358	226.174	75.818	11.709	5.959	6.308	10.459	30.194	69.205	92.689	101.404	97.288	86.964	107.682	120.017	135.472	124.523	115.141	113.831	111.779	113.189	127.474	155.736	154.82
CNAG_05608	1199	Yes	6408.5	6.09121	18.978	15.2799	1.28874	2406	0.477	1262.5	0.124215	1877	2.48684e+06	863	1118		20.307	7.308	2.107	1.573	1.329	2.104	2.273	3.766	5.634	5.747	4.413	4.534	4.744	3.897	6.031	7.909	8.568	5.813	6.084	6.034	6.948	7.922	10.041	11.103
CNAG_01137	1200	No	6417.5	284.89	536.505	29.9533	1.18345	1013	0.753	2066.5	0.313843	2550	1.08911e+06	788	NA		174.831	105.664	18.53	20.698	84.505	236.738	337.051	455.026	555.035	492.131	359.295	295.085	333.827	399.906	397.013	323.249	281.383	250.674	248.263	250.101	260.605	295.107	347.968	314.67
CNAG_03929	1201	No	6424.5	14.8043	17.143	2.52342	1.28245	2322	0.569	1508.5	0.0247214	1092	3.77901e+08	1502	NA		15.936	28.396	22.752	22.157	12.479	11.253	11.905	16.301	15.676	16.93	13.037	13.724	11.333	11.782	11.467	14.009	13.187	11.838	12.465	13.332	13.459	12.999	14.324	14.561
CNAG_02090	1202	Yes	6426	20.9736	21.234	2.66254	1.2196	1462	0.431	1141	0.200223	2217	6.42232e+08	1606	314		18.301	23.593	21.128	18.728	25.202	34.006	31.656	21.031	14.213	12.772	13.623	16.602	18.446	20.002	17.582	19.879	16.996	18.321	23.168	25.052	24.66	23.627	21.725	23.054
CNAG_06199	1203	Yes	6445.5	27.6705	35.505	4.43774	1.24811	1834	0.356	964.5	0.0748348	1573	4.80589e+09	2074	118		10.328	15.84	11.289	15.022	22.65	36.198	45.372	45.833	37.102	32.045	25.864	25.435	29.472	34.832	32.794	29.784	25.04	25.353	25.549	27.013	28.617	27.963	29.183	25.515
CNAG_00748	1204	Yes	6448	10.5014	8.272	2.43238	1.33805	3227	0.267	746.5	0.0400007	1275.5	5.19209e+07	1199	315		6.152	5.775	7.028	11.306	12.072	14.047	11.255	11.484	10.849	11.527	10.401	12.338	11.975	10.839	10.101	11.276	9.753	11.276	10.385	12.276	10.586	10.341	9.285	9.706
CNAG_02506	1205	Yes	6452	115.361	92.234	2.60151	1.3748	3938	0.205	585	0.036285	1236	281753	693	265		57.592	78.517	122.873	109.843	127.72	116.153	128.22	106.013	95.555	112.717	132.33	149.826	135.89	132.862	133.94	103.489	127.394	123.887	119.62	122.124	117.498	112.222	99.499	102.889
CNAG_00794	1206	Yes	6452.5	39.2885	35.86	2.23146	1.27877	2265	0.483	1278	0.0524801	1396.5	3.96635e+08	1513	908		30.206	49.421	64.98	57.029	35.572	29.502	29.12	33.866	34.066	39.051	42.101	38.555	35.523	36.033	36.95	39.948	38.294	36.949	39.776	40.129	38.478	40.964	38.856	37.556
CNAG_00971	1207	No	6455	6.30383	7.862	4.48339	1.09864	365	0.538	1428	0.0748348	1573	8.9178e+10	3089	NA		8.98	2.257	5.098	10.119	6.752	4.327	4.063	3.067	5.636	7.144	8.809	8.147	7.479	6.101	5.233	6.886	6.715	7.356	6.824	6.16	5.809	5.856	5.94	6.534
CNAG_02862	1208	Yes	6456.5	9.71958	6.812	1.93405	1.33659	3199	0.241	682.5	0.036285	1236	1.54047e+08	1339	1003		13.332	14.105	10.989	9.023	8.323	8.734	8.838	12.13	12.135	11.134	11.139	9.914	8.902	7.293	8.155	9.915	9.095	7.323	8.548	8.793	8.099	8.606	9.818	8.927
CNAG_05701	1209	Yes	6467	263.043	144.983	1.74494	1.34743	3403	0.187	523.5	0.0437165	1311.5	6.84589e+07	1229	1004		322.802	339.606	216.828	237.858	247.993	197.838	194.623	292.128	245.342	234.105	226.425	223.829	261.492	274.36	298.045	269.856	277.841	279.671	241.362	229.013	259.946	289.153	328.805	324.111
CNAG_03836	1210	Yes	6467.5	11.2063	8.611	2.19897	1.20162	1241	0.324	893.5	0.0247214	1092	1.2926e+11	3241	1005		7.182	15.793	11.928	10.986	7.34	8.77	9.56	11.728	14.491	14.151	11.16	11.336	11.101	12.221	12.831	12.065	11.586	10.096	10.496	10.749	9.496	11.293	11.499	11.094
CNAG_07937	1211	Yes	6468	36.6163	34.571	2.27875	1.17398	924	0.381	1016	0.0202897	1029	2.26335e+11	3499	1006		40.287	61.606	56.06	32.388	29.014	37.141	44.341	46.463	43.119	40.125	33.854	29.963	32.386	36.32	36.623	33.811	28.247	27.035	29.492	31.862	30.083	33.122	33.916	31.533
CNAG_03360	1212	Yes	6472.5	34.7595	48.444	12.2687	1.34355	3317	0.419	1113.5	0.0135077	898	3.30117e+07	1144	266		8.915	9.429	4.299	8.536	26.538	42.275	49.538	43.831	52.743	43.019	23.867	28.257	46.372	48.812	46.28	29.858	42.179	37.549	35.028	38.446	43.067	45.673	40.916	38.8
CNAG_03194	1213	Yes	6474.5	28.5639	25.236	2.88935	1.28198	2314	0.267	746.5	0.146107	1978	2.64978e+08	1436	1007		37.327	38.593	28.247	13.357	16.53	24.343	28.572	33.525	37.312	29.996	22.66	20.952	18.96	22.975	23.026	29.701	26.878	30.231	31.108	35.539	35.462	36.199	33.015	31.025
CNAG_02385	1214	No	6478.5	31.3192	137.765	10.3394	1.14978	701	0.849	2506	0.00711648	724.5	2.18456e+10	2547	NA		16.855	152.516	73.561	17.246	16.363	25.057	34.739	47.66	35.18	24.212	21.709	19.071	21.322	26.328	27.915	29.312	19.207	14.751	14.849	18.423	23.382	25.632	24.452	21.92
CNAG_07341	1215	No	6479.5	42.2411	36.402	2.89564	1.0773	237	0.618	1653.5	0.124215	1877	3.45625e+10	2712	NA		39.289	26.889	24.731	36.689	50.069	33.539	26.2	19.203	22.139	34.451	47.14	55.46	52.564	53.048	43.044	42.114	53.89	54.13	55.605	52.899	48.613	48.888	45.043	48.15
CNAG_04322	1216	No	6485.5	59.1851	601.359	404.056	1.25382	1900	0.961	3414	0.0300064	1160.5	0.00533576	11	NA		602.851	327.87	50.978	6.34	1.492	1.597	1.576	10.835	21.962	22.292	19.021	9.954	11.8	10.566	16.276	27.662	26.319	24.134	25.487	19.503	26.213	35.637	54.008	66.07
CNAG_03267	1217	No	6489.5	47.8579	58.99	5.41377	1.13004	540	0.651	1752.5	0.036285	1236	6.65894e+10	2961	NA		13.365	19.742	14.464	27.605	39.008	51.46	60.162	72.355	65.444	56.567	47.415	44.165	55.981	58.801	60.693	53.337	49.908	49.891	49.667	49.759	52.96	52.849	54.009	48.982
CNAG_05319	1218	Yes	6493.5	20.9225	12.515	1.86281	1.26069	1994	0.42	1117.5	0.10526	1775	6.42607e+08	1607	384		23.423	14.505	21.844	22.97	27.02	24.215	22.744	15.72	17.094	17.296	15.273	19.02	20.856	20.265	20.707	14.759	23.096	21.866	24.753	25.027	25.594	22.57	20.958	20.565
CNAG_00606	1219	No	6500	10.6921	10.196	4.29968	1.16	787	0.68	1842	0.00640778	696	1.13146e+11	3175	NA		4.621	4.505	3.09	7.37	6.75	11.361	13.286	12.723	11.802	11.972	10.83	10.855	12.84	12.387	12.413	13.05	11.761	11.751	11.14	11.842	12.105	12.936	12.387	12.834
CNAG_03440	1220	Yes	6507	20.0025	22.171	3.16619	1.22309	1490	0.289	804	0.200223	2217	3.61193e+09	1996	779		14.186	10.235	23.142	32.406	26.488	21.636	18.739	17.598	22.433	24.738	26.354	23.68	21.189	20.019	20.222	18.255	19.481	19.657	17.289	16.788	16.087	16.389	16.823	16.227
CNAG_00632	1221	No	6508	496.805	1071.4	5.98848	1.32568	3010	0.572	1520	0.0247214	1092	3.37122e+06	886	NA		348.918	485.979	1286.17	1244.23	771.186	406.784	399.58	309.649	214.774	311.051	475.313	468.246	396.983	409.617	368.62	418.223	415.079	455.477	487.197	500.13	464.445	418.643	421.063	445.958
CNAG_03436	1222	Yes	6509	25.1252	16.195	2.06141	1.12829	526	0.499	1322.5	0.270995	2428.5	8.12637e+09	2232	267		26.755	23.299	15.258	19.276	24.075	28.545	31.453	24.657	19.817	24.846	26.73	26.973	24.683	25.346	25.542	24.021	24.923	25.7	25.817	28.969	26.384	26.776	27.707	25.454
CNAG_01167	1223	Yes	6511.5	8.89946	10.738	3.86499	1.28408	2346	0.387	1026	0.00884822	780.5	1.27204e+10	2359	119		3.748	12.189	5.894	6.252	6.932	10.129	12.325	14.486	10.364	8.554	7.665	7.461	9.559	9.711	10.446	9.925	6.926	6.931	7.519	8.853	8.852	10.201	9.831	8.834
CNAG_04303	1224	No	6522.5	24.1183	28.355	3.18502	1.1262	510	0.518	1373	0.0109551	837.5	4.16253e+11	3802	NA		12.977	22.234	17.544	20.497	17.901	23.547	25.926	41.332	38.794	32.297	25.628	21.214	22.823	22.761	26.083	28.022	23.75	21.641	20.302	20.203	20.74	22.206	24.933	25.484
CNAG_07310	1225	No	6526.5	56.3401	67.866	6.99364	1.21514	1400	0.713	1942	0.0300064	1160.5	4.01629e+09	2024	NA		13.745	16.355	11.323	15.257	35.476	63.44	79.189	77.46	68.16	63.51	61.292	60.671	68.854	69.665	73.892	67.243	68.6	64.769	62.611	61.287	60.167	65.026	63.249	60.922
CNAG_00388	1226	Yes	6527.5	16.0672	16.8	2.43345	1.33186	3107	0.48	1270.5	0.0135077	898	8.31229e+07	1252	909		13.781	25.728	28.52	23.986	15.864	16.736	14.019	13.363	15.932	16.383	16.829	14.219	14.148	11.72	12.765	14.846	15.092	13.576	15.652	14.378	14.407	13.653	14.609	15.406
CNAG_06868	1227	No	6527.5	7.13446	24.833	20.073	1.25006	1855	0.632	1687.5	0.200223	2217	808048	768	NA		26.135	5.239	2.424	1.875	1.338	1.302	1.616	3.471	5.475	4.938	3.021	3.421	3.939	3.947	6.689	8.873	9.024	7.909	7.134	7.603	9.722	12.167	15.599	18.366
CNAG_04954	1228	No	6530.5	32.0649	35.684	4.38045	1.16778	855	0.612	1638.5	0.146107	1978	4.48509e+09	2059	NA		26.241	12.02	10.556	16.689	24.39	29.883	34.145	33.11	35.449	34.908	31.37	34.637	41.7	46.24	40.82	34.655	32.937	33.023	35.28	39.589	36.83	36.306	35.568	33.211
CNAG_02493	1229	No	6540.5	32.1375	68.997	6.69893	1.18756	1061	0.836	2450	0.0300064	1160.5	2.21626e+09	1869	NA		53.699	63.484	74.942	81.104	53.308	29.765	22.019	14.471	12.107	20.313	27.952	27.715	22.874	23.076	19.285	25.556	26.25	27.611	26.705	26.945	22.406	22.275	21.958	25.479
CNAG_02553	1230	Yes	6555.5	14.0848	16.576	2.91963	1.17924	974	0.242	686	0.0300064	1160.5	3.66754e+11	3735	1008		23.219	25.211	18.233	9.139	12.625	15.873	19.359	15.646	11.795	8.635	8.869	10.149	12.563	12.849	12.573	11.948	10.909	12.548	12.403	15.916	15.832	14.649	14.27	12.823
CNAG_08020	1231	Yes	6557.5	3.46462	7.954	6.45916	1.42172	4787	0.27	753.5	0.00454396	607	1807.97	410	780		1.943	1.457	2.349	9.411	4.932	4.273	2.971	1.894	1.812	3.262	4.225	4.769	3.633	3.607	3.316	2.763	2.71	3.602	3.638	3.424	2.782	3.717	3.087	3.574
CNAG_04008	1232	Yes	6562	3.08204	3.126	2.99108	1.31662	2852	0.18	505.5	0.0524801	1396.5	1.64391e+09	1808	781		2.803	2.233	2.725	4.696	2.956	2.521	1.57	2.141	3.197	3.669	3.294	3.836	3.287	2.95	2.997	3.05	3.432	3.791	3.44	2.744	3.249	2.879	3.307	3.202
CNAG_07979	1233	No	6563.5	28.1028	39.787	4.03625	1.22429	1513	0.587	1559.5	0.00284964	519	6.75684e+10	2972	NA		13.104	52.891	23.58	17	22.783	28.458	39.61	40.138	31.585	25.168	21.311	18.847	30.869	32.756	32.32	31.398	26.572	25.327	23.787	25.56	27.129	29.646	29.22	25.409
CNAG_05292	1234	No	6568	56.315	161.261	95.5812	1.31728	2859	0.596	1594	0.146107	1978	10.421	137	NA		162.966	32.781	1.863	1.705	2.918	12.474	24.824	42.087	59.071	55.12	44.53	47.914	59.581	71.505	76.738	77.228	64.326	57.392	60.132	64.468	68.751	79.055	93.741	90.389
CNAG_00642	1235	Yes	6576.5	2.52504	1.45	1.87508	1.27094	2134	0.356	964.5	0.0688062	1529	3.01537e+09	1949	385		2.116	1.974	1.657	2.735	3.107	3.013	2.475	2.25	2.709	2.602	2.569	2.628	2.582	2.52	2.435	2.358	2.392	2.628	2.668	2.704	2.696	2.472	2.638	2.673
CNAG_00355	1236	No	6577.5	41.0885	31.955	2.51367	1.25556	1925	0.54	1433.5	0.0202897	1029	7.36027e+09	2190	NA		44.901	40.362	21.111	30.611	30.181	33.256	34.12	49.186	46.906	45.595	42.953	40.888	45.169	43.885	43.838	53.066	39.739	41.241	38.833	41.473	41.627	45.674	45.351	46.159
CNAG_00808	1237	No	6579	352.519	589.988	6.20102	1.25764	1952	0.527	1400	0.146107	1978	8.18148e+07	1249	NA		113.437	163.895	703.425	560.905	462.151	301.356	260.033	225.041	165.301	241.678	319.059	395.425	348.054	364.632	335.214	348.466	395.885	413.003	414.904	408.845	368.218	364.89	371.559	415.081
CNAG_01238	1238	No	6586	54.2248	66.613	2.83209	1.25239	1887	0.558	1471	0.10526	1775	2.84657e+08	1453	NA		102.972	83.475	61.194	36.359	39.883	51.983	66.217	62.984	56.552	58.571	50.263	49.846	50.575	53.348	55.431	50.557	47.697	44.055	44.818	45.647	43.941	47.189	48.15	49.689
CNAG_04932	1239	Yes	6591.5	7.3505	9.678	2.79621	1.37036	3855	0.451	1184	0.00711648	724.5	1.66252e+06	828	782		5.914	6.314	14.048	15.066	8.297	7.416	5.72	6.073	7.894	7.52	7.45	7.669	7.092	5.388	6.303	6.887	6.348	6.649	6.582	6.379	5.973	5.749	6.487	7.194
CNAG_03494	1240	No	6597.5	13.9041	18.317	10.2604	1.19672	1175	0.74	2024.5	0.10526	1775	6.96929e+08	1623	NA		5.106	4.294	1.978	3.409	7.17	13.039	16.323	18.311	20.295	18.905	13.05	13.076	18.844	17.905	19.528	15.111	15.711	14.825	14.368	14.939	15.894	17.72	17.125	16.772
CNAG_04522	1241	No	6602	22.7907	37.212	9.11249	1.25524	1920	0.598	1601	0.124215	1877	5.2473e+07	1204	NA		4.587	8.444	16.936	34.461	36.745	41.799	35.971	31.358	23.228	23.925	24.003	25.639	23.114	24.632	21.776	20.908	18.172	19.756	18.807	20.977	19.261	18.545	17.196	16.736
CNAG_05717	1242	Yes	6605.5	11.5944	6.481	1.74162	1.21465	1393	0.406	1085.5	0.0748348	1573	2.20694e+10	2554	910		11.628	13.615	15.22	13.39	12.153	11.583	9.923	8.739	8.773	9.812	11.992	11.387	10.803	9.621	9.963	13.03	11.869	13.121	11.377	11.778	11.442	10.968	11.524	14.554
CNAG_04804	1243	No	6608.5	22.6335	47.684	4.62478	1.22398	1508	0.812	2333.5	0.0202897	1029	1.21086e+09	1738	NA		42.983	13.155	15.039	14.169	19.912	60.839	48.55	37.806	31.703	22.645	17.021	17.208	17.991	20.617	18.758	16.086	15.144	13.416	14.16	15.347	16.574	18.034	18.277	17.769
CNAG_07478	1244	Yes	6612.5	8.90783	11.621	5.96624	1.22676	1547	0.412	1098.5	0.0122314	869	9.1561e+10	3098	783		2.348	2.34	4.964	13.961	11.093	8.67	7.226	8.237	10.057	10.903	11.246	10.058	9.416	9.084	8.982	9.639	10.867	9.659	9.358	9.619	8.246	9.659	9.194	8.962
CNAG_03898	1245	Yes	6615	141.46	174.133	14.0878	1.3789	4015	0.306	852	0.036285	1236	14286.3	512	911		13.305	62.317	187.438	185.768	176.263	148.902	162.05	145.759	96.389	118.883	156.041	181.332	172.758	171.744	160.66	134.294	157.525	157.501	146.712	140.874	140.192	136.522	124.151	117.657
CNAG_04361	1246	No	6615.5	30.0117	95.557	85.0431	1.27072	2129	0.757	2084.5	0.200223	2217	34.8886	185	NA		96.694	5.037	1.137	1.168	1.613	3.585	7.824	21.222	39.863	30.841	23.19	21.873	27.296	30.872	36.765	38.36	35.607	33.424	33.627	36.114	40.331	46.09	55.68	52.069
CNAG_05795	1247	Yes	6618.5	19.6412	6.718	1.41308	1.22642	1541	0.298	833	0.0524801	1396.5	5.00202e+10	2848	120		18.298	20.634	18.817	19.925	16.263	17.412	20.114	21.615	19.708	19.159	17.367	17.731	20.355	19.537	20.748	22.981	18.593	17.721	21.469	20.185	20.528	22.101	20.017	20.11
CNAG_01103	1248	Yes	6619.5	68.2314	52.538	2.29223	1.30708	2695	0.275	768.5	0.0748348	1573	5.80285e+08	1583	121		60.295	65.847	40.657	52.548	56.013	68.157	82.167	93.195	69.958	61.298	73.981	68.573	76.207	72.9	70.808	88.003	65.976	68.273	62.053	64.627	67.456	67.269	69.271	72.021
CNAG_05311	1249	No	6628	49.0697	67.837	9.65489	1.20063	1222	0.643	1724.5	0.0889025	1669.5	3.76962e+09	2012	NA		11.274	19.316	7.838	24.46	39.513	57.291	70.029	74.993	75.675	63.223	46.928	46.339	60.329	61.804	62.058	53.233	49.405	47.684	47.84	50.443	52.996	52.361	53.666	48.976
CNAG_00592	1250	No	6629.5	28.6602	29.745	3.81703	1.18617	1045	0.596	1594	0.171308	2094.5	2.55209e+09	1896	NA		28.891	20.626	10.559	18.067	29.876	30.195	32.228	23.001	22.689	23.944	22.554	25.784	24.097	31.408	30.464	25.928	30.221	34.265	32.19	37.193	40.304	39.409	38.381	35.571
CNAG_01088	1251	No	6638	33.5289	72.167	5.0525	1.2009	1226	0.82	2375	0.0748348	1573	3.10766e+08	1464	NA		23.186	28.571	45.492	89.975	81.643	58.881	54.617	36.333	17.808	20.608	32.052	33.691	28.091	25.574	21.284	22.019	22.389	25.275	25.728	24.086	22.485	20.904	21.278	22.723
CNAG_01008	1252	No	6638.5	23.6584	20.03	2.87406	1.23453	1667	0.544	1436	0.0889025	1669.5	2.18186e+09	1866	NA		10.688	11.367	13.637	27.325	21.256	20.918	20.005	18.982	17.34	21.027	27.764	30.718	27.904	29.667	25.403	27.57	26.59	24.818	28.021	29.256	29.789	28.095	26.335	23.327
CNAG_00164	1253	Yes	6642.5	2.17483	3.912	4.912	1.24309	1776	0.452	1186.5	0.146107	1978	1.0557e+09	1702	1009		2.434	4.912	2.384	1.371	1.106	1.036	1	1.307	1.822	1.735	2.277	2.216	1.647	1.904	2.038	2.511	2.74	1.995	2.065	2.166	2.243	2.411	3.155	3.721
CNAG_00465	1254	No	6647.5	37.5892	372.4	299.159	1.21592	1412	0.969	3547	0.0889025	1669.5	0.0455696	19	NA		373.649	148.172	14.66	1.574	1.249	1.379	1.978	4.442	12.068	10.605	7.749	5.398	6.174	8.34	13.15	27.851	28.41	20.238	23.054	19.553	28.253	34.079	55.512	54.604
CNAG_01005	1255	No	6648.5	386.272	628.15	4.12953	1.14114	613	0.639	1707.5	0.200223	2217	5.5008e+09	2111	NA		478.648	515.615	828.867	534.954	331.485	236.279	200.717	240.247	233.928	299.585	350.863	376.312	343.271	325.38	350.439	377.736	433.488	437.696	405.751	410.464	381.108	380.815	394.45	402.441
CNAG_02857	1256	No	6668	30.9534	38.471	3.33497	1.14862	693	0.701	1902.5	0.0524801	1396.5	3.15988e+10	2676	NA		16.476	45.063	20.926	17.743	29.643	51.028	54.947	50.665	47.024	35.425	23.533	21.588	25.601	27.781	31.563	25.843	25.607	24.817	23.291	25.802	26.669	29.472	32.493	29.882
CNAG_00848	1257	No	6671.5	19.3163	223.225	122.649	1.20685	1304	0.996	4529.5	0.0036067	560	258.799	278	NA		225.06	5.996	2.562	1.835	1.991	2.99	4.968	14.407	21.595	13.941	7.819	6.719	7.473	7.524	12.074	13.875	11.422	10.085	10.407	10.28	11.02	15.476	21.934	22.139
CNAG_00817	1258	Yes	6676.5	8.705	9.257	2.89382	1.27401	2188	0.4	1066.5	0.124215	1877	4.60778e+08	1545	316		4.888	7.626	9.696	13.846	12.019	14.145	9.651	6.473	8.065	9.469	10.153	9.495	8.534	8.35	8.125	8.031	8.547	8.203	7.457	7.297	7.073	7.198	7.302	7.277
CNAG_01578	1259	No	6681	19.5218	21.823	4.79596	1.09157	295	0.792	2239.5	0.0889025	1669.5	1.783e+10	2477	NA		9.969	14.466	8.319	5.749	6.086	10.579	17.14	26.442	24.66	22.615	21.002	16.876	20.459	19.37	22.411	27.327	24.835	23.732	23.024	20.706	23.375	24.54	27.27	27.572
CNAG_07420	1260	Yes	6681	14.6489	10.578	2.44567	1.21504	1398	0.281	787.5	0.0400007	1275.5	1.25321e+11	3220	784		14.799	7.317	12.638	17.895	15.433	14.434	12.78	12.313	13.148	14.898	16.043	15.891	15.874	13.813	14.593	16.567	14.965	17.101	16.452	16.188	15.273	13.148	14.61	15.4
CNAG_03282	1261	Yes	6693	8.80188	12.334	7.40062	1.36975	3846	0.263	737.5	0.00711648	724.5	2.01072e+08	1385	1119		13.394	3.47	1.927	2.768	2.469	3.958	4.96	11.535	14.261	11.44	9.209	7.457	10.386	7.217	9.956	13.742	11.358	10.4	7.754	8.486	9.316	10.964	11.417	13.401
CNAG_05194	1262	Yes	6694.5	36.286	21.38	1.73554	1.22996	1595	0.164	464	0.00884822	780.5	4.60199e+11	3855	268		42.102	40.422	33.269	29.067	35.177	44.72	50.447	39.153	38.727	38.334	33.517	37.344	41.145	37.804	37.757	34.096	32.758	30.891	33.642	33.716	33.912	32.688	29.79	30.387
CNAG_04861	1263	Yes	6697.5	77.3797	159.14	9.34636	1.34794	3415	0.376	1002	0.0524801	1396.5	3.21235e+06	884	1120		178.207	156.653	144.587	61.001	30.671	19.067	23.504	47.588	99.354	88.939	49.891	47.792	59.8	64.295	74.323	65.948	79.652	75.625	77.904	80.619	75.117	83.574	89.422	83.58
CNAG_00928	1264	Yes	6698	7.458	7.731	3.41292	1.46808	5465	0.0945	265.5	0.00105824	346.5	90445.3	621	122		8.348	6.013	3.204	4.558	5.321	8.31	8.219	10.935	10.134	8.286	6.149	6.764	7.838	7.931	8.076	8.187	6.62	7.561	6.743	7.536	7.77	7.9	8.67	7.919
CNAG_00811	1265	No	6700	65.543	71.461	6.1522	1.23542	1679	0.636	1699	0.10526	1775	4.66299e+08	1547	NA		13.87	33.293	45.88	60.063	68.945	75.759	85.331	67.136	65.728	75.991	79.007	83.452	75.069	76.478	67.976	58.132	71.153	70.185	68.702	72.217	69.913	68.067	61.707	58.978
CNAG_01537	1266	No	6700	77.8141	67.83	3.51241	1.14516	652	0.736	2011	0.0165879	962	8.61926e+10	3075	NA		38.055	40.998	26.998	43.9	56.459	81.998	94.591	90.119	93.588	89.217	78.408	81.588	86.888	94.828	89.862	82.486	84.057	83.032	81.829	85.137	91.386	93.88	91.439	86.795
CNAG_03478	1267	No	6700.5	2.43596	3.717	3.2637	1.20654	1301	0.771	2149.5	0.036285	1236	3.80429e+09	2014	NA		1.855	4.264	5.359	5.327	2.685	2.631	2.296	1.783	2.071	2.053	2.231	1.971	1.964	1.642	1.872	2.201	2.217	2.205	2.13	1.919	1.868	1.758	2.038	2.123
CNAG_01243	1268	Yes	6707	8.64496	6.231	2.10147	1.2844	2350	0.435	1150	0.0135077	898	1.06136e+10	2309	123		5.657	9.077	5.732	6.812	6.503	8.987	10.848	11.888	11.747	11.053	8.196	7.751	8.028	8.52	9.194	9.206	8.917	7.372	7.671	8.445	8.089	9.295	9.58	8.911
CNAG_02775	1269	Yes	6711	1220.73	1717.23	9.73602	1.4147	4645	0.131	378	0.036285	1236	5457.35	452	269		347.409	196.569	677.233	1439.33	1584.14	1784.8	1913.8	1277.26	637.041	848.522	1379.12	1713.85	1515.7	1676.77	1445.63	1516.8	1263.87	1250.96	1258.44	1246.95	1195.11	1094.55	1010.75	1022.85
CNAG_04015	1270	No	6714.5	3.93183	8.176	5.08392	1.24994	1853	0.612	1638.5	0.146107	1978	7.99542e+07	1245	NA		4.759	4.378	10.178	10.064	4.474	2.847	2.002	2.197	2.151	2.959	2.778	3.981	3.025	2.803	3.124	3.332	4.557	4.441	3.706	3.314	3.495	2.999	3.34	3.46
CNAG_01136	1271	Yes	6715.5	119.889	193.767	11.5434	1.20278	1259	0.47	1243	0.0889025	1669.5	2.17649e+10	2544	124		18.378	77.714	27.317	52.714	103.414	160.923	205.963	212.145	194.47	170.543	100.793	94.134	129.161	128.502	145.941	107.122	122.275	115.866	106.999	109.377	120.664	125.194	128.943	118.781
CNAG_07908	1272	No	6730.5	81.6726	198.463	22.6828	1.21483	1396	0.513	1363	0.36239	2686.5	1.10662e+08	1285	NA		9.153	25.066	13.772	39.323	81.531	150.039	207.616	182.57	132.699	106.163	78.813	71.566	84.311	98.65	97.697	74.129	66.916	60.902	59.724	64.077	65.083	67.446	66.106	56.791
CNAG_02751	1273	No	6741	181.819	3101.02	444.319	1.203	1262	0.996	4529.5	0.00711648	724.5	80.037	225	NA		3108.01	840.437	58.622	6.995	7.244	10.223	13.779	15.245	20.161	19.816	17.075	16.442	12.779	13.689	15.221	20.376	19.51	19.729	19.444	19.884	18.292	20.003	23.693	26.997
CNAG_01165	1274	Yes	6743	11.0847	10.472	3.32298	1.30438	2652	0.216	612	0.124215	1877	6.32716e+08	1602	386		10.447	5.827	4.508	10.104	11.758	11.573	10.277	6.72	6.787	8.449	12.316	14.141	14.754	12.927	11.371	11.428	13.414	12.736	13.281	14.98	13.117	11.638	11.803	11.676
CNAG_01532	1275	Yes	6747.5	9.63163	12.078	5.64717	1.42967	4913	0.204	580	0.00105824	346.5	4.08359e+06	908	785		4.201	2.599	3.845	14.677	13.775	12.273	10.535	8.029	9.033	10.232	10.746	11.015	11.455	10.476	9.026	9.523	8.82	10.716	10.132	10.648	10.33	9.703	9.508	9.862
CNAG_05695	1276	Yes	6751	26.8345	28.522	3.61478	1.36192	3686	0.337	927.5	0.0437165	1311.5	1.60596e+06	826	786		10.908	27.864	27.715	39.43	37.783	35.147	30.988	26.553	20.637	23.534	26.72	27.719	26.335	25.142	23.756	27.337	22.42	25.558	27.083	28.848	26.478	24.66	25.13	26.283
CNAG_05899	1277	Yes	6754.5	142.375	120.57	2.44872	1.37286	3910	0.182	509.5	0.036285	1236	2.42837e+07	1099	270		83.225	86.835	124.804	100.945	165.321	181.763	203.795	172.68	130.049	138.945	126.648	153.016	153.36	171.584	157.922	122.694	135.904	147.741	142.538	146.881	146.347	147.649	138.418	137.947
CNAG_02383	1278	No	6759	20.2827	26.839	2.87175	1.26936	2111	0.526	1398	0.0748348	1573	9.36155e+08	1677	NA		25.249	41.178	37.282	30.016	18.526	21.171	18.728	14.885	16.97	20.149	22.657	19.961	17.245	14.339	15.799	18.639	17.662	17.018	19.452	15.851	15.03	16.349	15.038	17.59
CNAG_06726	1279	No	6760.5	5.52829	4.514	2.5102	1.15802	765	0.602	1612.5	0.0627777	1488	5.61718e+10	2895	NA		7.503	2.989	6.253	7.163	5.538	4.192	3.244	3.553	5.798	6.987	6.588	6.925	5.139	5.481	4.986	5.353	5.614	6.455	5.55	5.615	4.798	5.543	5.789	5.623
CNAG_04327	1280	Yes	6761	61.9673	48.595	2.50128	1.23324	1642	0.444	1168.5	0.171308	2094.5	2.10551e+09	1856	1121		72.284	57.415	33.381	32.369	44.472	52.083	59.415	56.648	60.38	62.656	52.401	55.488	70.915	76.766	80.964	63.46	66.161	62.812	69.329	73.234	68.697	71.927	76.133	67.825
CNAG_00126	1281	Yes	6761.5	55.3279	59.446	3.9805	1.30047	2596	0.189	529	0.0109551	837.5	4.3778e+10	2799	271		19.945	26.649	32.687	34.658	53.911	58.465	64	50.749	45.51	64.899	71.487	79.391	66.817	58.507	53.289	39.312	70.641	76.841	71.959	66.558	56	53.198	51.247	61.15
CNAG_06369	1282	Yes	6764	18.8715	11.09	1.91118	1.27261	2161	0.352	954.5	0.0524801	1396.5	8.64606e+09	2252	787		19.358	12.347	14.31	23.261	21.312	19.158	15.38	12.171	12.944	15.416	22.677	19.65	21.552	19.661	17.644	20.204	18.329	20.918	21.657	20.968	20.186	20.724	21.295	21.794
CNAG_00520	1283	Yes	6767.5	27.2836	48.723	8.72155	1.36544	3762	0.361	976	0.0109551	837.5	4.8891e+07	1192	272		7.154	20.037	6.91	6.31	15.55	33.545	52.491	49.692	55.033	35.554	15.559	15.68	31.185	31.413	35.874	18.834	26.384	24.664	23.933	25.755	29.018	32.448	33.512	28.272
CNAG_04718	1284	No	6767.5	10.4298	10.859	3.86896	1.17642	948	0.654	1765	0.171308	2094.5	3.09383e+09	1960	NA		11.051	3.785	4.946	13.598	12.695	7.855	5.962	4.683	4.649	7.335	10.538	14.078	11.573	10.674	9.876	10.933	12.88	13.965	14.644	14.453	14.334	12.543	11.777	11.488
CNAG_07830	1285	No	6771.5	6.29613	4.43	2.33554	1.17586	939	0.627	1671.5	0.10526	1775	1.34303e+10	2386	NA		5.776	6.087	3.849	5.462	7.13	6.93	5.908	3.317	4.767	6.009	6.06	6.164	7.442	7.205	6.668	5.333	6.99	6.765	7.655	7.449	7.747	6.894	6.919	6.581
CNAG_04159	1286	No	6780	31.8381	21.263	1.84043	1.23994	1736	0.595	1589	0.124215	1877	5.62868e+08	1578	NA		40.973	46.563	29.26	25.727	25.3	31.178	30.632	34.494	31.825	32.329	35.791	33.324	29.244	29.408	28.331	34.156	30.207	30.426	27.584	30.045	31.213	31.064	31.676	33.365
CNAG_02138	1287	No	6780.5	7.12017	10.618	4.63755	1.18918	1084	0.652	1758	0.0300064	1160.5	4.18524e+10	2778	NA		2.919	13.537	5.776	4.083	4.858	8.857	11.937	12.064	9.003	7.359	6.225	6.118	6.522	7.291	8.28	7.7	4.96	4.799	4.892	5.966	6.549	7.169	7.349	6.671
CNAG_01510	1288	No	6781	36.0295	45.62	2.56436	1.147	675	0.669	1805	0.000815726	304	6.14484e+11	3997	NA		74.782	42.906	35.371	29.714	32.446	36.218	38.925	34.267	31.079	31.207	30.45	34.136	36.018	40.323	36.054	33.29	29.162	30.556	33.557	35.764	34.64	33.265	36.687	33.891
CNAG_04752	1289	No	6789	54.498	126.927	5.4691	1.17129	898	0.693	1872.5	0.270995	2428.5	6.01998e+08	1590	NA		48.556	107.401	155.328	86.944	64.182	39.498	35.228	28.401	31.5	35.356	44.25	47.595	37.683	38.847	35.326	46.581	50.392	55.495	56.974	57.381	50.771	48.738	48.687	56.839
CNAG_05327	1290	Yes	6796.5	17.8074	16.365	3.63824	1.30165	2613	0.423	1127.5	0.10526	1775	1.07545e+08	1281	1122		19.74	14.186	6.203	13.535	17.251	16.165	18.282	17.275	17.489	20.063	16.174	16.061	17.618	22.568	20.281	19.388	16.694	18.273	17.74	20.231	21.212	20.236	20.8	19.913
CNAG_02322	1291	Yes	6798	10.7257	9.109	2.04103	1.26747	2089	0.455	1198.5	0.171308	2094.5	2.4199e+08	1416	788		11.013	8.776	15.791	17.859	13.05	9.222	8.879	10.541	10.767	12.061	12.242	10.983	9.926	10.1	9.503	9.479	9.481	10.038	9.953	9.839	8.75	9.475	10.084	9.606
CNAG_03014	1292	Yes	6800.5	8.91829	7.618	2.85173	1.32753	3043	0.276	771.5	0.0627777	1488	3.63832e+08	1498	789		4.114	4.805	5.886	11.732	10.73	9.727	9.09	7.402	6.48	9.469	10.454	9.588	8.945	9.297	7.783	10.126	9.44	10.387	9.928	10.347	9.847	9.93	9.07	9.462
CNAG_01556	1293	No	6825	8.71358	11.122	6.81087	1.14899	696	0.64	1712	0.124215	1877	2.15327e+10	2540	NA		2.974	3.726	1.914	3.058	5.23	7.756	8.098	13.036	12.972	10.81	7.957	8.164	8.883	9.74	10.44	11.961	10.11	9.059	9.242	9.008	11.054	11.111	11.175	11.648
CNAG_01616	1294	Yes	6826	18.7432	13.6	2.28375	1.26026	1988	0.31	861.5	0.0300064	1160.5	4.59072e+10	2816	125		10.594	13.545	14.709	16.622	19.253	23.724	23.973	24.194	22.119	19.289	16.587	17.959	19.319	20.13	18.846	19.632	17.057	18.008	17.809	19.316	19.187	18.835	19.29	19.84
CNAG_03058	1295	No	6826.5	214.816	2511.4	1540.79	1.21658	1417	0.981	3823.5	0.0748348	1573	0.017949	13	NA		2513.03	641.355	46.475	1.889	1.775	1.631	3.294	21.325	75.165	73.137	38.744	24.401	24.662	28.937	82.052	153.379	134.27	104.284	110.087	104.506	113.901	187.617	313.997	355.661
CNAG_03463	1296	No	6828	42.1147	45.795	4.44998	1.15402	737	0.56	1478	0.10526	1775	4.95801e+10	2838	NA		32.053	19.101	23.595	54.988	52.326	24.141	13.274	19.233	30.421	38.097	49.171	53.407	47.817	44.006	42.173	45.81	50.424	53.674	59.069	56.025	48.076	48.516	51.33	54.025
CNAG_06235	1297	No	6828	84.4761	125.677	3.98811	1.18134	993	0.61	1630	0.124215	1877	1.13105e+10	2328	NA		42.059	80.126	48.231	50.998	85.663	137.651	167.736	145.532	103.252	92.929	77.075	80.251	86.116	91.677	89.016	80.922	71.807	69.124	62.534	70.929	76.613	77.343	72.526	67.316
CNAG_06785	1298	Yes	6829	9.60679	6.132	1.86391	1.23044	1602	0.397	1058.5	0.233292	2322.5	1.93261e+09	1846	387		11.122	7.098	7.478	9.497	13.23	11.234	9.91	7.219	8.925	8.644	7.962	9.491	9.893	9.136	9.541	8.673	9.714	10.02	10.243	11.555	10.185	10.275	9.325	10.193
CNAG_00117	1299	No	6840.5	71.2725	73.906	2.62556	1.2061	1295	0.646	1737.5	0.124215	1877	2.77816e+09	1931	NA		45.465	46.426	51.971	70.213	79.646	98.526	119.371	100.339	69.017	72.394	67.238	70.222	74.637	75.34	70.649	66.624	65.626	67.773	69.66	69.121	67.569	63.995	66.103	62.615
CNAG_06403	1300	Yes	6847.5	21.6858	35.129	3.95351	1.23847	1719	0.491	1304	0.0109551	837.5	6.87615e+10	2987	1123		47.023	24.231	16.398	11.894	19.809	26.301	25.608	25.098	27.129	23.523	18.287	20.136	22.911	23.044	22.234	19.087	18.095	18.61	18.751	20.105	18.395	18.301	17.982	17.507
CNAG_06835	1301	No	6849	4.87821	30.047	18.5406	1.14327	627	0.996	4529.5	0.000551214	245.5	2.75087e+08	1447	NA		31.76	3.793	6.386	5.525	3.186	1.713	1.816	3.187	4.204	4.314	4.051	3.479	2.771	2.49	3.456	4.077	4.377	3.863	3.747	3.656	3.585	3.554	3.883	4.204
CNAG_06588	1302	No	6855	6.05675	17.366	5.71006	1.05144	125	0.901	2806.5	0.0109551	837.5	8.76493e+10	3086	NA		4.482	21.053	7.937	4.542	4.255	6.76	7.881	8.68	6.999	5.83	4.323	3.772	4.68	4.953	5.611	5.553	4.138	4.615	3.687	4.692	5.14	5.356	5.176	5.247
CNAG_01207	1303	No	6860	3.37254	3.065	2.26184	1.21294	1369	0.696	1881	0.0748348	1573	4.17115e+09	2037	NA		3.874	5.494	3.694	4.488	4.36	3.047	2.695	2.429	2.748	2.925	3.431	3.56	2.829	2.718	2.466	3.197	3.456	3.531	3.622	3.026	3.283	3.423	3.263	3.382
CNAG_06282	1304	No	6861	5.88125	13.843	10.1012	1.25052	1863	0.633	1691	0.0627777	1488	1.76542e+09	1819	NA		15.364	1.967	1.521	2.377	3.504	2.655	3.689	6.937	5.954	6.037	5.052	4.759	5.381	6.158	7.604	7.153	6.428	5.597	6.46	6.164	6.312	7.641	8.412	8.024
CNAG_00107	1305	No	6866	12.2102	33.074	34.074	1.22647	1542	0.886	2704	0.200223	2217	1563.78	403	NA		34.074	2.487	1.043	1	1.034	1.068	1.164	4.769	10.311	8.671	8.324	7.754	9.939	10.974	14.101	18.936	17.382	17.179	16.195	14.464	17.014	20.676	28.255	26.23
CNAG_03295	1306	No	6866.5	13.2121	61.019	11.6509	1.07595	227	0.912	2882.5	0.0247214	1092	3.0867e+10	2665	NA		66.748	44.16	8.038	5.729	11.386	16.48	18.348	16.22	8.689	8.1	8.453	8.57	9.463	10.16	9.306	8.801	6.666	6.661	7.629	7.757	7.526	8.006	7.465	6.729
CNAG_00800	1307	No	6868	16.4772	85.516	39.2109	1.11397	430	0.885	2694.5	0.417225	2819.5	5.30974e+06	924	NA		87.754	53.538	27.291	4.805	3.457	2.238	2.303	2.705	4.369	10.893	18.971	18.362	12.66	12.87	10.022	12.748	12.164	15.84	13.952	13.572	11.321	13.443	14.034	16.14
CNAG_03204	1308	No	6882.5	26.307	146.351	19.3743	1.28604	2367	0.903	2821	0.00711648	724.5	7.65211e+06	970	NA		65.978	102.258	154.316	41.833	13.433	7.965	11.813	14.26	15.418	15.752	17.283	11.887	9.883	11.133	11.576	13.954	13.748	12.654	13.207	13.112	13.306	14.408	16.549	15.643
CNAG_06220	1309	No	6889.5	209.182	2925.32	437.94	1.27784	2243	0.991	4199.5	0.00136576	390	0.587867	57	NA		2932.01	873.963	66.585	18.567	8.658	6.695	9.363	50.198	103.102	80.135	55.939	40.324	44.695	45.97	47.134	59.114	62.288	55.821	63.79	57.844	48.337	71.481	101.955	116.406
CNAG_05889	1310	Yes	6890	13.7911	17.18	7.47081	1.32201	2943	0.398	1062.5	0.0889025	1669.5	5.78322e+07	1215	273		11.941	7.04	3.295	2.655	7.244	15.537	19.835	14.527	12.754	12.461	11.437	13.149	15.378	17.01	15.472	15.704	15.688	16.691	16.999	16.618	17.085	17.854	18.033	16.579
CNAG_02166	1311	No	6891.5	49.0866	32.57	2.00649	1.20998	1339	0.588	1566.5	0.124215	1877	5.45514e+09	2109	NA		46.745	46.467	32.36	34.289	45.147	56.048	57.735	64.93	61.312	55.947	51.176	53.384	52.891	58.023	52.546	47.685	42.496	42.029	43.337	47.105	46.992	45.19	49.003	45.241
CNAG_01294	1312	Yes	6893	9.30588	7.194	2.24723	1.29494	2505	0.0922	256	0.00136576	390	3.72737e+11	3742	790		7.644	5.768	8.478	12.962	10.212	8.612	8.167	8.395	8.028	8.422	10.497	10.434	8.539	8.45	8.334	10.451	10.118	10.669	9.662	9.516	10.064	9.015	10.291	10.613
CNAG_02302	1313	Yes	6895	3.41371	3.378	2.57629	1.33686	3204	0.303	844	0.036285	1236	6.57134e+08	1611	1010		4.43	5.521	5.261	4.207	2.712	2.961	3.664	4.41	4.359	3.017	3.039	2.88	2.91	2.459	3.528	3.334	2.851	2.628	2.829	2.143	2.967	3.094	3.526	3.199
CNAG_05972	1314	No	6900.5	6.85067	37.92	21.8237	1.32505	2997	0.83	2423.5	0.0165879	962	15365.9	518	NA		1.821	3.522	27.691	39.741	14.129	9.135	6.44	2.885	2.615	4.523	6.34	4.907	3.357	3.057	2.749	3.202	4.261	3.643	4.437	3.002	3.117	3.372	3.185	3.285
CNAG_00641	1315	Yes	6901	34.6323	28.869	2.34118	1.22494	1525	0.457	1205	0.200223	2217	3.06186e+09	1954	274		21.525	29.637	27.472	26.763	35.981	49.729	50.394	42.265	38.653	36.816	31.54	33.178	38.631	41.532	39.131	29.723	31.208	32.512	32.05	34.879	32.313	31.475	32.458	31.31
CNAG_02292	1316	No	6915	248.242	299.596	8.24467	1.15629	755	0.704	1912.5	0.478976	2947.5	1.25121e+08	1300	NA		41.354	76.118	181.416	258.926	261.092	234.211	253.487	217.633	178.393	219.137	303.294	340.95	283.545	288	269.568	290.887	285.448	295.203	284.708	292.747	294.314	275.484	261.617	270.28
CNAG_06740	1317	Yes	6917	14.718	10.63	2.21932	1.34247	3297	0.305	850	0.0273639	1125	7.76281e+08	1645	791		9.839	8.718	9.999	19.348	18.266	15.98	14.458	12.229	14.782	16.624	15.64	15.383	16.552	15.105	14.458	13.452	14.025	15.115	15.845	16.023	14.584	15.065	15.892	15.85
CNAG_06098	1318	No	6918	50.8806	150.524	31.9021	1.20719	1310	0.803	2284	0.313843	2550	846626	774	NA		155.395	112.96	51.967	9.713	4.871	5.62	6.654	7.249	15.437	39.498	74.08	70.256	48.224	40.296	41.999	54.007	61.343	63.562	62.836	59.891	50.552	51.507	59.52	73.698
CNAG_06120	1319	Yes	6923.5	65.4825	51.851	2.33348	1.33371	3143	0.33	911.5	0.0627777	1488	1.96823e+08	1381	912		38.884	52.592	90.735	77.631	59.654	58.712	65.681	58.093	52.944	64.808	69.756	77.358	68.377	64.634	68.591	70.181	68.49	73.01	77.31	65.868	63.009	62.587	58.287	64.388
CNAG_03827	1320	Yes	6924	8.35446	6.428	2.16323	1.33333	3135	0.205	585	0.0165879	962	8.41782e+09	2242	1124		11.954	8.929	8.106	6.916	6.532	5.526	5.578	9.065	9.987	9.13	7.068	7.612	8.848	8.962	8.928	9.129	7.894	7.832	7.964	8.984	8.519	9.312	9.463	8.269
CNAG_07900	1321	Yes	6925.5	9.96808	9.261	3.09762	1.30859	2722	0.292	812.5	0.146107	1978	2.33316e+08	1413	275		4.415	4.603	7.411	11.063	12.108	12.344	13.676	10.27	10.229	10.112	8.802	9.993	11.518	8.881	9.299	9.343	9.805	11.43	12.228	11.825	10.62	10.549	8.225	10.485
CNAG_07417	1322	No	6928.5	6.36562	12.147	4.53316	1.24254	1770	0.7	1897.5	0.146107	1978	1.08959e+08	1283	NA		5.567	8.169	12.424	15.585	14.615	9.014	6.902	3.961	3.438	4.226	5.773	5.306	5.039	4.771	4.743	3.804	5.348	5.362	5.268	5.56	4.72	5.446	3.593	4.141
CNAG_00361	1323	No	6937.5	104.649	50.795	1.66239	1.17113	896	0.599	1604	0.233292	2322.5	5.60072e+09	2115	NA		114.729	86.278	76.684	96.479	102.768	98.479	93.238	78.712	77.007	92.609	113.164	125.604	117.01	127.479	119.496	115.08	101.417	108.319	114.924	120.191	117.228	113.094	102.38	99.199
CNAG_05167	1324	No	6942.5	69.8248	564.866	484.618	1.2234	1499	0.951	3291	0.171308	2094.5	0.619297	58	NA		566.034	88.744	3.331	1.193	1.168	1.171	1.5	9.891	33.945	35.123	25.883	13.904	18.999	17.83	33.712	64.772	83.074	67.411	67.5	67.341	71.5	97.436	141.016	163.316
CNAG_03285	1325	No	6952.5	55.7978	43.373	2.03644	1.23172	1619	0.65	1749.5	0.0165879	962	2.71777e+10	2622	NA		41.848	85.221	79.321	69.693	62.485	59.031	61.294	51.926	44.221	50.383	59.18	61.928	57.91	51.601	47.62	50.751	49.022	49.141	52.274	53.588	52.329	52.041	48.355	47.985
CNAG_07513	1326	No	6965	7.65729	7.129	2.19936	1.09688	346	0.678	1832.5	0.0300064	1160.5	2.95401e+11	3626	NA		9.076	13.073	7.028	7.142	6.984	8.877	9.377	9.147	7.006	6.864	6.547	6.979	6.852	7.568	7.201	7.294	5.944	6.366	6.794	7.306	7.638	7.24	8.09	7.382
CNAG_04403	1327	No	6966.5	12.8226	17.665	2.91014	1.29345	2482	0.699	1893	0.0300064	1160.5	2.58603e+08	1431	NA		26.913	10.83	11.727	14.568	9.868	9.248	10.005	13.529	15.982	13.64	12.337	11.15	11.47	9.693	12.382	13.367	13.362	12.42	12.076	12.287	12.481	12.34	12.356	13.712
CNAG_06713	1328	No	6973	68.8233	69.537	2.81696	1.10102	382	0.709	1930	0.146107	1978	3.18317e+10	2683	NA		38.271	68.415	52.999	53.486	74.146	93.447	107.808	89.525	73.708	72.924	73.987	77.816	76.393	83.202	73.489	61.763	57.382	56.992	57.71	61.906	63.992	61.64	63.61	57.149
CNAG_05314	1329	Yes	6974.5	87.4328	62.392	2.26159	1.26876	2104	0.471	1245	0.0889025	1669.5	3.07241e+09	1956	276		55.983	49.455	52.565	55.519	96.003	105.807	111.847	105.468	109.402	107.758	75.625	81.596	105.876	111.544	109.76	75.952	85.659	87.156	83.902	89.782	87.472	88.531	89.27	76.455
CNAG_00127	1330	No	6975.5	8.44408	18.448	4.94525	1.33741	3212	0.523	1390.5	0.0036067	560	1.68787e+09	1813	NA		4.676	23.124	18.18	11.433	5.759	5.287	6.368	9.655	9.529	9.472	8.488	6.551	6.422	6.931	9.728	8.112	7.064	6.602	5.738	5.462	5.953	7.169	7.63	7.325
CNAG_00287	1331	No	6998.5	147.311	232.691	20.3925	1.1769	951	0.737	2015.5	0.548307	3086	6.44887e+06	946	NA		41.44	20.75	11.999	63.775	109.168	127.859	145.342	128.401	94.652	122.525	169.162	209.534	240.242	244.69	224.863	213.649	172.866	173.286	167.5	175.17	178.635	178.241	168.497	153.22
CNAG_06215	1332	No	7000.5	12.774	17.024	10.869	1.31061	2756	0.655	1766.5	0.0247214	1092	2.01944e+08	1386	NA		4.266	2.339	1.725	6.345	10.763	15.175	16.192	18.749	15.621	15.149	12.215	14.262	15.874	15.269	15.307	12.957	12.638	15.094	13.046	13.724	16.286	15.653	14.327	13.599
CNAG_07418	1333	Yes	7001	55.0005	50.354	3.19016	1.37855	4002	0.222	630	0.0748348	1573	1.1811e+06	796	792		25.09	22.991	48.617	66.638	55.473	55.162	49.23	39.825	36.782	52.776	66.558	73.345	64.922	68.652	57.748	60.117	56.625	63.977	59.99	63.421	61.875	59.846	51.652	58.701
CNAG_06201	1334	No	7003.5	13.929	74.758	72.7447	1.19041	1098	0.95	3273	0.233292	2322.5	481.596	310	NA		75.8	12.3	1.42	1.048	1.042	1.084	1.402	4.382	9.704	8.89	9.042	9.224	7.887	9.722	11.84	18.1	17.406	16.435	15.827	14.542	16.99	21.828	23.5	24.882
CNAG_05403	1335	No	7004	5.96363	3.474	1.78919	1.19406	1142	0.669	1805	0.124215	1877	7.02766e+09	2180	NA		7.736	7.032	7.876	7.505	5.701	6.515	5.337	7.755	7.349	6.755	5.338	4.402	5.141	4.819	5.686	5.826	5.817	5.165	5.132	4.636	5.38	5.346	5.424	5.454
CNAG_01043	1336	No	7008	233.689	1876.01	308.14	1.18931	1086	0.99	4152	0.0748348	1573	44.1816	197	NA		1882.12	240.641	20.968	6.108	13.505	25.883	47.949	90.897	188.779	209.658	178.511	154.826	142.325	152.796	167.848	212.66	225.662	213.381	211.202	201.794	203.917	240.511	274.003	302.581
CNAG_03857	1337	No	7009	299.032	774.583	9.50442	1.22275	1485	0.578	1539	0.146107	1978	3.70373e+09	2007	NA		274.136	375.619	865.663	554.506	404.112	211.596	195.128	124.012	91.08	137.418	192.587	253.496	250.337	260.477	247.47	208.979	271.829	324.411	352.623	357.139	336.855	308.625	287.303	291.368
CNAG_06237	1338	Yes	7009.5	75.8382	82.684	2.68519	1.36162	3684	0.323	890	0.0524801	1396.5	1.4366e+07	1039	793		64.247	49.065	83.184	131.749	120.327	107.777	100.754	71.857	53.095	69.546	82.629	81.185	65.229	73.766	60.334	66.674	67.604	73.554	73.517	70.922	64.439	66.219	60.808	61.636
CNAG_04086	1339	Yes	7010.5	2.38004	2.657	3.27678	1.17369	921	0.358	973	0.171308	2094.5	7.66768e+10	3022	126		1.334	1.551	1.167	1.5	1.396	2.326	2.368	3.071	3.824	3.002	1.776	1.773	2.371	2.153	2.483	2.175	3.605	2.655	2.492	2.118	2.392	3.017	3.192	3.38
CNAG_00661	1340	Yes	7011	8.54283	11.728	5.69308	1.27705	2232	0.141	406.5	0.00175376	433.5	5.51436e+11	3939	794		2.499	7.448	8.509	14.227	10.106	7.208	7.185	7.842	9.764	10.086	10.028	8.407	7.79	8.532	8.525	8.567	8.746	9.292	7.503	8.429	7.69	7.891	9.423	9.331
CNAG_00658	1341	No	7011.5	14.7298	16.533	2.49094	1.29028	2427	0.664	1793	0.0300064	1160.5	7.229e+08	1631	NA		18.191	11.861	26.257	27.622	19.981	15.423	11.089	12.288	12.367	14.28	15.525	13.882	13.855	12.217	12.652	12.147	13.228	13.961	12.665	13.996	12.725	12.909	11.766	12.628
CNAG_01417	1342	No	7011.5	14.9347	192.773	193.773	1.12828	525	0.998	4789.5	0.0627777	1488	57.49	209	NA		193.773	21.356	1.188	1.086	1.074	1	1.145	2.74	6.177	6.522	5.638	4.273	5.871	5.757	9.265	11.643	10.356	7.714	9.068	6.704	7.846	9.875	13.97	14.392
CNAG_04460	1343	Yes	7011.5	73.6427	80.438	4.49199	1.29532	2511	0.476	1258.5	0.146107	1978	8.83898e+07	1264	277		23.035	42.177	68.393	89.667	94.834	100.957	103.473	82.175	73.972	77.58	77.848	84.366	84.804	81.955	73.707	71.141	67.881	69.543	68.204	70.174	67.597	66.412	63.547	63.984
CNAG_04181	1344	No	7023	19.8908	18.509	2.68096	1.19085	1108	0.638	1705	0.10526	1775	1.57744e+10	2435	NA		16.158	26.969	11.011	15.136	15.079	25.513	29.52	25.77	18.73	18.874	21.282	17.715	18.801	18.241	22.912	22.046	20.291	19.786	16.467	19.381	17.961	21.741	18.05	19.946
CNAG_04190	1345	No	7024.5	45.0874	60.31	4.72215	1.09941	372	0.574	1527.5	0.0135077	898	9.34486e+11	4227	NA		16.203	41.811	28.781	35.315	29.765	39.209	56.739	76.513	65.553	54.757	46.469	35.733	44.282	49.824	52.46	56.175	41.104	40.541	39.402	40.12	44.015	47.051	53.465	46.81
CNAG_04234	1346	Yes	7024.5	30.0339	14.691	1.59703	1.39449	4292	0.23	655.5	0.0165879	962	2.76654e+07	1115	913		38.371	33.745	39.298	33.915	28.189	26.089	26.074	32.869	29.546	31.302	34.01	30.884	26.437	27.323	25.97	33.263	26.967	30.367	27.775	26.802	24.607	29.995	26.182	30.834
CNAG_04944	1347	No	7038	41.9903	204.177	17.7936	1.10907	415	0.969	3547	0.036285	1236	1.87699e+09	1840	NA		216.335	152.24	75.978	72.368	39.616	18.519	14.017	12.158	15.283	22.052	27.338	31.135	24.994	25.511	21.612	24.936	26.766	26.846	30.077	29.062	26.1	23.245	25.133	26.447
CNAG_04963	1348	No	7042	455.567	2982.57	42.9	1.2338	1655	0.91	2869	0.10526	1775	544446	743	NA		679.631	1442.96	3053.75	1490.68	646.987	208.979	106.736	71.183	132.876	190.925	198.317	206.228	208.269	185.59	180.638	177.61	216.924	231.241	233.371	228.529	203.83	204.363	211.285	222.713
CNAG_02534	1349	Yes	7044	24.3273	31.295	6.18902	1.24379	1778	0.356	964.5	0.0524801	1396.5	5.81951e+10	2905	127		6.031	13.176	8.286	11.283	20.296	29.241	37.059	37.326	34.262	27.106	21.36	20.718	27.485	30.091	30.344	25.459	27.399	26.014	24.736	25.836	24.25	25.412	26.279	24.407
CNAG_05421	1350	No	7048	14.4447	11.125	2.36486	1.14679	672	0.66	1778	0.124215	1877	3.55435e+10	2721	NA		18.84	8.151	13.489	16.948	17.503	12.465	11.627	10.198	11.978	13.369	15.252	19.276	16.441	14.837	13.276	15.548	14.583	14.854	16.177	14.748	14.337	14.319	14.333	14.123
CNAG_02092	1351	No	7058.5	15.9617	13.504	3.03312	1.18101	989	0.644	1730	0.0889025	1669.5	3.12045e+10	2670	NA		9.56	6.642	8.365	16.196	19.392	16.865	13.953	13.39	16.961	19.322	18.996	20.146	19.34	18.222	18.225	15.017	16.286	17.513	16.709	16.945	16.166	16.085	16.674	16.111
CNAG_05881	1352	No	7063.5	69.5438	60.595	2.89206	1.21925	1458	0.611	1634	0.0524801	1396.5	2.38114e+10	2575	NA		42.36	37.57	32.026	44.462	56.741	65.898	89.494	76.931	70.089	76.417	72.263	75.701	81.311	92.621	86.722	75.068	71.137	73.191	73.069	78.044	73.533	77.023	76.687	70.694
CNAG_05463	1353	No	7064.5	25.9068	40.26	15.4405	1.31306	2800	0.517	1370.5	0.124215	1877	1.10623e+07	1017	NA		20.75	6.711	2.788	5.509	14.744	21.221	25.732	20.371	25.113	22.93	19.118	26.685	37.206	43.048	35.96	23.23	28.079	29.841	33.076	37.295	37.552	37.754	35.26	31.79
CNAG_06962	1354	No	7070	2.29292	4.074	4.72395	1.27349	2179	0.531	1413.5	0.0576289	1448.5	4.06501e+09	2029	NA		5.168	1.542	1.094	1.216	1.37	1.521	1.357	2.146	2.757	2.14	2.058	2.058	1.835	1.979	1.917	3.006	2.754	2.629	2.364	2.222	2.621	2.698	2.94	3.638
CNAG_01094	1355	Yes	7073	21.6664	26.265	4.09619	1.11918	455	0.499	1322.5	0.270995	2428.5	5.26505e+10	2867	128		13.352	20.499	8.483	12.87	16.617	26.835	29.035	34.748	30.946	27.226	22.84	19.932	22.076	21.27	21.966	26.233	20.436	19.677	19.587	19.493	22.191	21.612	22.235	19.834
CNAG_02901	1356	No	7076.5	65.0667	86.166	9.01097	1.16963	875	0.648	1746.5	0.036285	1236	1.24845e+11	3219	NA		10.756	23.516	16.952	36.232	51.348	54.218	73.949	96.922	86.361	72.974	60.572	54.565	81.872	73.78	79.686	86.474	83.336	78.022	68.073	70.032	73.014	74.41	80.175	74.363
CNAG_03191	1357	Yes	7076.5	27.5476	40.013	3.21838	1.33542	3174	0.41	1092	0.0889025	1669.5	3.27911e+07	1141	795		33.26	18.037	44.316	58.05	37.012	24.849	21.142	20.436	21.616	28.141	34.908	32.735	24.92	25.712	24.184	25.556	23.81	25.485	24.829	23.844	21.982	21.682	22.11	22.526
CNAG_00860	1358	Yes	7082.5	4.87908	4.66	2.97877	1.27986	2277	0.374	994.5	0.146107	1978	1.83027e+09	1833	796		3.183	2.355	4.363	7.015	6.551	4.555	3.159	4.793	4.322	4.265	5.035	5.633	4.842	4.596	4.573	5.094	5.462	5.342	5.485	5.748	5.313	5.411	4.881	5.122
CNAG_04469	1359	Yes	7083	9.23058	14.806	4.35509	1.3193	2899	0.485	1283.5	0.0524801	1396.5	3.80339e+08	1504	129		9.147	10.143	7.587	4.413	7.205	12.787	16.28	19.219	13.392	9.863	8.165	6.991	7.195	6.515	8.194	8.268	7.431	6.859	8.009	8.435	8.02	9.11	9.39	8.916
CNAG_02868	1360	No	7085	16.1292	17.012	2.60143	1.23496	1673	0.521	1380.5	0.0437165	1311.5	3.55374e+10	2720	NA		19.51	24.833	10.623	11.242	14.203	24.587	27.635	17.195	16.91	16.796	14.791	13.812	15.708	16.181	16.447	13.498	13.758	13.113	13.619	14.808	15.124	15.31	14.401	12.996
CNAG_04504	1361	No	7107.5	31.4558	68.113	5.51618	1.12352	493	0.952	3304.5	0.0202897	1029	9.54159e+09	2281	NA		28.616	72.669	19.814	15.082	33.778	70.706	83.195	70.34	45.157	27.137	20.043	19.202	19.677	21.665	23.298	21.472	18.908	17.178	17.143	21.252	22.346	23.33	22.56	20.371
CNAG_05861	1362	No	7109.5	3.70083	3.778	2.38439	1.23557	1682	0.748	2050.5	0.0627777	1488	2.49117e+09	1889	NA		6.507	4.267	5.829	4.658	3.651	2.729	3.105	3.588	4.561	3.308	3.042	2.994	2.908	3.098	3.274	3.143	3.851	3.495	3.227	3.28	3.446	3.423	3.487	3.949
CNAG_02371	1363	Yes	7113	8.15683	5.735	1.92203	1.20153	1238	0.487	1288.5	0.417225	2819.5	1.41669e+09	1767	1011		6.742	11.955	6.898	8.454	7.417	8.143	8.467	11.547	11.615	8.547	7.725	6.815	7.66	7.238	8.026	9.818	7.049	7.671	6.738	6.22	7.02	8.299	7.908	7.792
CNAG_04314	1364	No	7113	17.0242	122.924	112.042	1.21185	1357	0.955	3338	0.200223	2217	46.4853	201	NA		124.031	32.209	6.031	1.642	1.107	1.141	1.408	4.011	10.352	8.532	6.64	7.553	7.228	9.085	12.574	18.148	19.479	15.091	16.391	14.202	18.161	20.921	23.648	28.996
CNAG_06724	1365	No	7119.5	13.0717	27.528	4.1014	1.22302	1489	0.746	2046	0.00105824	346.5	1.28586e+11	3238	NA		16.975	36.404	24.636	12.902	10.189	10.923	11.242	13.751	14.86	13.102	10.128	10.163	10.647	10.877	12.429	10.8	10.066	8.876	9.5	10.534	11.14	11.815	10.973	10.788
CNAG_01313	1366	No	7121.5	64.7469	67.936	3.97417	1.17096	893	0.556	1464.5	0.0748348	1573	1.17455e+11	3191	NA		70.986	22.842	42.181	64.843	69.545	41.715	33.817	29.254	39.051	72.484	81.326	81.739	75.345	56.377	67.238	65.309	82.656	87.791	90.778	86.415	76.227	68.551	68.174	79.281
CNAG_00809	1367	No	7123	110.44	264.161	10.5849	1.13172	551	0.868	2593	0.0247214	1092	5.54465e+10	2887	NA		27.56	169.967	88.672	50.812	84.994	195.275	291.721	237.568	170.793	120.559	73.715	67.079	95.091	107.31	111.899	90.008	81.632	76.253	74.787	82.371	89.338	92.234	91.647	79.267
CNAG_06903	1368	No	7128.5	8.73592	8.592	4.50694	1.19543	1160	0.627	1671.5	0.036285	1236	8.32592e+10	3061	NA		5.46	2.45	4.518	9.71	10.557	7.628	6.994	5.913	9.381	10.459	11.042	10.908	10.402	9.996	8.792	8.976	9.25	9.798	9.743	9.772	9.476	9.489	9.54	9.408
CNAG_01674	1369	No	7146	2.455	2.22	2.35366	1.14089	612	0.679	1837	0.135161	1925	4.09511e+10	2772	NA		3.606	3.86	2.446	1.913	1.813	1.696	1.9	1.64	1.813	2.402	3.074	2.433	2.316	2.104	2.575	2.481	2.791	2.856	2.463	2.397	2.389	2.459	2.813	2.68
CNAG_05553	1370	Yes	7159.5	13.9984	12.256	2.94632	1.33576	3182	0.176	490.5	0.036285	1236	8.6119e+09	2251	797		6.297	6.615	11.968	18.553	18.506	12.575	11.121	11.014	14.902	15.415	14.85	16.277	15.979	15.881	14.391	13.278	16.573	16.228	15.342	13.576	14.219	12.812	14.612	14.978
CNAG_07960	1371	No	7181.5	6.14213	17.473	13.401	1.26643	2078	0.788	2217	0.0889025	1669.5	6.00867e+07	1217	NA		18.882	6.223	2.036	1.409	2.289	4.81	7.259	5.685	4.633	5.711	5.563	5.891	6.807	6.793	6.089	7.624	5.714	6.325	5.381	5.773	6.769	6.073	6.954	6.718
CNAG_06230	1372	Yes	7191.5	5.09175	4.442	2.14632	1.27088	2133	0.234	667.5	0.0247214	1092	1.46798e+11	3299	1012		4.377	8.317	8.039	4.385	4.447	4.29	4.598	5.878	6.577	5.817	3.963	3.875	4.643	4.707	5.201	4.131	4.752	4.555	4.875	4.505	4.796	5.824	4.876	4.774
CNAG_01863	1373	No	7195.5	26.6737	27.401	3.07756	1.12676	512	0.501	1328.5	0.0202897	1029	1.11879e+12	4326	NA		13.189	24.459	14.241	21.748	23.192	28.692	34.798	40.59	37.799	33.416	27.179	23.273	26.435	26.764	28.96	29.469	25.685	24.083	24.065	23.208	26.004	26.62	29.638	26.662
CNAG_00151	1374	No	7198	20.6771	21.47	3.93627	1.24538	1797	0.571	1516	0.0627777	1488	1.39212e+10	2397	NA		9.643	10.374	7.312	12.304	16.658	24.203	28.584	28.782	27.213	24.944	21.764	20.271	26.749	25.068	24.454	21.96	20.091	20.173	18.793	20.539	22.362	22.186	21.857	19.967
CNAG_02224	1375	Yes	7199	17.8618	12.101	1.8697	1.25616	1934	0.157	447	0.0247214	1092	3.61474e+11	3726	1125		26.015	14.425	15.415	13.914	17.731	23.742	23.681	18.24	14.245	16.722	18.157	20.774	17.173	17.826	15.515	17.996	16.193	16.685	18.923	18.671	17.312	17.068	16.58	15.68
CNAG_04989	1376	No	7201.5	23.0342	26.031	6.69482	1.20153	1237	0.732	1998.5	0.200223	2217	1.29441e+09	1749	NA		16.857	5.588	4.571	7.955	13.869	22.262	25.645	29.787	24.267	21.049	24.944	28.064	30.602	29.549	30.072	27.764	26.127	25.105	25.69	25.81	28.177	26.555	25.651	26.861
CNAG_06022	1377	No	7212	4.38275	4.053	3.54107	1.22514	1527	0.616	1648	0.124215	1877	6.4462e+09	2160	NA		3.138	3.422	1.595	2.214	3.555	4.784	5.182	4.248	4.785	4.046	3.994	4.297	5.453	5.212	4.732	4.09	4.622	4.757	4.913	5.648	5.231	5.083	4.915	5.27
CNAG_01764	1378	No	7214	11.5255	21.184	5.85537	1.20173	1243	0.706	1920	0.0627777	1488	2.25732e+10	2563	NA		25.547	11.483	4.363	6.49	7.751	9.633	9.917	8.719	9.12	9.391	11.196	11.6	12.754	14.52	13.495	12.52	10.734	10.483	11.116	12.384	13.985	13.899	12.841	12.671
CNAG_03211	1379	No	7217.5	2.23067	3.065	2.96727	1.22217	1481	0.724	1981	0.0889025	1669.5	5.00585e+09	2086	NA		3.157	4.623	2.429	3.064	1.905	2.061	2.237	3.005	2.754	2.003	1.697	1.607	1.558	1.739	1.934	2.075	2.085	1.962	1.821	1.874	1.825	2.248	2.002	1.871
CNAG_01539	1380	No	7220.5	878.283	1244.74	5.32051	1.29984	2581	0.549	1446.5	0.124215	1877	1.37958e+08	1316	NA		489.184	784.688	1532.84	1398.07	1291.54	1027.82	866.866	660.079	288.1	329.057	578.996	858.275	891.751	1038.94	944.628	937.523	1021.46	1049.58	1059.72	1033.26	892.847	763.1	669.392	671.079
CNAG_04755	1381	No	7221.5	11.5967	10.62	2.22959	1.16408	826	0.791	2234	0.0437165	1311.5	5.05307e+10	2850	NA		19.257	18.985	12.707	9.281	11.768	14.211	12.803	15.968	16.357	12.535	9.593	9.646	9.294	9.622	9.964	9.879	9.355	9.149	8.637	9.556	9.702	9.73	10.577	9.745
CNAG_01027	1382	No	7224	198.909	249.324	10.1572	1.21407	1383	0.589	1573.5	0.36239	2686.5	5.735e+08	1581	NA		276.551	146.309	27.227	83.37	188.674	207.177	203.603	165.059	162.531	187.611	179.32	214.47	217.482	235.738	249.854	190.035	210.755	218.777	238.017	255.403	239.947	235.249	228.574	212.092
CNAG_03297	1383	Yes	7227	118.873	59.521	1.67412	1.35357	3527	0.307	854.5	0.0437165	1311.5	4.36259e+08	1534	798		102.971	88.295	140.143	147.816	122.717	93.24	94.484	95.434	90.129	117.962	144.685	140.245	125.028	123.745	124.783	133.275	125.578	123.85	125.091	126.5	119.548	116.092	114.866	116.479
CNAG_00923	1384	No	7229	4.80183	28.413	20.501	1.13335	559	0.985	3951.5	0.0524801	1396.5	1.4087e+08	1322	NA		29.87	8.335	4.119	3.46	1.959	1.457	1.574	1.983	2.874	4.196	4.704	3.413	3.038	2.901	2.974	4.125	4.26	4.006	4.189	3.593	3.975	4.141	4.77	5.328
CNAG_04360	1385	Yes	7244	71.943	93.099	3.64704	1.39451	4293	0.419	1113.5	0.0109551	837.5	9.60403e+06	1000	914		35.171	70.081	128.27	117.962	83.548	74.601	77.367	57.777	54.577	66.457	82.844	83.145	69.369	72.733	63.417	72.685	62.245	65.012	64.726	69.743	65.695	65.352	62.905	60.949
CNAG_04492	1386	Yes	7246.5	6.07129	5.235	2.1246	1.36346	3719	0.41	1092	0.0300064	1160.5	9.87334e+07	1275	799		5.544	5.278	6.984	9.89	7.494	6.554	4.655	5.631	6.936	6.393	6.135	6.797	5.708	5.195	5.127	5.895	5.991	5.749	5.832	5.558	5.436	6.16	5.085	5.684
CNAG_03412	1387	No	7247.5	32.4038	107.064	23.7216	1.11365	429	0.971	3596	0.0889025	1669.5	4.76841e+08	1553	NA		111.776	42.138	45.487	43.859	29.504	10.819	6.495	4.712	5.425	15.377	31.505	35.735	30.422	26.316	24.245	28.249	32.161	37.864	42.267	40.51	34.174	31.624	32.719	34.307
CNAG_01686	1388	No	7248.5	38.114	234.78	97.7367	1.2632	2027	0.897	2773.5	0.200223	2217	107.444	231	NA		237.207	166.604	63.184	12.17	3.003	2.427	3.135	6.612	15.472	17.625	22.567	18.902	15.873	14.975	19.566	26.503	31.275	27.853	30.114	28.87	27.37	31.202	42.677	49.549
CNAG_05836	1389	Yes	7253	15.3625	14.646	2.68055	1.39133	4230	0.128	365.5	0.0300064	1160.5	3.62408e+08	1497	1013		19.834	23.361	13.578	8.715	10.545	12.646	12.395	12.782	17.649	18.445	16.661	16.898	13.832	12.951	13.541	18.005	15.336	16.284	17.185	16.224	13.68	14.78	15.85	17.524
CNAG_06248	1390	No	7258	80.9016	132.394	7.79885	1.16905	870	0.606	1621	0.313843	2550	7.89587e+09	2217	NA		19.473	37.801	27.226	28.887	54.561	97.543	137.542	151.867	144.211	109.942	76.537	82.388	94.131	109.575	110.891	86.172	75.903	67.424	64.686	71.788	76.202	73.43	78.337	65.122
CNAG_04498	1391	Yes	7260	6.36608	6.927	5.03907	1.21864	1448	0.393	1046.5	0.171308	2094.5	3.12537e+10	2671	1126		6.696	2.639	1.715	3.642	6.555	6.28	6.383	4.856	4.201	5.195	7.614	7.455	8.578	7.751	6.324	7.32	7.315	7.39	8.642	8.217	7.147	6.774	6.978	7.119
CNAG_07510	1392	Yes	7260.5	185.058	79.765	1.55111	1.41591	4669	0.0986	275	0.0889025	1669.5	133840	647	278		154.885	159.08	173.77	199.328	196.645	182.663	224.501	197.033	144.736	162.097	196.676	212.216	189.246	213.493	192.594	191.265	178.231	170.845	179.718	194.82	189.227	190.147	177.302	170.88
CNAG_00060	1393	No	7265.5	29.687	30.009	2.96793	1.22251	1484	0.551	1450.5	0.0627777	1488	4.97847e+10	2843	NA		18.222	38.939	16.535	15.249	19.804	32.245	39.048	45.258	42.481	34.726	28.704	26.84	32.221	33.329	32.648	32.933	29.417	28.894	28.352	25.923	26.053	29.175	28.471	27.021
CNAG_03404	1394	Yes	7272	2.92812	1.822	1.90964	1.20116	1232	0.177	495.5	0.0524801	1396.5	8.0872e+11	4148	388		3.396	2.003	2.011	3.822	3.825	2.769	2.428	2.524	2.186	2.735	2.918	3.304	2.945	2.516	2.527	2.827	3.507	3.491	3.094	3.112	3.07	3.027	2.888	3.35
CNAG_04653	1395	Yes	7272	6.44075	5.018	2.2236	1.36939	3840	0.132	381	0.10526	1775	9.99373e+07	1276	130		5.502	7.643	5.383	6.77	5.131	5.584	4.887	8.679	9.119	7.534	6.745	5.914	6.059	5.747	7.375	6.585	6.656	6.202	4.101	6.178	5.393	6.732	7.646	7.013
CNAG_07319	1396	No	7272.5	29.0811	219.282	220.282	1.2471	1825	0.942	3177.5	0.200223	2217	0.449682	53	NA		220.282	27.175	1.778	1.408	1	1.089	1.172	8.408	19.864	13.283	11.922	10.178	10.114	11.668	21.148	36.914	34.27	25.899	32.268	25.972	29.218	41.87	53.833	57.213
CNAG_02361	1397	No	7273.5	64.1549	128.757	4.43215	1.09445	304	0.897	2773.5	0.10526	1775	1.50228e+10	2421	NA		51.703	92.542	68.006	53.894	82.414	149.79	166.272	107.151	55.406	40.179	37.515	46.843	50.384	59.27	57.617	55.424	41.081	41.421	39.97	50.476	50.587	51.931	47.381	42.461
CNAG_03359	1398	No	7274	3681.26	7434.06	4.04165	1.28191	2313	0.776	2168.5	0.0524801	1396.5	2.14871e+08	1396	NA		2444.09	3165.26	9878.15	5680.24	4480.28	3189.43	2846.35	3488.6	3179.08	3393.04	3200.7	3139.11	2793.57	2726.38	3104.9	2929.09	3993.48	3861.46	3632.59	3460.03	3299.94	3246.58	3437.89	3780.09
CNAG_04041	1399	Yes	7282.5	7.35825	9.299	5.13105	1.29557	2518	0.481	1273.5	0.0627777	1488	3.65987e+09	2003	131		4.884	3.521	2.251	4.274	7.506	8.3	9.581	11.55	10.661	9.43	6.074	7.246	8.336	8.838	8.629	6.147	7.052	6.863	7.346	6.869	7.278	7.701	8.418	7.843
CNAG_02532	1400	No	7292	39.7621	108.015	28.9325	1.21002	1340	0.579	1543.5	0.171308	2094.5	1.07647e+10	2314	NA		3.867	9.483	13.563	17.97	27.273	50.724	79.7	111.882	94.404	68.967	43.056	31.721	29.478	35.31	39.963	42.669	36.813	30.112	26.499	27.84	31.751	35.411	34.491	31.344
CNAG_05838	1401	No	7293	19.973	23.701	2.86813	1.28106	2301	0.671	1814.5	0.0524801	1396.5	1.49752e+09	1781	NA		33.929	26.2	36.388	27.115	16.755	14.442	12.687	15.567	18.707	20.596	21.097	19.192	16.055	17.586	17.811	20.074	17.265	17.03	17.94	18.269	17.006	18.442	19.71	19.488
CNAG_03731	1402	No	7294.5	10.1285	21.378	10.6297	1.1526	725	0.819	2369.5	0.0247214	1092	9.44762e+10	3108	NA		2.22	15.485	7.612	4.643	8.402	20.436	23.598	20.89	15.483	10.266	7.308	6.959	8.508	7.662	9.957	8.954	8.178	6.471	6.445	7.87	8.715	9.425	8.286	9.312
CNAG_05532	1403	Yes	7301	33.282	37.058	2.93333	1.35125	3475	0.268	749	0.036285	1236	1.87778e+09	1841	800		34.114	20.863	19.168	56.226	47.116	33.664	24.874	20.649	25.27	32.942	42.105	38.395	35.51	32.093	31.678	36.939	34.928	34.871	36.476	34.427	31.39	33.727	30.947	30.397
CNAG_01643	1404	No	7303.5	36.2137	29.681	2.50512	1.22525	1529	0.511	1357	0.233292	2322.5	5.11919e+09	2095	NA		22.767	19.72	33.254	41.407	39.503	29.095	24.257	19.823	21.069	35.01	39.263	38.791	37.882	36.791	35.711	36.064	48.721	46.856	49.401	48.659	39.821	43.611	42.728	38.925
CNAG_05731	1405	No	7308.5	44.8357	143.036	7.27323	1.23135	1615	0.83	2423.5	0.124215	1877	2.07923e+08	1393	NA		22.801	76.412	165.837	105.075	58.524	40.158	38.03	36.057	34.426	40.006	38.693	36.176	29.564	29.81	31.083	34.053	35.818	35.956	33.772	31.781	29.317	29.354	29.43	33.924
CNAG_02137	1406	Yes	7313	10.6272	11.02	2.83331	1.3353	3172	0.243	688.5	0.0889025	1669.5	1.50505e+09	1783	801		8.959	10.153	12.756	17.031	11.235	6.091	6.011	7.421	8.602	10.822	11.46	11.149	11.177	9.526	9.989	11.617	10.705	10.957	11.33	11.467	11.03	10.337	12.41	12.818
CNAG_03523	1407	Yes	7313.5	20.7565	15.08	2.18703	1.2732	2174	0.455	1198.5	0.124215	1877	4.60259e+09	2064	317		16.613	12.704	14.826	15.515	20.272	27.784	25.843	24.221	22.064	20.737	22.101	24.628	24.647	24.654	23.649	21.691	21.863	18.808	19.551	22.324	18.65	18.449	18.511	18.052
CNAG_01289	1408	Yes	7322.5	19.851	28.537	4.01405	1.23335	1647	0.49	1298	0.233292	2322.5	4.39705e+09	2055	802		9.468	17.652	19.44	38.005	34.062	28.43	22.514	18.888	16.554	17.498	20.046	17.397	17.015	13.667	15.644	19.114	20.777	20.594	20.473	17.133	19.145	18.555	14.903	19.451
CNAG_00834	1409	No	7323	24.4011	299.607	288.255	1.18762	1063	0.996	4529.5	0.0889025	1669.5	0.721128	61	NA		300.65	11.511	1.375	1.247	1.212	1.043	1.574	6.009	11.22	8.482	5.992	4.698	4.947	6.571	11.815	23.255	16.668	12.935	14.562	13.863	18.066	26.817	39.932	41.183
CNAG_01900	1410	Yes	7329	37.6987	41.248	4.78179	1.32379	2980	0.382	1018	0.0627777	1488	1.89414e+09	1843	389		30.015	14.481	10.907	43.942	45.484	34.85	30.127	19.578	15.916	30.097	47.112	46.57	44.208	42.868	40.043	44.692	42.943	52.155	48.407	49.117	45.363	44.418	37.721	43.756
CNAG_04294	1411	No	7336.5	12.2231	14.949	2.77858	1.2785	2259	0.632	1687.5	0.10526	1775	6.68875e+08	1615	NA		8.405	15.249	8.962	13.182	16.473	23.354	20.554	13.55	11.188	9.315	11.115	12.296	11.898	11.666	12.037	10.293	9.769	9.906	10.652	11.077	11.984	11.201	9.53	9.698
CNAG_05355	1412	No	7346	101.414	196.076	3.87628	1.1864	1046	0.609	1627	0.00569909	665	6.30638e+11	4008	NA		264.246	184.557	113.05	70.642	86.82	133.571	162.364	129.515	95.939	81.393	78.803	77.839	80.504	86.173	85.382	76.711	69.511	68.17	79.546	85.077	82.054	84.446	82.648	74.984
CNAG_01364	1413	No	7348	325.878	484.89	8.80118	1.29276	2463	0.566	1499	0.200223	2217	4.14692e+07	1169	NA		62.156	132.882	494.014	547.046	518.98	439.463	453.708	425.99	277.06	322.021	398.414	438.319	336.411	341.443	293.631	281.771	282.394	288.237	269.655	270.734	251.631	234.874	229.779	230.456
CNAG_00106	1414	No	7354	26.8131	68.905	5.24449	1.14997	703	0.901	2806.5	0.0889025	1669.5	6.86596e+09	2175	NA		17.837	85.139	29.344	16.234	17.987	25.311	30.442	36.318	32.126	27.994	24.484	21.819	20.83	24.48	25.604	25.638	21.105	19.848	19.704	20.987	22.017	24.298	28.6	25.369
CNAG_05031	1415	No	7355.5	166.916	756.432	10.6639	1.21578	1411	0.935	3096	0.00884822	780.5	4.69297e+09	2068	NA		834.706	431.762	130.065	78.274	85.472	132.139	202.425	157.482	107.006	104.329	105.653	117.871	125.253	148.722	150.848	121.719	121.193	114.771	120.767	123.23	118.693	122.177	128.475	122.943
CNAG_01371	1416	Yes	7359	23.3021	30.348	3.14473	1.44842	5195	0.173	483	0.0202897	1029	153608	652	803		14.15	15.183	27.961	44.498	33.702	25.251	23.07	19.617	19.343	24.794	28.941	26.386	25.081	21.135	20.986	23.551	20.515	21.189	22.758	20.703	19.282	20.124	20.643	20.388
CNAG_05868	1417	No	7362.5	2.50517	4.698	4.41673	1.36474	3746	0.502	1332	0.0300064	1160.5	2.94908e+07	1124	NA		3.529	4.557	6.073	4.88	2.925	1.469	1.477	1.61	2.049	2.051	2.316	1.785	1.814	1.375	1.908	2.137	2.507	2.186	2.52	1.907	2.053	2.098	2.418	2.48
CNAG_04129	1418	No	7367.5	3.28879	3.84	2.74308	1.26287	2020	0.694	1876.5	0.10526	1775	1.02656e+09	1696	NA		6.043	4.237	3.83	4.163	3.135	2.558	2.704	2.967	3.281	2.822	2.796	2.564	2.203	2.274	3.351	3.698	3.374	3.53	2.873	3.141	3.333	3.397	2.877	3.78
CNAG_05321	1419	Yes	7368.5	5.79679	3.208	1.72269	1.35538	3564	0.261	730.5	0.0627777	1488	5.85583e+08	1586	1127		6.505	5.55	5.67	4.439	4.575	5.259	5.372	6.015	6.121	5.17	4.728	4.608	5.368	6.077	6.652	4.917	6.504	5.625	5.507	6.461	7.647	6.619	7.074	6.66
CNAG_05138	1420	No	7372	97.6448	189.218	10.2041	1.24409	1782	0.736	2011	0.146107	1978	6.30698e+08	1601	NA		113.231	20.558	42.913	117.455	209.776	147.57	121.523	146.724	110.717	90.253	93.741	102.977	95.953	98.328	83.788	76.565	73.018	82.073	92.958	95.084	84.565	80.473	83.971	79.26
CNAG_00410	1421	No	7377	43.0804	47.919	7.29602	1.19531	1158	0.768	2132.5	0.171308	2094.5	3.53933e+09	1992	NA		18.911	12.309	7.611	20.288	28.234	41.17	49.372	52.276	54.509	52.589	43.748	44.01	55.506	55.53	54.452	51.974	45.325	44.891	47.281	48.408	52.274	53.159	53.847	46.256
CNAG_03081	1422	No	7377.5	65.6008	94.987	6.99136	1.16145	806	0.617	1651.5	0.146107	1978	6.37203e+10	2942	NA		15.854	44.679	32.749	42.463	62.882	97.52	110.841	109.461	77.082	71.121	67.155	72.319	68.733	81.848	71.437	73.231	59.684	58.93	56.497	60.879	62.95	61.202	62.04	52.862
CNAG_01185	1423	Yes	7381.5	86.2794	56.896	2.08344	1.30907	2729	0.419	1113.5	0.146107	1978	5.02418e+08	1561	279		52.95	52.514	60.004	74.716	81.534	96.575	105.904	99.903	73.868	82.453	98.592	109.41	105.953	103.73	97.787	96.841	82.469	88.506	85.898	87.55	87.299	86.911	79.041	80.298
CNAG_01621	1424	No	7390.5	279.206	5152.9	307.465	1.1464	670	1	6044	0.00175376	433.5	129.492	243	NA		5169.71	157.595	36.066	16.814	16.944	19.192	24.926	76.68	103.211	78.894	60.436	45.322	36.352	42.266	59.201	75.918	81.326	70.898	62.307	62.937	64.097	84.956	118.508	136.38
CNAG_03811	1425	Yes	7395	20.6122	26.084	3.56859	1.33835	3236	0.462	1222	0.0748348	1573	1.76706e+08	1364	804		10.155	18.132	24.2	36.239	28.314	22.075	17.944	17.037	17.982	19.265	20.15	20.673	19.24	19.706	16.95	21.358	19.437	19.323	20.057	20.351	21.616	21.031	21.765	21.693
CNAG_00753	1426	No	7404.5	6.31233	4.961	2.70481	1.20852	1324	0.74	2024.5	0.0165879	962	9.08142e+10	3094	NA		3.355	3.5	2.91	4.431	5.038	7.485	7.578	7.871	6.813	6.894	6.79	6.585	7.199	7.219	6.605	6.878	6.334	6.465	6.696	7.095	6.876	7.257	6.825	6.797
CNAG_05533	1427	Yes	7405	12.2023	14.798	3.27872	1.34364	3322	0.304	847.5	0.0437165	1311.5	2.74384e+09	1924	805		11.449	6.494	19.763	21.292	12.991	8.49	8.507	9.577	8.051	12.229	14.084	12.491	11.249	10.206	11.941	12.493	13.439	13.134	12.647	13.621	11.799	11.753	10.869	14.286
CNAG_05919	1428	Yes	7407	11.0549	13.077	4.47608	1.35843	3614	0.27	753.5	0.0300064	1160.5	2.36172e+09	1879	806		9.178	3.762	6.692	16.839	12.842	10.706	8.644	7.779	9.129	11.001	13.283	13.673	12.858	11.405	10.651	12.36	10.566	11.795	13.134	12.538	11.494	10.597	12.7	11.691
CNAG_07838	1429	No	7408.5	7.92525	14.034	12.7636	1.17876	967	0.919	2940.5	0.124215	1877	6.97444e+08	1624	NA		4.449	2.036	1.193	1.622	3.365	4.72	6.668	10.405	15.227	10.389	6.384	7.031	10.459	9.907	10.623	9.913	9.143	9.387	7.991	9.504	9.524	10.39	10.063	9.813
CNAG_06681	1430	No	7410	12.5249	25.85	4.70716	1.29939	2576	0.614	1642	0.0748348	1573	6.7594e+08	1619	NA		19.399	17.265	32.823	24.29	14.189	10.783	6.973	7.548	9.859	11.738	13.566	13.105	10.543	10.679	10.155	9.966	9.646	9.746	9.946	10.993	8.993	9.272	9.478	9.643
CNAG_07964	1431	No	7420	12.7301	33.645	10.515	1.17804	964	0.86	2557	0.036285	1236	3.06302e+10	2663	NA		3.536	37.181	18.502	5.644	9.176	21.117	24.891	24.867	15.755	11.044	7.274	7.684	9.43	11.827	13.37	11.751	7.94	6.325	6.681	9.12	9.834	10.902	12.046	9.625
CNAG_02002	1432	No	7422	111.609	150.351	9.58217	1.27886	2266	0.605	1618	0.0202897	1029	1.96782e+10	2509	NA		17.519	43.893	37.724	62.803	106.621	136.659	143.751	167.87	156.726	120.688	103.654	103.596	131.319	139.687	135.012	113.581	122.286	122.089	109.517	116.013	126.106	131.504	122.625	107.378
CNAG_06455	1433	No	7422	30.54	40.26	4.71299	1.24859	1839	0.546	1440.5	0.233292	2322.5	1.76635e+09	1820	NA		10.843	19.196	47.326	51.103	41.087	27.042	24.615	29.503	35.825	34.101	29.313	26.315	31.536	30.213	29.137	28.338	30.553	31.729	32.936	31.91	28.546	28.846	26.332	26.614
CNAG_05937	1434	No	7423.5	26.5216	49.462	5.66975	1.14011	607	0.799	2258.5	0.313843	2550	3.70931e+09	2008	NA		43.935	19.446	60.054	46.884	23.472	14.706	10.592	12.428	13.837	19.698	25.364	26.609	22.231	18.316	20.114	25.675	28.334	30.946	30.555	29.094	28.786	26.026	28.771	30.646
CNAG_07520	1435	No	7426	2.78329	5.919	4.70865	1.22658	1544	0.77	2144	0.036285	1236	1.91778e+10	2502	NA		7.515	5.032	5.83	3.874	2.135	1.596	1.999	1.835	2.443	2.599	2.153	2.283	1.987	2.124	2.19	2	2.523	2.312	2.612	2.43	2.516	2.201	2.285	2.325
CNAG_02182	1436	No	7430	385.473	4166.68	59.3675	1.18676	1051	0.988	4066.5	0.0524801	1396.5	4.62392e+06	916	NA		4238.07	1460.01	325.464	111.184	81.345	71.387	71.535	89.358	143.471	207.707	261.18	230.948	163.431	155.443	147.348	158.647	166.714	164.697	171.027	160.551	145.395	143.411	175.164	207.854
CNAG_06665	1437	Yes	7436	12.0782	11.217	2.57853	1.4026	4424	0.335	924	0.0135077	898	4.8553e+07	1190	807		13.592	7.106	10.37	18.323	14.481	17.237	15.446	10.994	10.355	11.259	12.534	12.929	13.235	11.728	10.519	11.544	10.635	10.569	11.179	12.831	11.451	10.295	10.587	10.678
CNAG_01808	1438	Yes	7442.5	15.7996	15.828	3.59433	1.1288	534	0.453	1189	0.0437165	1311.5	1.29662e+12	4408	132		6.101	9.761	7.81	14.289	15.542	15.688	20.14	21.929	19.396	16.683	14.716	14.456	16.847	18.911	18.313	19.521	17.337	15.984	16.14	15.6	16.417	16.256	16.255	15.098
CNAG_01696	1439	No	7451.5	116.995	176.065	8.31076	1.161	799	0.78	2182.5	0.0627777	1488	6.85792e+10	2982	NA		24.083	81.74	64.127	62.968	89.608	151.997	200.148	189.869	140.771	132.418	136.945	150.374	147.083	169.404	154.2	137.714	95.667	92.28	91.33	96.498	105.378	104.947	102.309	86.012
CNAG_07523	1440	No	7452	16.5482	32.691	4.90247	1.1593	779	0.834	2441	0.200223	2217	3.82064e+09	2015	NA		26.6	24.027	39.456	41.068	23.185	17.028	14.616	9.276	8.377	12.983	14.853	15.388	11.315	10.015	11.786	13.151	13.533	15.966	13.747	12.584	12.052	11.413	11.373	13.364
CNAG_01077	1441	Yes	7456.5	7.81662	14.211	5.43539	1.35198	3494	0.387	1026	0.0889025	1669.5	9.21854e+07	1267	808		5.805	4.655	10.989	17.415	10.504	7.794	7.314	4.787	3.204	4.436	5.673	6.982	7.745	7.685	6.818	6.523	7.514	9.601	8.396	9.613	8.348	9.774	8.121	7.903
CNAG_02879	1442	No	7459	163.818	143.064	3.15377	1.34132	3275	0.519	1374	0.0748348	1573	7.54862e+07	1237	NA		66.425	72.729	146.783	166.431	171.792	177.815	196.332	178.104	140.587	147.742	205.903	209.489	189.012	201.452	186.707	180.546	161.278	172.717	164.569	172.728	165.858	153.001	152.618	151.005
CNAG_07309	1443	No	7459	15.1775	22.566	17.1071	1.2098	1337	0.905	2834.5	0.233292	2322.5	7.23117e+06	965	NA		11.765	2.184	1.401	1.474	2.767	6.151	9.362	18.157	21.892	18.794	15.932	14.404	16.989	16.679	19.666	23.495	20.878	18.043	17.825	18.132	20.252	20.564	23.488	23.967
CNAG_02924	1444	No	7460.5	42.8088	127.325	16.5806	1.1791	970	0.752	2062	0.36239	2686.5	1.25478e+09	1742	NA		135.497	37.008	18.757	21.016	23.837	14.655	11.872	8.172	25.375	49.868	54.785	41.433	29.243	24.873	36.909	49.2	75.097	64.159	48.478	41.089	37.346	41.151	57.376	80.215
CNAG_03588	1445	No	7466	102.291	139.747	4.13707	1.21719	1429	0.61	1630	0.146107	1978	1.53628e+10	2429	NA		44.547	58.06	67.013	77.074	103.442	152.657	184.294	176.464	137.783	116.886	93.425	97.545	105.931	119.929	116.53	89.237	84.98	82.972	86.941	93.977	92.504	93.215	95.536	84.039
CNAG_03450	1446	No	7472.5	13.4129	15.989	5.85988	1.28692	2379	0.648	1746.5	0.0748348	1573	1.45112e+09	1774	NA		19.279	9.763	4.073	3.29	4.448	8.557	12.348	12.781	16.184	15.898	14.906	14.37	14.553	15.22	16.478	17.885	14.056	13.578	14.725	14.285	15.275	14.802	18.726	16.43
CNAG_01702	1447	No	7475.5	16.6565	29.477	3.67317	1.20948	1333	0.701	1902.5	0.313843	2550	9.95439e+08	1690	NA		16.336	12.553	32.609	40.504	29.349	17.294	15.446	13.478	15.246	16.875	16.434	14.899	13.014	11.197	11.802	14.86	16.014	14.467	13.575	13.897	12.295	13.958	11.027	12.627
CNAG_02181	1448	No	7479.5	35.0063	61.902	8.70021	1.18406	1017	0.8	2264.5	0.313843	2550	7.93902e+08	1648	NA		69.941	38.588	22.321	13.335	8.039	8.466	9.459	18.143	26.774	33.298	37.513	33.185	30.179	35.174	38.707	51.171	50.22	42.331	40.293	38.535	42.937	42.548	53.342	55.653
CNAG_05144	1449	No	7479.5	299.913	660.56	18.2434	1.19587	1164	0.533	1417	0.171308	2094.5	4.46861e+10	2804	NA		38.308	241.666	290.635	167.636	235.351	476.528	698.868	538.563	318.777	245.426	200.785	243.814	326.858	400.902	399.298	331.736	302.778	266.672	257.203	266.728	262.8	255.843	233.069	197.666
CNAG_04845	1450	No	7482.5	116.947	222.214	4.47388	1.20062	1221	0.784	2199.5	0.124215	1877	7.22295e+09	2185	NA		139.581	148.214	286.181	281.516	164.999	111.382	97.988	75.192	63.967	71.574	93.801	104.355	91.309	93.165	83.927	96.559	100.899	103.034	110.445	112.264	101.982	96.357	86.567	91.46
CNAG_01644	1451	Yes	7484	91.555	89.278	2.83067	1.26223	2012	0.308	857	0.124215	1877	3.76062e+10	2738	133		56.181	48.768	78.118	81.588	93.957	79.411	81.653	96.149	76.507	95.995	128.025	138.046	107.872	94.037	89.674	95.173	100.463	108.102	100.549	95.308	87.982	85.439	87.477	90.845
CNAG_07430	1452	Yes	7486	6.67446	5.219	2.69173	1.31442	2823	0.357	969	0.036285	1236	1.6885e+10	2458	318		4.701	6.101	3.085	4.204	6.093	8.304	7.637	8.232	8.231	7.446	6.055	5.905	6.573	6.943	6.968	6.611	6.888	6.879	7.299	6.022	7.283	7.389	7.935	7.403
CNAG_03502	1453	No	7487.5	30.2215	66.836	4.72014	1.27808	2245	0.851	2518.5	0.0165879	962	1.3916e+09	1762	NA		84.802	41.979	34.559	17.966	23.195	35.697	39.973	36.461	33.368	27.355	24.56	24.633	23.961	25.498	26.977	27.089	24.825	22.343	23.929	24.721	23.784	25.39	26.361	25.889
CNAG_07470	1454	No	7487.5	13.4917	16.995	2.61166	1.32387	2982	0.634	1693.5	0.0627777	1488	1.42642e+08	1324	NA		27.54	21.191	13.85	12.775	13.256	13.077	11.895	15.674	15.966	14.144	12.459	11.822	10.545	10.758	12.221	11.81	11.764	11.051	11.459	10.933	11.424	11.693	12.497	13.997
CNAG_06782	1455	No	7488	28.2595	40.492	3.42264	1.32376	2978	0.67	1810.5	0.0300064	1160.5	4.43196e+08	1539	NA		57.206	23.817	17.569	16.714	21.19	28.113	31.151	31.821	21.235	23.684	26.457	28.116	26.162	28.599	28.888	29.664	27.546	27.333	28.967	28.254	30.608	29.729	33.818	31.588
CNAG_07628	1456	No	7488.5	184.174	315.608	9.94124	1.19828	1195	0.555	1462	0.171308	2094.5	3.73022e+10	2737	NA		35.298	106.564	83.495	128.844	189.84	280.11	344.903	350.906	266.188	225.099	181.347	177.304	189.539	228.049	218.758	184.746	148.822	143.531	143.954	151.247	162.469	165.051	167.571	146.546
CNAG_06247	1457	No	7494.5	2.93225	4.214	3.36742	1.35063	3465	0.621	1661.5	0.0135077	898	3.24759e+08	1470	NA		4.687	3.113	4.961	5.994	3.47	2.147	1.78	1.994	2.614	2.928	2.918	3.13	2.494	2.366	2.623	2.472	2.629	2.95	2.777	2.266	2.73	2.411	2.469	2.451
CNAG_07376	1458	Yes	7504	39.7304	24.396	1.82238	1.40681	4502	0.314	869	0.0036067	560	5.41566e+08	1573	134		29.665	38.657	30.483	36.607	33.807	42.569	46.661	54.061	41.751	35.441	37.205	38.959	37.873	39.636	41.195	50.796	37.568	36.275	37.181	40.83	43.866	41.325	43.302	37.817
CNAG_01713	1459	No	7514.5	124.849	430.631	7.36529	1.30696	2694	0.767	2127	0.0524801	1396.5	1.23965e+08	1297	NA		290.339	498.284	329.848	149.26	68.652	67.653	78.631	89.064	91.303	86.173	106.634	84.66	68.376	70.92	69.735	92.08	88.281	95.91	99.573	91.534	91.818	88.792	97.312	101.554
CNAG_03583	1460	Yes	7514.5	5.59129	4.121	2.31117	1.23628	1690	0.349	948.5	0.135161	1925	6.50076e+10	2951	809		6.021	5.203	5.123	6.582	4.566	3.684	3.143	6.288	7.264	6.131	5.896	5.402	6.04	5.609	6.202	6.329	5.635	5.195	5.195	4.886	5.595	5.565	6.462	6.175
CNAG_01718	1461	No	7516.5	5.67967	6.047	2.36594	1.34783	3413	0.588	1566.5	0.0202897	1029	3.86519e+08	1508	NA		10.474	7.901	5.023	5.678	4.427	4.548	5.139	6.919	6.603	5.115	4.867	4.597	5.755	4.952	4.746	5.168	5.178	5.903	4.709	4.92	5.544	6.731	5.22	6.195
CNAG_06454	1462	No	7516.5	19.095	33.585	6.39952	1.31133	2768	0.644	1730	0.0524801	1396.5	6.9309e+08	1622	NA		9.899	29.97	6.696	6.22	13.415	32.892	39.805	32.689	22.983	19.145	16.041	15.757	17.906	19.026	18.617	22.103	15.286	14.481	17.344	16.286	17.655	17.971	18.135	17.957
CNAG_00995	1463	No	7522	37.1644	550.695	490.072	1.20429	1274	0.999	5045.5	0.0300064	1160.5	0.261011	42	NA		551.821	7.397	1.307	1.126	1.162	1.244	1.65	4.987	17.293	12.493	5.808	4.953	5.264	7.652	16.782	22.657	18.649	14.273	15.845	15.265	20.303	32.907	56.647	54.46
CNAG_02387	1464	Yes	7522	16.3619	22.262	6.00157	1.31438	2822	0.39	1034	0.146107	1978	9.78067e+08	1688	135		12.353	11.605	4.451	4.702	11.362	21.531	22.565	24.506	26.713	22.293	17.49	16.508	15.619	16.781	17.581	18.782	15.491	14.803	14.861	15.007	16.48	16.736	18.15	16.315
CNAG_07474	1465	No	7524.5	50.8875	44.047	2.63847	1.1595	780	0.813	2340	0.171308	2094.5	1.06154e+10	2310	NA		70.493	28.832	45.11	70.93	56.576	45.433	36.103	26.883	28.814	42.728	62.273	64.9	51.646	53.309	46.629	54.693	51.594	53.668	56.747	58.459	58.064	53.844	51.108	52.463
CNAG_02290	1466	No	7525	30.0641	16.979	1.89012	1.2748	2201	0.524	1393	0.0627777	1488	1.63996e+10	2443	NA		35.128	20.85	19.075	24.849	25.253	27.75	29.634	33.077	33.199	31.247	31.784	30.5	31.836	31.948	30.911	36.054	30.258	29.189	28.342	29.678	32.848	31.056	33.213	33.859
CNAG_06628	1467	No	7532	81.9952	188.935	23.7495	1.22391	1506	0.803	2284	0.0748348	1573	6.68784e+09	2169	NA		197.24	171.089	41.314	8.305	27.343	41.475	58.8	53.979	47.1	60.065	74.378	89.563	90.317	109.402	103.337	81.993	79.994	83.388	91.536	102.109	92.523	91.837	86.524	84.273
CNAG_02913	1468	Yes	7532.5	21.2495	13.876	2.029	1.41405	4629	0.172	480.5	0.0627777	1488	5.90325e+06	935	319		21.876	13.485	18.336	21.792	23.528	24.705	21.757	17.078	18.405	19.256	25.196	27.361	23.73	24.954	21.694	22.923	20.224	22.372	20.946	19.936	22.865	19.538	20.059	17.973
CNAG_05683	1469	No	7533.5	219.827	1663.89	247.211	1.14639	668	0.958	3377	0.712544	3376.5	5.15637	112	NA		1332.9	1225.62	1670.65	401.855	111.088	19.071	7.648	8.229	20.544	22.93	15.815	10.966	8.331	6.758	16.243	23.581	32.201	31.279	28.743	28.417	35.889	49.089	72.567	95.432
CNAG_04032	1470	No	7536	91.0543	56.662	1.98831	1.18715	1057	0.667	1799	0.200223	2217	1.70833e+10	2463	NA		79.984	62.65	61.316	57.332	66.793	89.621	106.535	113.994	113.773	108.572	89.172	88.262	102.281	109.708	109.35	90.973	91.573	89.137	92.318	95.641	91.399	96.281	91.404	87.234
CNAG_05158	1471	No	7546	17.922	21.291	2.78227	1.2201	1469	0.729	1992	0.0748348	1573	1.98932e+10	2512	NA		19.76	22.66	30.593	33.237	22.74	18.089	14.669	16.416	15.549	17.59	17.97	15.739	13.336	11.946	13.908	17.203	17.1	15.955	15.032	14.597	15.547	16.85	17.024	16.619
CNAG_05423	1472	Yes	7546.5	29.5243	44.48	6.73491	1.40247	4421	0.228	651	0.0889025	1669.5	1.31457e+06	805	810		7.756	17.139	41.248	52.236	39.615	28.984	26.22	29.602	24.623	29.906	36.433	36.716	30.577	30.796	26.918	31.339	28.505	27.658	28.472	27.441	28.743	24.785	25.298	27.574
CNAG_05852	1473	Yes	7546.5	37.4414	50.95	4.73561	1.29668	2533	0.38	1013	0.171308	2094.5	2.61855e+09	1906	1128		64.589	17.403	13.639	19.893	37.577	46.949	55.77	43.56	41.43	44.378	40.928	39.61	40.958	46.597	40.111	31.589	33.827	30.865	35.889	36.902	35.608	36.116	34.778	29.628
CNAG_01431	1474	Yes	7550	8.30312	4.131	1.63495	1.3414	3276	0.313	866	0.124215	1877	4.34701e+08	1531	136		8.999	8.453	6.506	7.875	8.576	7.703	7.625	9.937	10.637	8.802	8.49	8.704	8.038	7.913	8.011	9.145	8.72	7.696	7.455	7.069	7.628	8.145	8.44	8.708
CNAG_04505	1475	No	7557.5	47.9937	121.553	5.02507	1.21917	1457	0.881	2676.5	0.00569909	665	3.97169e+10	2759	NA		67.233	151.752	116.876	50.159	32.847	39.315	41.998	46.605	43.627	38.912	37.766	30.199	33.164	39.168	41.905	46.141	34.924	32.81	33.359	36.515	37.54	39.034	41.111	38.889
CNAG_00758	1476	No	7561.5	4.656	4.55	2.60381	1.11778	443	0.712	1938	0.36239	2686.5	1.87664e+10	2494	NA		3.487	4.756	2.837	2.986	4.524	6.459	7.387	6.379	6.109	5.358	4.461	4.619	4.604	5.123	4.809	4.04	4.177	3.696	4.404	4.302	4.218	4.779	4.139	4.091
[truncated: 5,486 more rows]
