# Supplementary material for: Investigating Conservation of the Cell-Cycle-Regulated Transcriptional Program in the Fungal Pathogen, Cryptococcus neoformans
Source: PLoS Genet. 2016 Dec 5;12(12):e1006453. doi: 10.1371/journal.pgen.1006453 (PMC5137879; doi:10.1371/journal.pgen.1006453)
Supplement: S3 Table — The Madhani group documented virulence genes from previous work and performed genetic screens for virulence factors from a partial C. neoformans deletion collection [6]. Their list of virulence genes and corresponding literature reference(s) was compiled (from Table 1, Table 2, S1 Table, and S2 Table [6]), and H99 accession IDs were assigned. 37 genes in red font were either identified through a modified FungiDB search or the gene ID could not be found [46]. Of the 257 genes assigned to a standard name, 40 are in the periodic gene list for C. neoformans. Columns 4 and 5 show literature references for each gene (with corresponding PMID) and key words for the virulence factor(s) reported in the respective study. (XLSX) [file pgen.1006453.s004.xlsx]

## Sheet: Sheet1
S3 Table. 40 genes associated with virulence phenotypes from previous studies are called periodic during the C. neoformans cell cycle.
Original_ID	Cneoformans_ID	Periodicity_rank	LS_cutoff	Cluster_ID	Reference_MainOrTableS1	Manual_virulence_description
ATF1	CNAG_04090	56	Yes	B	Missall_Lodge_2005_16045626	ROS_stress_response
STP1	CNAG_05742	61	Yes	B	Chun_2007_17319742;Chang_2007_17462012	hypoxia
CDC2801	CNAG_00415	67	Yes	A	Liu_2008_18854164	melanin
RCK2	CNAG_00130	105	Yes	B	Liu_2008_18854164	mouse_infectivity
GPA2	CNAG_00179	123	Yes	A	Li_2007_17699592	mating
CHS6	CNAG_06487	133	Yes	A	Banks_2005_16278457	capsule_cell_wall
HST302	CNAG_02085	168	Yes	B	Liu_2008_18854164	mouse_infectivity
MPK1	CNAG_04514	195	Yes	A	Kraus_2003_12787363	cell_wall_temperature_37*C
PPH3	CNAG_00408	257	Yes	A	Gerik_2005_16194228	cell_wall
HCM1	CNAG_03116	323	Yes	A	Liu_2008_18854164	mouse_infectivity
RHO104	CNAG_06606	353	Yes	B	Liu_2008_18854164	mouse_infectivity
CSN1201	CNAG_01697	430	Yes	A	Liu_2008_18854164	melanin
CHS4	CNAG_00546	465	Yes	A	Banks_2005_16278457	capsule_cell_wall
LIV6	CNAG_07315	494	Yes	A	Liu_2008_18854164	mouse_infectivity
CPL1	CNAG_02797	496	Yes	A	Liu_2008_18854164	capsule
RAS2	CNAG_04761	512	Yes	A	Waugh_2002_11782511	mating_temperature_37*C
SCP1	CNAG_01580	528	Yes	B	Chun_2007_17319742;Chang_2007_17462012	hypoxia
CPS1	CNAG_04320	533	No	NA	Chang_2006_16790766	cell_wall_temperature_37*C
STE7	CNAG_01730	544	No	NA	Davidson_2003_12828643	mating
CHS5	CNAG_05818	588	Yes	A	Banks_2005_16278457	capsule_cell_wall
MAN1	CNAG_04312	671	Yes	B	Wills_2001_11359567	capsule
ECA1	CNAG_05592	688	Yes	B	Fan_2007_17502401	temperature_37*C
CAS32	CNAG_00124	707	Yes	A	Moyrand_2007_17462022	capsule
LIV10	CNAG_02930	709	Yes	B	Liu_2008_18854164	mouse_infectivity
TCO2	CNAG_05590	744	Yes	B	Bahn_2006_16672377	stress_response
CAT1	CNAG_04981	779	No	NA	Giles_2006_16963629	ROS
LIV15	CNAG_05934	781	No	NA	Liu_2008_18854164	mouse_infectivity
NHP6B01	CNAG_00445	834	Yes	B	Liu_2008_18854164	melanin
RAS1	CNAG_00293	854	Yes	A	Alspaugh_2000_10792722	mating_temperature_37*C
PBX1	CNAG_01172	904	Yes	A	Liu_2007_17337638	capsule
LIV4	CNAG_06283	920	Yes	B	Liu_2008_18854164	mouse_infectivity
CHS8	CNAG_07499	957	Yes	A	Banks_2005_16278457	capsule_cell_wall
CIR1	CNAG_04864	1005	Yes	B	Jung_2006_17121456	iron_capsule_melanin_temperature_37*C
SPP101	CNAG_03406	1027	No	NA	Liu_2008_18854164	mouse_infectivity
CCH1	CNAG_01208	1081	Yes	A	Liu_2006_16950930	calcium_temperature_37*C
AOX1	CNAG_00162	1089	No	NA	Akhter_2003_14500501	temperature_37*C
CAS91	CNAG_05023	1094	Yes	A	Moyrand_2007_17462022	capsule
MRS3/4	CNAG_02522	1098	No	NA	Nyhus_2003_12521122	iron
GMT1	CNAG_05817	1099	No	NA	Cottrell_2007_17351078	capsule_cell_wall
PUF4	CNAG_02810	1105	No	NA	Gerik_2005_16194228	cell_wall
LIV1	CNAG_00460	1109	Yes	A	Liu_2008_18854164	mouse_infectivity
GMT2	CNAG_03426	1119	No	NA	Cottrell_2007_17351078	capsule_cell_wall
BNI4	CNAG_02071	1123	No	NA	Liu_2008_18854164	mouse_infectivity
GPG2	CNAG_05890	1194	Yes	A	Li_2007_17699592	mating
GPA3	CNAG_02090	1202	Yes	A	Li_2007_17699592	mating
CAS1	CNAG_07937	1211	Yes	B	Janbon_2001_11703667	capsule
URE2	CNAG_01167	1223	Yes	B	Varma_2006_17159224	urease
TPS1	CNAG_05292	1234	No	NA	Petzold_2006_16988267	stress_response_temperature_37*C
SRE1	CNAG_04804	1243	No	NA	Chun_2007_17319742;Chang_2007_17462012	hypoxia
VAD1	CNAG_01537	1266	No	NA	Panepinto_2005_15765146	laccase
SET101	CNAG_01243	1268	Yes	B	Liu_2008_18854164	melanin
CSR3	CNAG_06726	1279	No	NA	Banks_2005_16278457	capsule_cell_wall
BCK1	CNAG_04755	1381	No	NA	Gerik_2005_16194228	cell_wall
RGD1	CNAG_05838	1401	No	NA	Liu_2008_18854164	mouse_infectivity
TCO5	CNAG_00106	1414	No	NA	Bahn_2006_16672377	stress_response
CAN2	CNAG_05144	1449	No	NA	Bahn_2005a_16303560;Mogensen_2006_16400172	capsule_CO2
MLN4	CNAG_01644	1451	Yes	A	Liu_2008_18854164	melanin
PDE2	CNAG_07470	1454	No	NA	Hicks_2005_16339715	capsule_melanin
GPA1	CNAG_04505	1475	No	NA	Alspaugh_1997_9389652	mating
SET302	CNAG_06591	1519	No	NA	Liu_2008_18854164	capsule
ROM20	CNAG_07903	1529	No	NA	Gerik_2005_16194228	cell_wall
CAP64	CNAG_02855	1535	Yes	A	Chang_1996_8675296;Moyrand_Janbon_2004_15590833	capsule
ENA2	CNAG_00531	1575	No	NA	Liu_2008_18854164	mouse_infectivity
STE20	CNAG_07408	1585	Yes	A	Wang_2002_12455960	mating
CHS3	CNAG_05581	1615	No	NA	Banks_2005_16278457;Baker_2007_17400891	capsule_cell_wall
GLR1	CNAG_02399	1649	Yes	NA	Missall_2006_16524907	nitrosative_stress
LIV11	CNAG_05422	1664	No	NA	Liu_2008_18854164	mouse_infectivity
RPD304	CNAG_05690	1674	No	NA	Liu_2008_18854164	mouse_infectivity
SAS3	CNAG_06322	1688	No	NA	Liu_2008_18854164	mouse_infectivity
NRG1	CNAG_05222	1733	No	NA	Cramer_2006_16835458	mating_capsule
UGD1	CNAG_04969	1739	No	NA	Moyrand_Janbon_2004_15590833;Griffith_2004_15383535	capsule_temperature_37*C
CLC-A	CNAG_02702	1744	No	NA	Zhu_Williamson_2003_14622414	melanin_laccase_capsule
PMT4	CNAG_00996	1766	No	NA	Olson_2007_17142566	cell_wall
RIM20	CNAG_03582	1783	Yes	NA	Liu_2008_18854164	melanin
CSR2	CNAG_07636	1793	No	NA	Banks_2005_16278457;Baker_2007_17400891	capsule_cell_wall
TCO4	CNAG_03355	1799	No	NA	Bahn_2006_16672377	stress_response
MET3	CNAG_04215	1803	No	NA	Yang_2002_12177356	aminoacid_synthesis_melanin_temperature_37*C
PBX2	CNAG_05562	1805	No	NA	Liu_2007_17337638	capsule
LAC2	CNAG_03464	1811	No	NA	Missall_2005_15643075;Pukkla-Worley_2005_15643074	melanin_laccase
UBA4	CNAG_00986	1850	No	NA	Liu_2008_18854164	mouse_infectivity
SNT1	CNAG_00051	1906	No	NA	Liu_2008_18854164	mouse_infectivity
TRX2	CNAG_01607	1956	No	NA	Missall_Lodge_2005_16045626	ROS_stress_response
CFT1	CNAG_06242	1982	No	NA	Jung_2008_18282105	iron
RTF1	CNAG_06648	1992	Yes	NA	Liu_2008_18854164	melanin
CDA3	CNAG_01239	2026	No	NA	Baker_2007_17400891	capsule_cell_wall
CAT3	CNAG_00575	2036	No	NA	Giles_2006_16963629	ROS
UGE1	CNAG_00697	2060	No	NA	Moyrand_2007_17462022	capsule
YCK2	CNAG_00556	2077	Yes	NA	Liu_2008_18854164	melanin
TPS2	CNAG_03765	2106	No	NA	Petzold_2006_16988267	stress_response_temperature_37*C
RPS3102	CNAG_02827	2107	No	NA	Liu_2008_18854164	melanin
HXK2	CNAG_03769	2128	No	NA	Idnurm_2007_17041184	peroxisome_function
ROM21	CNAG_03680	2211	No	NA	Gerik_2005_16194228	cell_wall
TUP1	CNAG_02153	2295	No	NA	Lee_2005_15686566;Lee_2007_17462010	density-dependent_growth
CAC1	CNAG_03202	2310	No	NA	Alspaugh_2002_12455973	mating_capsule_melanin
CSR1	CNAG_06678	2334	No	NA	Banks_2005_16278457	capsule_cell_wall
LIV12	CNAG_05105	2390	No	NA	Liu_2008_18854164	mouse_infectivity
PEX1	CNAG_07403	2394	No	NA	Idnurm_2007_17041184	peroxisome_function
FPD1	CNAG_06291	2463	No	NA	Baker_2007_17400891	capsule_cell_wall
ACA1	CNAG_05218	2469	No	NA	Bahn_2004_15590822	mating_capsule_melanin
LSB1	CNAG_01183	2496	No	NA	Liu_2008_18854164	mouse_infectivity
PKR1	CNAG_00570	2556	No	NA	D'Souza_2001_11287622	mating_capsule_melanin
SNF5	CNAG_00740	2580	No	NA	Walton_2005_16102007	melanin
VAM6	CNAG_05395	2581	No	NA	Liu_2008_18854164	melanin
RAC1	CNAG_02883	2666	No	NA	Vallim_2005_15947199	mating
CSN4	CNAG_03151	2674	No	NA	Liu_2008_18854164	melanin
VPS34	CNAG_03821	2681	No	NA	Hu_2008_18259613	autophagy
LIV5	CNAG_02409	2729	No	NA	Liu_2008_18854164	mouse_infectivity
MLN2	CNAG_06224	2741	No	NA	Liu_2008_18854164	melanin
SNF102	CNAG_06552	2755	No	NA	Liu_2008_18854164	melanin
PCK1	CNAG_04217	2794	No	NA	Panepinto_2005_15765146
PAN1	CNAG_01173	2816	No	NA	Liu_2008_18854164	melanin
BWC2	CNAG_02435	2830	No	NA	Idnurm_Heitman_2005_15760278	mating_light_sensing
LRG1	CNAG_05703	2841	No	NA	Gerik_2005_16194228	cell_wall
PAK1	CNAG_05970	2842	No	NA	Wang_2002_12455960	mating
HOG1	CNAG_01523	2893	No	NA	Bahn_2005b_15728721	stress_response
SIT1	CNAG_00815	2924	No	NA	Tangen_2007_17185532	iron_melanin
CUF1	CNAG_07724	2950	No	NA	Waterman_2007_17290306	copper
APP1	CNAG_06574	2964	No	NA	Luberto_2003_14523045	host_phagocytosis
LIV13	CNAG_02753	2982	No	NA	Liu_2008_18854164	mouse_infectivity
CSN1	CNAG_07622	3000	No	NA	Liu_2008_18854164	melanin
CNB1	CNAG_00888	3013	No	NA	Fox_2001_11251806	temperature_37*C
HOS4	CNAG_02727	3083	No	NA	Liu_2008_18854164	mouse_infectivity
SAV1	CNAG_02817	3095	No	NA	Yoneda_Doering_2006_17021252	capsule_secretion
PKC1	CNAG_01845	3103	No	NA	Heung_2005_15946943	melanin_laccase
PEX7	CNAG_00516	3109	No	NA	Idnurm_2007_17041184	peroxisome_function
HIRA	CNAG_04158	3120	No	NA	Liu_2008_18854164	mouse_infectivity
HSE102	CNAG_05882	3121	No	NA	Liu_2008_18854164	melanin
LIV8	CNAG_01611	3142	No	NA	Liu_2008_18854164	mouse_infectivity
ICL1	CNAG_05303	3147	No	NA	Rude_2002_12228298
SSA1	CNAG_06443	3148	No	NA	Zhang_2006_17040492	stress_response_temperature_37*C_laccase
PEX6	CNAG_04174	3182	No	NA	Idnurm_2007_17041184	peroxisome_function
RAD54	CNAG_01163	3210	No	NA	Liu_2008_18854164	mouse_infectivity
FHB1	CNAG_01464	3243	No	NA	deJesus-Berrios_2003_14614821	nitrosative_stress
MET6	CNAG_01890	3248	No	NA	Pascon_2004_15347759	aminoacid_synthesis_capsule_temperature_37*C
GPR4	CNAG_04730	3249	No	NA	Xue_2006_16291861	mating_capsule
PEX5	CNAG_01926	3257	No	NA	Idnurm_2007_17041184	peroxisome_function
NTH1	CNAG_03785	3267	No	NA	Petzold_2006_16988267	stress_response_temperature_37*C
TSA2	CNAG_06917	3310	No	NA	Missall_2004_14982637	ROS_stress_response
SKN7	CNAG_03409	3315	No	NA	Wormley_2005_16041017;Bahn_2006_16672377	melanin_stress_response
CPRa	CNAG_01003	3353	No	NA	Chang_2003_12933837	mating_mouse_infectivity
HRK1	CNAG_00745	3390	No	NA	Liu_2008_18854164	mouse_infectivity
CHO2	CNAG_03139	3393	No	NA	Liu_2008_18854164	melanin
KSP1	CNAG_01905	3410	No	NA	Liu_2008_18854164	mouse_infectivity
ZAP103	CNAG_04352	3419	No	NA	Liu_2008_18854164	mouse_infectivity
CPK1	CNAG_02531	3432	No	NA	Davidson_2003_12828643	mating
NUP75	CNAG_03917	3454	No	NA	Liu_2008_18854164	melanin
GPR1	CNAG_05678	3505	No	NA	Xue_2006_16291861	mating_capsule
SSD1	CNAG_03345	3518	No	NA	Gerik_2005_16194228	cell_wall
CFT2	CNAG_02959	3547	No	NA	Jung_2008_18282105	iron
MLS1	CNAG_05653	3568	No	NA	Idnurm_2007_17041184	peroxisome_function
TRX1	CNAG_02801	3626	No	NA	Missall_Lodge_2005_16045626	ROS_stress_response
TCO7	CNAG_06278	3633	No	NA	Bahn_2006_16672377	stress_response
CAS33	CNAG_02581	3649	No	NA	Moyrand_2007_17462022	capsule
CHS7	CNAG_02217	3660	No	NA	Banks_2005_16278457	capsule_cell_wall
CHS1	CNAG_03099	3663	No	NA	Banks_2005_16278457	capsule_cell_wall
PKA2	CNAG_04162	3712	No	NA	Hicks_2004_14871933	mating_capsule_melanin
SSK2	CNAG_05063	3737	No	NA	Bahn_2006_16672377;Bahn_2007_17951522	stress_response
CTS1	CNAG_03422	3766	No	NA	Fox_2003_14555485	mating_cell_separation
DOA4	CNAG_00757	3770	No	NA	Liu_2008_18854164	melanin
CDA1	CNAG_05799	3786	No	NA	Baker_2007_17400891	capsule_cell_wall
FYV10	CNAG_00181	3790	No	NA	Liu_2008_18854164	mouse_infectivity
CAP10	CNAG_07554	3791	No	NA	Chang_Kwon-Chung_1999_10482503;Moyrand_Janbon_2004_15590833	capsule
PDE1	CNAG_05081	3809	No	NA	Hicks_2005_16339715	capsule_melanin
SOD2	CNAG_04388	3813	No	NA	Giles_2005_15643059	ROS_temperature_37*C
RAD23	CNAG_00772	3864	No	NA	Liu_2008_18854164	mouse_infectivity
VPS41	CNAG_04293	3883	No	NA	Liu_2006_16950930	calcium_temperature_37*C
PKA1	CNAG_00396	3893	No	NA	D'Souza_2001_11287622	mating_capsule_melanin
URE1	CNAG_05540	3978	No	NA	Cox_2000_10639402	urease_production
GAT201	CNAG_01551	4032	No	NA	Liu_2008_18854164	capsule
UBP14	CNAG_05708	4070	No	NA	Liu_2008_18854164	melanin
PLB1	CNAG_06085	4099	No	NA	Cox_2001_11123698	secretion
GNO1	CNAG_06168	4119	No	NA	deJesus-Berrios_2003_14614821	nitrosative_stress
CAP59	CNAG_00721	4130	No	NA	Chang_Kwon-Chung_1994_8007987;Moyrand_Janbon_2004_15590833	capsule
HXT1	CNAG_03438	4131	No	NA	Chikamori_Fukushima_2005_15907385	copper_resistance
CAT2	CNAG_05256	4185	No	NA	Giles_2006_16963629	ROS
CAS4	CNAG_02036	4204	No	NA	Moyrand_2007_17462022	capsule
TCO1	CNAG_01850	4230	No	NA	Chun_2007_17319742;Bahn_2006_16672377	hypoxia_stress_response
AMT1	CNAG_00235	4268	No	NA	Rutherford_2008_18055915	ammonia
LIV7	CNAG_06464	4326	No	NA	Liu_2008_18854164	mouse_infectivity
GCS1	CNAG_05583	4333	No	NA	Rittershaus_2006_16741577	alkaline_pH
CCR4	CNAG_03190	4363	No	NA	Panepinto_2007_17646356	cell_wall_MBL
CAP2	CNAG_01156	4366	No	NA	Moyrand_2007_17462022	capsule
MOB2	CNAG_05794	4400	No	NA	Walton_2006_16775005	RAM_morphogenesis
CAS35	CNAG_00746	4440	No	NA	Moyrand_2004_15590825;Moyrand_2007_17462022	capsule
CSN7	CNAG_04177	4472	No	NA	Liu_2008_18854164	melanin
SCH9	CNAG_06301	4523	No	NA	Wang_2004a_15503029	mating_capsule
AGS1	CNAG_03120	4574	No	NA	Reese_2007_17244196	capsule_cell_wall_temperature_37*C
CUL3	CNAG_03138	4591	No	NA	Liu_2008_18854164	mouse_infectivity
NHP6B02	CNAG_02115	4599	No	NA	Liu_2008_18854164	melanin
CnLYSO1	CNAG_03786	4616	No	NA	Coe_2003_14563553	secretion
Ku70	CNAG_04220	4655	No	NA	Goins_2006_16714127	NHEJ
ILV2	CNAG_00268	4711	No	NA	Kingsbury_2004_15133116	aminoacid_synthesis_temperature_37*C
PPG1	CNAG_02236	4713	No	NA	Gerik_2005_16194228	cell_wall
UBC8	CNAG_04611	4731	No	NA	Liu_2008_18854164	mouse_infectivity
UGT1	CNAG_05139	4758	No	NA	Moyrand_2007_17462022	capsule
CAS34	CNAG_01654	4814	No	NA	Moyrand_2007_17462022	capsule
CAP5	CNAG_01283	4829	No	NA	Moyrand_2007_17462022	capsule
LIV3	CNAG_05835	4833	No	NA	Liu_2008_18854164	mouse_infectivity
HSV2	CNAG_04371	4849	No	NA	Liu_2008_18854164	mouse_infectivity
GPB1	CNAG_01262	4857	No	NA	Wang_2000_10594037	mating
KIN1	CNAG_01938	4913	No	NA	Mylonakis_2004_15469513	infectivity
LAC1	CNAG_03465	4935	No	NA	Noverr_2004_14977977	melanin_laccase
SET202	CNAG_03188	4974	No	NA	Liu_2008_18854164	melanin
CAP4	CNAG_03735	5015	No	NA	Moyrand_2007_17462022	capsule
VPS25	CNAG_04863	5024	No	NA	Liu_2008_18854164	melanin
CMT1	CNAG_03158	5040	No	NA	Sommer_2003_14504286	capsule
UXS1	CNAG_03322	5042	No	NA	Moyrand_2002_12139628	capsule
CPA1	CNAG_03627	5090	No	NA	Wang_2001_11415984	mating_temperature_37*C
CAP1	CNAG_03967	5131	No	NA	Moyrand_2007_17462022	capsule
RPH1	CNAG_05622	5147	No	NA	Liu_2008_18854164	mouse_infectivity
HRD1	CNAG_05469	5169	No	NA	Liu_2008_18854164	mouse_infectivity
TSA1	CNAG_03482	5260	No	NA	Missall_2004_14982637	ROS_stress_response
Ku80_YKU80	CNAG_03637	5261	No	NA	Liu_2008_18854164	mouse_infectivity
AFR1	CNAG_00730	5293	No	NA	Sanguinetti_2006_16428784	fluconazole_resistance
CDC24	CNAG_04243	5317	No	NA	Nichols_2007_17233829	temperature_37*C
CAP6	CNAG_06016	5326	No	NA	Moyrand_2007_17462022	capsule
CNA1	CNAG_04796	5328	No	NA	Odom_1997_9184205	temperature_37*C_CO2
CBK1	CNAG_03567	5390	No	NA	Walton_2006_16775005	RAM_morphogenesis
PBS2	CNAG_00769	5472	No	NA	Bahn_2005b_15728721	stress_response
CAP60	CNAG_00600	5480	No	NA	Chang_Kwon-Chung_1998_9573112;Moyrand_Janbon_2004_15590833	capsule
ISC1	CNAG_00554	5495	No	NA	Shea_2006_16988277	macrophage_stress_response
YAP4	CNAG_07593	5499	No	NA	Missall_Lodge_2005_16045626	ROS_stress_response
KIC1	CNAG_00405	5510	No	NA	Walton_2006_16775005	RAM_morphogenesis
HOS2	CNAG_05563	5533	No	NA	Liu_2008_18854164	capsule
PDR802	CNAG_03894	5542	No	NA	Liu_2008_18854164	mouse_infectivity
FRR1	CNAG_03682	5578	No	NA	Cruz_1999_10330150	rapamycin_FK506_resistance
CAS31	CNAG_00701	5625	No	NA	Moyrand_2007_17462022	capsule
CBP1	CNAG_00802	5665	No	NA	Gorlach_2000_10899116;Fox_Heitman_2005_16151246	mating
ESS1	CNAG_01839	5698	No	NA	Ren_2005_15870468	melanin_urease
AMT2	CNAG_04758	5721	No	NA	Rutherford_2008_18055915	ammonia
CAS9	CNAG_01489	5722	No	NA	Moyrand_2007_17462022	capsule
ZAP104	CNAG_05392	5744	No	NA	Liu_2008_18854164	melanin
SXI1	CNAG_06814	5822	No	NA	Hull_2004_15155676	mating
RMD5	CNAG_01350	5872	No	NA	Liu_2008_18854164	mouse_infectivity
STE12	CNAG_01454	6003	No	NA	Davidson_2003_12828643	mating
STE11	CNAG_06980	6004	No	NA	Davidson_2003_12828643	mating
BWC1	CNAG_05181	6030	No	NA	Idnurm_Heitman_2005_15760278	mating_light_sensing
SOD1	CNAG_01019	6037	No	NA	Cox_2003_12496163	ROS_mouse_infectivity
LIV9	CNAG_03149	6055	No	NA	Liu_2008_18854164	mouse_infectivity
JJJ1	CNAG_05538	6065	No	NA	Liu_2008_18854164	mouse_infectivity
MKK2	CNAG_02357	6072	No	NA	Gerik_2005_16194228	cell_wall
RINT1	CNAG_03760	6077	No	NA	Liu_2008_18854164	mouse_infectivity
RIM101	CNAG_05431	6082	No	NA	Liu_2008_18854164	melanin
VPH1	CNAG_01106	6100	No	NA	Erickson_2002_11737651	capsule_laccase_urease_temperature_37*C
SSN801	CNAG_00440	6105	No	NA	Liu_2008_18854164	capsule
CPA2	CNAG_03621	6120	No	NA	Wang_2001_11415984	mating_temperature_37*C
ROM2	CNAG_04119	6135	No	NA	Tang_2005_16299318;Gerik_2005_16194228	mating_cell_wall_stress_response
CRG1	CNAG_00125	NA	No	NA	Wang_2004b_15302835	mating
CAS92	CNAG_00865	NA	No	NA	Moyrand_2007_17462022	capsule
CAN1	CNAG_02805	NA	No	NA	Bahn_2005a_16303560;Mogensen_2006_16400172	capsule_CO2
STE6	CNAG_03600	NA	No	NA	Hsueh_Shen_2005_15643070	mating
CLP1	CNAG_03617	NA	No	NA	Ekena_2007_17993575	mating
CAS3	CNAG_03644	NA	No	NA	Moyrand_2007_17462022	capsule
CPR2	CNAG_03938	NA	No	NA	Xue_2006_16291861
MLN1	CNAG_04837	NA	No	NA	Liu_2008_18854164	melanin
CAT4	CNAG_05015	NA	No	NA	Giles_2006_16963629	ROS
GPG1	CNAG_05427	NA	No	NA	Li_2007_17699592	mating
CAP3	unknown	NA	No	NA	Moyrand_2007_17462022	capsule
CDA2	unknown	NA	No	NA	Baker_2007_17400891	capsule_cell_wall
MPF3	unknown	NA	No	NA	Panepinto_2005_15765146	cell_wall
SXI2	unknown	NA	No	NA	Hull_2005_15755915	mating
MBP102	unknown	NA	No	NA	Liu_2008_18854164	melanin
MLN3	unknown	NA	No	NA	Liu_2008_18854164	melanin
LIV14	unknown	NA	No	NA	Liu_2008_18854164	mouse_infectivity
LIV16	unknown	NA	No	NA	Liu_2008_18854164	mouse_infectivity
LIV2	unknown	NA	No	NA	Liu_2008_18854164	mouse_infectivity
RAD502	unknown	NA	No	NA	Liu_2008_18854164	mouse_infectivity
TCO3	unknown	NA	No	NA	Bahn_2006_16672377	stress_response
ATF2	unknown	NA	No	NA	Mare_2005_16129666
CPRalpha	unknown	NA	No	NA	Xue_2006_16291861
GPR2	unknown	NA	No	NA	Xue_2006_16291861
GPR3	unknown	NA	No	NA	Xue_2006_16291861
GPR5	unknown	NA	No	NA	Xue_2006_16291861
SSA2	unknown	NA	No	NA	Zhang_2006_17040492
