# Supplementary material for: Investigating Conservation of the Cell-Cycle-Regulated Transcriptional Program in the Fungal Pathogen, Cryptococcus neoformans
Source: PLoS Genet. 2016 Dec 5;12(12):e1006453. doi: 10.1371/journal.pgen.1006453 (PMC5137879; doi:10.1371/journal.pgen.1006453)
Supplement: S4 Table — Orthologous pairs (columns 1–2) were derived from FungiDB, literature supplemental materials, or manual BLAST searches (column 5) [32,46–48]. Duplicate mappings exist in both yeasts (i.e. 3405 unique C. neoformans genes and 3437 unique S. cerevisiae genes generate 4572 unique pairs). S. cerevisiae genes are also labeled with their standard gene ID (column 3) and any paralogs from the whole genome duplication (column 4, see S1 File for further details). Protein sequences from each fungal gene were obtained from FungiDB, and global alignments among all possible pairs were tested using the FASTA program [80]. The scores for each putative ortholog pair were extracted. Some pairs did not score significantly (E-value < 10) in global protein sequence alignment (marked with “NA”s). See the S1 File section “Documentation of sequence orthologs between S. cerevisiae and C. neoformans” for complete details. (XLSX) [file pgen.1006453.s005.xlsx]

## Sheet: Sheet1
S4 Table. Documentation of 4572 pairs of sequence orthologs between C. neoformans and S. cerevisiae.
Cneoformans_ID	Scerevisiae_ID	Scerevisiae_FungiDB_ID	Paralog_from_WGD	Ortholog_source	E-Value_from_FASTA	Bits_Score	Global_Align_Score	Percent_Identity	Percent_Similar	Number_aa_Align
CNAG_00006	PHB2	YGR231C	NA	FungiDB	1.5e-307	87.1	1242	62.5	85	320
CNAG_00007	MSM1	YGR171C	NA	FungiDB	7.6e-140	66.2	1055	34.2	61.1	619
CNAG_00008	FAR11	YNL127W	NA	FungiDB	7.9e-19	38.4	-177	17.4	38.2	1316
CNAG_00016	LSM5	YER146W	NA	FungiDB	4.5e-58	43.9	213	38.7	69.9	93
CNAG_00018	GAL4	YPL248C	NA	Janbon_TableS2	NA	NA	NA	NA	NA	NA
CNAG_00019	TIM9	YEL020W-A	NA	FungiDB	5.1e-162	64.2	351	57.3	84.3	89
CNAG_00020	PEP8	YJL053W	NA	Janbon_TableS2	NA	NA	NA	NA	NA	NA
CNAG_00021	SPE2	YOL052C	NA	FungiDB	1.4e-77	53.5	622	30.3	54.7	495
CNAG_00022	CYC3	YAL039C	NA	FungiDB	2.8e-30	39.1	300	27.5	52.9	306
CNAG_00022	CYT2	YKL087C	NA	FungiDB	8.3e-63	48.3	476	32.7	60.7	275
CNAG_00026	BNA3	YJL060W	NA	FungiDB	4.4e-202	75	1149	41.9	67.7	473
CNAG_00029	SER3	YER081W	SER33	FungiDB	6.2e-12	32.5	182	22.5	48.8	488
CNAG_00029	SER33	YIL074C	SER3	FungiDB	4.8e-13	33.1	194	22.6	47.7	482
CNAG_00034	RPL9A	YGL147C	NA	FungiDB	4.8e-167	67.3	651	53.6	80.9	194
CNAG_00034	RPL9B	YNL067W	NA	FungiDB	1.8e-168	67.5	654	53.6	80.4	194
CNAG_00036	SEC14	YMR079W	YKL091C	FungiDB;Janbon_TableS2	4.1e-150	66.2	732	39.7	58.6	370
CNAG_00040	ERG11	YHR007C	NA	FungiDB	0	90.3	1616	43.9	74.9	558
CNAG_00044	RIA1	YNL163C	NA	FungiDB	0	205.9	2752	42.9	65.7	1217
CNAG_00045	YCR076C	YCR076C	NA	FungiDB	NA	NA	NA	NA	NA	NA
CNAG_00046	RPN8	YOR261C	NA	FungiDB	9.8e-155	67.2	899	41.7	71.9	367
CNAG_00051	SNT1	YCR033W	NA	FungiDB	NA	NA	NA	NA	NA	NA
CNAG_00057	FBP1	YLR377C	NA	FungiDB	2.3e-277	83.9	1147	51.5	77.3	357
CNAG_00058	CCT5	YJR064W	NA	FungiDB	0	110.4	2310	62.9	85.8	563
CNAG_00060	XDJ1	YLR090W	NA	FungiDB	NA	NA	NA	NA	NA	NA
CNAG_00060	YDJ1	YNL064C	NA	Janbon_TableS2	9.1e-54	47.1	435	25.8	49.8	422
CNAG_00061	CIT1	YNR001C	CIT2	FungiDB	0	111.4	1921	61.2	81.7	480
CNAG_00061	CIT2	YCR005C	CIT1	FungiDB	0	105.7	1797	56	82.5	468
CNAG_00061	CIT3	YPR001W	NA	FungiDB	4.4e-281	85.2	1343	42.9	73.5	494
CNAG_00062	RPN3	YER021W	NA	FungiDB	1.9e-83	55.3	800	28.2	66	547
CNAG_00063	CSE4	YKL049C	NA	FungiDB	NA	NA	NA	NA	NA	NA
CNAG_00064	EMP24	YGL200C	NA	FungiDB;Janbon_TableS2	5.1e-85	52.8	435	36.5	64.9	208
CNAG_00064	ERP3	YDL018C	NA	FungiDB	1.6e-13	31.2	133	24	55.9	229
CNAG_00065	YRB1	YDR002W	NA	FungiDB	4.4e-27	37.3	350	35.1	45.3	285
CNAG_00067	SSS1	YDR086C	NA	FungiDB	6.9e-50	41.2	180	41	62.7	83
CNAG_00070	MLP1	YKR095W	MLP2	Janbon_TableS2	NA	NA	NA	NA	NA	NA
CNAG_00072	PDI1	YCL043C	EUG1	Janbon_TableS2	2.3e-08	30.8	153	22.7	48.6	529
CNAG_00074	PNS1	YOR161C	NA	FungiDB	4.4e-88	56.4	1117	35.4	66.7	565
CNAG_00077	SUL1	YBR294W	NA	FungiDB	8.8e-236	81.3	1820	39.3	65.6	899
CNAG_00077	SUL2	YLR092W	NA	FungiDB	5e-226	80	1777	37.6	61.2	949
CNAG_00077	YPR003C	YPR003C	NA	FungiDB	9.6e-27	40.9	462	22.3	54	846
CNAG_00078	YGR125W	YGR125W	NA	FungiDB;Janbon_TableS2	0	106.2	1561	30.2	57.8	1217
CNAG_00081	PRP6	YBR055C	NA	FungiDB	5e-62	51.9	1028	26	56.1	984
CNAG_00082	CFD1	YIL003W	NA	FungiDB	4.2e-120	61	755	40.8	68.2	336
CNAG_00082	NBP35	YGL091C	NA	FungiDB	6.7e-60	48.5	506	30.7	53.9	388
CNAG_00084	GLN4	YOR168W	NA	FungiDB	1.40E-310	90.2	2162	42.9	67.6	883
CNAG_00085	ASF1	YJL115W	NA	FungiDB	NA	NA	NA	NA	NA	NA
CNAG_00086	TRM1	YDR120C	NA	FungiDB	4.2e-83	55.7	993	31.5	57.2	717
CNAG_00088	PHB1	YGR132C	NA	FungiDB	5.8e-276	83.1	1088	60	84.8	290
CNAG_00089	RRP4	YHR069C	NA	FungiDB	6.4e-141	64.9	758	40.7	63.1	371
CNAG_00090	COA4	YLR218C	NA	Janbon_TableS2	NA	NA	NA	NA	NA	NA
CNAG_00092	FMP43	YGR243W	YHR162W	FungiDB	3.2e-81	50.6	278	37.9	56.9	153
CNAG_00092	YHR162W	YHR162W	FMP43	FungiDB	8.2e-72	48.3	259	36.8	60.3	136
CNAG_00093	BDF1	YLR399C	BDF2	Janbon_TableS2	NA	NA	NA	NA	NA	NA
CNAG_00095	YMR185W	YMR185W	NA	FungiDB	8.2e-49	48.8	44	19.4	47.7	1215
CNAG_00097	ITR1	YDR497C	ITR2	FungiDB	7.1e-111	61.1	1341	38.7	71.3	592
CNAG_00097	ITR2	YOL103W	ITR1	FungiDB	4.8e-112	61.4	1349	38.9	69.3	610
CNAG_00099	MCM3	YEL032W	NA	FungiDB	0	93.8	2341	44.3	67.2	982
CNAG_00100	STI1	YOR027W	NA	FungiDB	8.4e-188	73.7	1656	46.6	74.5	599
CNAG_00104	HEF3	YNL014W	YEF3	FungiDB	0	163.2	2190	36.7	64.8	1114
CNAG_00104	NEW1	YPL226W	NA	FungiDB	0	183.1	2548	39.4	64.4	1241
CNAG_00104	YEF3	YLR249W	HEF3	FungiDB	0	162.5	2176	37.2	64.4	1114
CNAG_00105	AAD10	YJR155W	NA	FungiDB	3.1	22.2	10	18.8	53.4	320
CNAG_00105	YPR127W	YPR127W	NA	FungiDB	3.1e-22	36.5	259	26.9	50.8	364
CNAG_00108	RVB1	YDR190C	NA	FungiDB	0	97.5	1892	63	81.4	484
CNAG_00109	YDR115W	YDR115W	NA	FungiDB	1.3e-42	40.5	177	39.5	53.5	129
CNAG_00111	PRP21	YJL203W	NA	FungiDB	NA	NA	NA	NA	NA	NA
CNAG_00115	BDH1	YAL060W	NA	FungiDB	9.5e-37	42.3	395	27.3	55.6	414
CNAG_00115	BDH2	YAL061W	NA	FungiDB	1.2e-22	37.4	286	23	50.7	448
CNAG_00115	SOR1	YJR159W	NA	FungiDB	2.5e-169	69.6	985	45.5	71.1	380
CNAG_00115	SOR2	YDL246C	NA	FungiDB	2.5e-169	69.6	985	45.5	71.1	380
CNAG_00115	XYL2	YLR070C	NA	FungiDB	4.7e-139	64.8	881	42.4	66.3	380
CNAG_00116	RPS3	YNL178W	NA	FungiDB	2.2e-234	77.5	983	65.2	81	253
CNAG_00117	ERG24	YNL280C	NA	FungiDB;Janbon_TableS2	1.1e-191	73.5	1211	43.3	68.6	478
CNAG_00121	GPD1	YDL022W	GPD2	FungiDB	4.3e-198	73.8	964	42.3	71.4	392
CNAG_00121	GPD2	YOL059W	GPD1	FungiDB	4.6e-141	65.3	799	35.6	61.7	441
CNAG_00125	SST2	YLR452C	NA	FungiDB	2.8e-14	35.1	240	19.4	49.1	754
CNAG_00130	RCK2	YLR248W	RCK1	FungiDB;Janbon_TableS2	1.3e-85	56.2	1047	34	57.9	689
CNAG_00133	SUB1	YMR039C	NA	FungiDB	NA	NA	NA	NA	NA	NA
CNAG_00136	UBA1	YKL210W	NA	FungiDB	0	130.6	3758	55.3	82.4	1031
CNAG_00137	MSB1	YOR188W	NA	Janbon_TableS2	NA	NA	NA	NA	NA	NA
CNAG_00138	COQ5	YML110C	NA	FungiDB	9.5e-150	66.1	768	41.3	69.2	334
CNAG_00140	SNP1	YIL061C	NA	FungiDB	NA	NA	NA	NA	NA	NA
CNAG_00142	ESF1	YDR365C	NA	FungiDB	7.9e-32	42.4	982	32.2	57.1	816
CNAG_00143	TYS1	YGR185C	NA	FungiDB	NA	NA	NA	NA	NA	NA
CNAG_00145	ARP1	YHR129C	NA	FungiDB	0	89.2	1274	51	77.6	384
CNAG_00147	PRP8	YHR165C	NA	FungiDB	0	395.1	9431	55.3	77.3	2611
CNAG_00148	SEC16	YPL085W	NA	FungiDB	4.5e-95	61.5	213	20.8	45.6	2325
CNAG_00153	YBR063C	YBR063C	NA	Janbon_TableS2	NA	NA	NA	NA	NA	NA
CNAG_00156	CRZ1	YNL027W	NA	Jung_TableS1	NA	NA	NA	NA	NA	NA
CNAG_00160	SRY1	YKL218C	NA	Janbon_TableS2	NA	NA	NA	NA	NA	NA
CNAG_00165	MEU1	YLR017W	NA	FungiDB	1.2e-147	65.9	843	43.5	67.9	340
CNAG_00166	DBP8	YHR169W	NA	FungiDB	NA	NA	NA	NA	NA	NA
CNAG_00167	PEX30	YLR324W	PEX31	FungiDB	0.61	25.2	-33	19.4	41.7	695
CNAG_00171	PEX2	YJL210W	NA	FungiDB	NA	NA	NA	NA	NA	NA
CNAG_00172	KIP3	YGL216W	NA	FungiDB;Janbon_TableS2	4.5e-163	71.3	555	25.9	46.2	1131
CNAG_00176	DUG1	YFR044C	NA	FungiDB	5.20E-319	89.5	1445	46.7	71.4	482
CNAG_00178	REV1	YOR346W	NA	FungiDB;Janbon_TableS2	3.6e-103	61.4	495	22.6	45.5	1316
CNAG_00179	GPA1	YHR005C	NA	FungiDB	NA	NA	NA	NA	NA	NA
CNAG_00179	GPA2	YER020W	NA	FungiDB	7.9e-113	60.4	706	32.8	60.1	451
CNAG_00180	YUH1	YJR099W	NA	FungiDB	2.6e-38	41.4	316	33.5	61.8	254
CNAG_00181	FYV10	YIL097W	NA	FungiDB	1.2e-09	31.8	195	20.4	49.7	555
CNAG_00182	VPS29	YHR012W	NA	Janbon_TableS2	NA	NA	NA	NA	NA	NA
CNAG_00184	PCF11	YDR228C	NA	FungiDB	1.5e-19	37.3	338	23.1	47.1	696
CNAG_00187	UBP1	YDL122W	NA	FungiDB	4	24.8	-58	19.1	44.1	869
CNAG_00188	EMC4	YGL231C	NA	FungiDB	1.4e-37	40.8	284	27.7	60.2	231
CNAG_00193	GAT1	YFL021W	NA	FungiDB	NA	NA	NA	NA	NA	NA
CNAG_00195	LRP1	YHR081W	NA	FungiDB	0.0019	24.4	69	19	54.8	210
CNAG_00231	YJR129C	YJR129C	NA	FungiDB	4.5e-08	30	137	24.4	47.4	439
CNAG_00233	PAM18	YLR008C	NA	FungiDB;Janbon_TableS2	NA	NA	NA	NA	NA	NA
CNAG_00234	DUS4	YLR405W	NA	FungiDB	3.7e-74	52.4	579	31.9	55.3	430
CNAG_00235	MEP1	YGR121C	MEP3	FungiDB	2.4e-129	64.2	1143	36	64.2	578
CNAG_00235	MEP2	YNL142W	NA	FungiDB	8.9e-138	65.7	1186	37.6	62.5	582
CNAG_00235	MEP3	YPR138C	MEP1	FungiDB	1.3e-127	63.9	1134	35.2	63.5	576
CNAG_00236	HEM1	YDR232W	NA	FungiDB	1.5e-06	29.8	116	23.3	45.4	566
CNAG_00237	LEU1	YGL009C	NA	FungiDB	0	129.1	3050	60.4	79.2	790
CNAG_00237	LYS4	YDR234W	NA	FungiDB	3.7e-45	46.7	591	26.3	52.4	798
CNAG_00238	ISM1	YPL040C	NA	FungiDB	2.1e-128	65.9	483	22.3	47.9	1186
CNAG_00238	SSA3	YBL075C	SSA4	FungiDB	NA	NA	NA	NA	NA	NA
CNAG_00239	YAP1	YML007W	CAD1	FungiDB;Janbon_TableS2	0.036	27	137	20.3	47.4	759
CNAG_00241	AIR1	YIL079C	AIR2	Janbon_TableS2	NA	NA	NA	NA	NA	NA
CNAG_00247	LYS9	YNR050C	NA	FungiDB;Janbon_TableS2	NA	NA	NA	NA	NA	NA
CNAG_00248	VPS36	YLR417W	NA	FungiDB	3.8e-14	34.5	234	20.4	49.5	614
CNAG_00249	DRS2	YAL026C	NA	Janbon_TableS2	NA	NA	NA	NA	NA	NA
CNAG_00251	YER010C	YER010C	NA	FungiDB	1e-29	38.6	294	29	58.8	262
CNAG_00252	ELC1	YPL046C	NA	FungiDB	7.9e-44	40.6	138	33.6	58.4	113
CNAG_00253	SEC15	YGL233W	NA	FungiDB	1.5e-25	40.6	487	20.7	52.5	922
CNAG_00256	HOM2	YDR158W	NA	FungiDB	2e-243	79.9	1220	51.9	75	372
CNAG_00259	BUD23	YCR047C	NA	FungiDB	3.9e-211	74.8	938	53.8	77.1	292
CNAG_00265	IDI1	YPL117C	NA	FungiDB	2.6e-167	68.5	726	43.7	64.1	309
CNAG_00266	YFH7	YFR007W	NA	FungiDB	NA	NA	NA	NA	NA	NA
CNAG_00268	ILV2	YMR108W	NA	FungiDB	0	103.4	2417	53.3	76.3	733
CNAG_00268	YEL020C	YEL020C	NA	FungiDB	2.3e-06	30.3	148	19	47.1	730
CNAG_00269	BDH1	YAL060W	NA	FungiDB	1.4e-29	40	363	25	53.5	432
CNAG_00269	BDH2	YAL061W	NA	FungiDB	2.8e-20	36.5	281	23.2	50.2	466
CNAG_00269	SOR1	YJR159W	NA	FungiDB	2.7e-104	58.7	788	36.1	60.8	418
CNAG_00269	SOR2	YDL246C	NA	FungiDB	4.5e-104	58.6	787	36.1	60.8	418
CNAG_00269	XYL2	YLR070C	NA	FungiDB	9.5e-108	59.3	803	37.4	63.3	417
CNAG_00270	FMP37	YGL080W	NA	FungiDB;Janbon_TableS2	6.8e-113	57	322	41.3	65.9	138
CNAG_00271	IES6	YEL044W	NA	FungiDB	NA	NA	NA	NA	NA	NA
CNAG_00278	MAP1	YLR244C	NA	Janbon_TableS2	1e-71	51.5	536	30.4	53.1	392
CNAG_00279	IRC22	YEL001C	NA	FungiDB	NA	NA	NA	NA	NA	NA
CNAG_00280	MAM33	YIL070C	NA	FungiDB	7.2e-25	37.1	252	26.9	59.7	283
CNAG_00286	NAB2	YGL122C	NA	FungiDB	9e-10	32	210	22	46.8	587
CNAG_00287	SGT2	YOR007C	NA	FungiDB	4.8e-85	54.4	663	35.7	69	364
CNAG_00288	REX2	YLR059C	NA	FungiDB;Janbon_TableS2	7.6e-91	54.6	457	36	56.6	272
CNAG_00289	SPT10	YJL127C	NA	FungiDB	NA	NA	NA	NA	NA	NA
CNAG_00292	ZPR1	YGR211W	NA	FungiDB	2.6e-162	69.5	1247	39.2	66.6	536
CNAG_00293	RAS1	YOR101W	RAS2	FungiDB	NA	NA	NA	NA	NA	NA
CNAG_00293	RAS2	YNL098C	RAS1	FungiDB	NA	NA	NA	NA	NA	NA
CNAG_00299	RAD5	YLR032W	NA	FungiDB;Janbon_TableS2	0	106.7	1389	28.1	57.5	1255
CNAG_00300	SPC97	YHR172W	NA	FungiDB	2.2e-09	33	232	20.4	46.9	990
CNAG_00305	AHA1	YDR214W	NA	FungiDB	8.9e-54	47	455	27.5	61.1	357
CNAG_00307	TOM7	YNL070W	NA	FungiDB	4.2e-41	37.5	129	35	73.3	60
CNAG_00308	CPS1	YJL172W	NA	FungiDB	4.3e-169	70.9	1141	36.1	65.4	604
CNAG_00308	YOL153C	YOL153C	NA	FungiDB	1.9e-152	68.3	1076	33.4	64.8	596
CNAG_00309	VPS70	YJR126C	NA	FungiDB;Janbon_TableS2	1e-78	55.7	940	27	54.6	944
CNAG_00310	ORC5	YNL261W	NA	FungiDB	0.51	24.9	-27	18.8	43.2	549
CNAG_00311	EHD3	YDR036C	NA	FungiDB	1.1e-53	48.1	585	27.2	57.9	537
CNAG_00313	VMS1	YDR049W	NA	Janbon_TableS2	NA	NA	NA	NA	NA	NA
CNAG_00316	HAM1	YJR069C	NA	FungiDB	7.9e-95	54.7	456	42.9	69.7	198
CNAG_00318	ARC15	YIL062C	NA	FungiDB	5.4e-78	50.5	316	39.4	70.6	160
CNAG_00319	RER1	YCL001W	NA	FungiDB	NA	NA	NA	NA	NA	NA
CNAG_00320	ALG3	YBL082C	NA	FungiDB	NA	NA	NA	NA	NA	NA
CNAG_00320	CDC27	YBL084C	NA	Janbon_TableS2	1.5e-57	50.2	797	26.8	57.1	790
CNAG_00326	DJP1	YIR004W	NA	FungiDB	1.6e-54	48	708	33.2	60.9	509
CNAG_00328	RAD2	YGR258C	NA	FungiDB;Janbon_TableS2	3.4e-283	88	1097	26.8	52.3	1303
CNAG_00331	EEB1	YPL095C	EHT1	FungiDB	5.5e-20	36.8	267	23.7	46.1	545
CNAG_00331	EHT1	YBR177C	EEB1	FungiDB	2.2e-21	37.4	281	24.5	45.9	547
CNAG_00331	YMR210W	YMR210W	NA	FungiDB	7.2e-36	42.6	406	25.8	49.8	530
CNAG_00332	SIP4	YJL089W	NA	Jung_TableS1	0.0086	28.2	-160	17.5	42.9	1050
CNAG_00334	AAR2	YBL074C	NA	FungiDB	NA	NA	NA	NA	NA	NA
CNAG_00334	KAR2	YJL034W	NA	FungiDB	0	93.1	1973	48.7	72.9	686
CNAG_00334	SSA1	YAL005C	NA	FungiDB	0	103.7	2280	57	79	651
CNAG_00334	SSA2	YLL024C	NA	FungiDB	0	104	2289	57.1	79.3	648
CNAG_00334	SSA4	YER103W	SSA3	FungiDB	0	104.6	2306	58.2	78.5	648
CNAG_00334	SSB1	YDL229W	SSB2	FungiDB	0	121.3	2788	69.6	89.9	616
CNAG_00334	SSB2	YNL209W	SSB1	FungiDB	0	121.6	2798	70	90.1	616
CNAG_00335	TAP42	YMR028W	NA	FungiDB	8.9e-18	35.2	266	24.8	56.3	412
CNAG_00343	HST3	YOR025W	NA	FungiDB	2.6e-97	57.5	671	32.6	58.8	454
CNAG_00343	HST4	YDR191W	NA	FungiDB	9.2e-35	41.7	352	27.4	47.8	456
CNAG_00345	HEM2	YGL040C	NA	FungiDB	7.40E-318	88.5	1312	57.1	79.1	354
CNAG_00346	YPI1	YFR003C	NA	FungiDB	2.4e-38	40.2	182	30.6	56.8	183
CNAG_00347	YLR419W	YLR419W	NA	FungiDB;Janbon_TableS2	2.5e-196	77.4	959	24.5	52.6	1558
CNAG_00351	RRP5	YMR229C	NA	Janbon_TableS2	NA	NA	NA	NA	NA	NA
CNAG_00352	RPS8A	YBL072C	RPS8B	FungiDB	NA	NA	NA	NA	NA	NA
CNAG_00354	VAC8	YEL013W	NA	FungiDB	0	95	1945	52	76.6	633
CNAG_00356	SVF1	YDR346C	NA	FungiDB	4.7e-12	32.8	173	21.9	49.2	512
CNAG_00357	RNH1	YMR234W	NA	FungiDB	3.8e-08	29.6	105	22.6	42.8	407
CNAG_00358	MOD5	YOR274W	NA	FungiDB	1.3e-29	40.6	406	26.5	48.9	558
CNAG_00360	SNF4	YGL115W	NA	FungiDB;Janbon_TableS2	NA	NA	NA	NA	NA	NA
CNAG_00361	RVS167	YDR388W	NA	FungiDB	1.5e-103	59	866	34.4	64	483
CNAG_00363	SSK1	YLR006C	NA	Janbon_TableS2	NA	NA	NA	NA	NA	NA
CNAG_00364	KAE1	YKR038C	NA	FungiDB	0	91.3	1416	58.5	79	386
CNAG_00364	QRI7	YDL104C	NA	FungiDB	3.5e-20	36.3	265	23.6	51.4	420
CNAG_00365	ALE1	YOR175C	NA	FungiDB;Janbon_TableS2	9.8e-137	65.8	1079	33.4	62	634
CNAG_00368	VPS53	YJL029C	NA	FungiDB	5.5e-26	40.7	509	22.1	54.2	875
CNAG_00369	MED6	YHR058C	NA	FungiDB	0.54	23.6	6	20.4	44	377
CNAG_00371	EHD3	YDR036C	NA	Janbon_TableS2	NA	NA	NA	NA	NA	NA
CNAG_00372	NPL6	YMR091C	NA	FungiDB	NA	NA	NA	NA	NA	NA
CNAG_00375	GCN5	YGR252W	NA	FungiDB;Janbon_TableS2	NA	NA	NA	NA	NA	NA
CNAG_00377	TOP2	YNL088W	NA	FungiDB;Janbon_TableS2	0	217	3692	43.7	62.8	1544
CNAG_00383	DNF1	YER166W	DNF2	FungiDB	0	125.9	1950	30	53.8	1627
CNAG_00383	DNF2	YDR093W	DNF1	FungiDB	0	127	1972	30.2	55.3	1640
CNAG_00383	DRS2	YAL026C	NA	FungiDB;Janbon_TableS2	0	220.2	3996	47.9	72.1	1407
CNAG_00385	PUP3	YER094C	NA	FungiDB	2.8e-222	75.4	805	57.8	82	211
CNAG_00386	TIF4631	YGR162W	TIF4632	FungiDB	3.5e-207	78.1	500	23	45	1248
CNAG_00386	TIF4632	YGL049C	TIF4631	FungiDB	1.1e-168	72.4	394	22.6	44.6	1231
CNAG_00387	RSM7	YJR113C	NA	Janbon_TableS2	NA	NA	NA	NA	NA	NA
CNAG_00388	MSS4	YDR208W	NA	FungiDB	1.5e-87	57.4	1219	32.1	58.5	890
CNAG_00389	IBA57	YJR122W	NA	FungiDB	NA	NA	NA	NA	NA	NA
CNAG_00393	GLC3	YEL011W	NA	FungiDB	0	126.2	2807	59.8	80.8	707
CNAG_00394	KTI11	YBL071W-A	NA	FungiDB	NA	NA	NA	NA	NA	NA
CNAG_00395	SLX1	YBR228W	NA	FungiDB	NA	NA	NA	NA	NA	NA
CNAG_00396	TPK2	YPL203W	NA	FungiDB	NA	NA	NA	NA	NA	NA
CNAG_00396	TPK3	YKL166C	TPK1	FungiDB	2.4e-189	73.2	1242	44.2	62.6	516
CNAG_00398	LSB1	YGR136W	PIN3	FungiDB	2.3e-23	36.4	278	28.2	50	308
CNAG_00398	PIN3	YPR154W	LSB1	FungiDB	3e-19	34.5	244	28.1	49.2	295
CNAG_00401	GAB1	YLR459W	NA	FungiDB	1.7e-58	48.8	621	29.2	60.4	449
CNAG_00402	TIF4631	YGR162W	TIF4632	FungiDB	NA	NA	NA	NA	NA	NA
CNAG_00402	TIF4632	YGL049C	TIF4631	FungiDB	NA	NA	NA	NA	NA	NA
CNAG_00403	AIM17	YHL021C	NA	FungiDB	1.1e-07	30.6	172	23.8	44.5	627
CNAG_00405	KIC1	YHR102W	NA	FungiDB;Janbon_TableS2	9.9e-37	45	867	25.3	54.5	1111
CNAG_00405	SPS1	YDR523C	NA	FungiDB	NA	NA	NA	NA	NA	NA
CNAG_00408	PPH3	YDR075W	NA	FungiDB	0	105.1	1377	63.3	82.4	313
CNAG_00413	TPA1	YER049W	NA	FungiDB	3.3e-41	45.3	603	27.5	50.7	767
CNAG_00414	MAK32	YCR019W	NA	FungiDB	7.5e-43	44.1	396	29.2	55.2	397
CNAG_00417	CAM1	YPL048W	NA	FungiDB	5.3e-120	61.8	813	35.3	64	433
CNAG_00418	SAM1	YLR180W	SAM2	FungiDB	0	116.3	1910	72.6	86.4	398
CNAG_00418	SAM2	YDR502C	SAM1	FungiDB	0	115.9	1900	71.6	87.2	398
CNAG_00421	VPS24	YKL041W	NA	FungiDB;Janbon_TableS2	1.8e-46	43.6	464	35.3	71	224
CNAG_00423	SPC24	YMR117C	NA	FungiDB	0.056	23.3	54	18.1	52.2	232
CNAG_00424	PCT1	YGR202C	NA	FungiDB	2.3	23.7	3	19.3	33.7	591
CNAG_00426	SWA2	YDR320C	NA	FungiDB	3.5e-07	31.2	223	20.7	47.1	836
CNAG_00427	PTC5	YOR090C	NA	FungiDB;Janbon_TableS2	7.9e-44	45.7	551	28.5	53.9	662
CNAG_00428	ICE2	YIL090W	NA	FungiDB	2e-05	28.7	86	22.5	45.6	528
CNAG_00429	DUS1	YML080W	NA	FungiDB;Janbon_TableS2	NA	NA	NA	NA	NA	NA
CNAG_00434	RMT2	YDR465C	NA	FungiDB	1.1e-37	42.7	387	26.9	50.3	443
CNAG_00436	AKR1	YDR264C	AKR2	FungiDB	4.9e-105	60.8	1088	29.1	58.8	811
CNAG_00436	AKR2	YOR034C	AKR1	FungiDB	5.1e-69	53.1	836	25.8	56.8	810
CNAG_00437	APC11	YDL008W	NA	FungiDB;Janbon_TableS2	5.1e-91	53.5	301	30.4	59.6	171
CNAG_00439	KAP122	YGL016W	NA	FungiDB	1.2e-34	44.5	85	17.8	49	1160
CNAG_00440	SSN8	YNL025C	NA	FungiDB	NA	NA	NA	NA	NA	NA
CNAG_00441	IMD1	YAR073W	NA	FungiDB	NA	NA	NA	NA	NA	NA
CNAG_00441	IMD2	YHR216W	NA	FungiDB	0	109.9	2178	60.2	83.7	545
CNAG_00441	IMD3	YLR432W	IMD4	FungiDB	0	113	2257	64	84.6	545
CNAG_00441	IMD4	YML056C	IMD3	FungiDB	0	101.9	1964	51.1	67.5	681
CNAG_00441	YAR075W	YAR075W	NA	FungiDB	NA	NA	NA	NA	NA	NA
CNAG_00447	CCT2	YIL142W	NA	FungiDB	0	116.9	2364	69.8	90.7	527
CNAG_00448	VMA6	YLR447C	NA	FungiDB	4e-295	86	1173	48.9	80.8	360
CNAG_00449	NOB1	YOR056C	NA	FungiDB	1.4e-39	43.9	559	29.1	54.3	536
CNAG_00450	LEU2	YCL018W	NA	FungiDB	0	92.2	1478	62.6	84	374
CNAG_00451	YNL040W	YNL040W	NA	FungiDB	4.4e-32	41.5	451	27.4	53.4	537
CNAG_00453	AIM38	YNR018W	NA	FungiDB	1.1e-35	40.4	280	28.2	59.8	234
CNAG_00455	UBP10	YNL186W	NA	FungiDB	NA	NA	NA	NA	NA	NA
CNAG_00457	GLN1	YPR035W	NA	FungiDB	0	111.1	1677	64.5	83.1	372
CNAG_00461	GTB1	YDR221W	NA	FungiDB	8e-21	37.9	358	24.4	47.8	726
CNAG_00462	CIR2	YOR356W	NA	FungiDB	0	103.9	2076	51.2	77.2	639
CNAG_00464	RSE1	YML049C	NA	FungiDB	1.4e-289	89	1047	24.4	53.7	1432
CNAG_00469	SVP26	YHR181W	NA	FungiDB	NA	NA	NA	NA	NA	NA
CNAG_00470	DID2	YKR035W-A	NA	FungiDB	6.9e-116	59	637	52.2	81.6	207
CNAG_00471	COA3	YJL062W-A	NA	FungiDB	NA	NA	NA	NA	NA	NA
CNAG_00472	YNL181W	YNL181W	NA	FungiDB	4.8e-12	32.6	177	22.1	50.2	452
CNAG_00473	OST2	YOR103C	NA	FungiDB	3.2e-52	43.5	238	37	63.7	135
CNAG_00482	RPN10	YHR200W	NA	FungiDB	NA	NA	NA	NA	NA	NA
CNAG_00483	ACT1	YFL039C	NA	FungiDB	0	129.6	2090	71.3	77.4	478
CNAG_00486	EMI5	YOL071W	NA	FungiDB	9e-60	46.4	269	33.1	61.8	178
CNAG_00490	POT1	YIL160C	NA	FungiDB	2e-237	79.5	1286	51.6	76	430
CNAG_00491	ISA2	YPR067W	NA	FungiDB	3e-08	28.2	105	26.5	46.2	253
CNAG_00492	CKB1	YGL019W	NA	Janbon_TableS2	NA	NA	NA	NA	NA	NA
CNAG_00497	IST2	YBR086C	NA	FungiDB	NA	NA	NA	NA	NA	NA
CNAG_00498	CDC14	YFR028C	NA	FungiDB;Janbon_TableS2	NA	NA	NA	NA	NA	NA
CNAG_00499	CRC1	YOR100C	NA	FungiDB	3.6e-124	61.8	750	41.6	69	339
CNAG_00500	PTC1	YDL006W	NA	FungiDB	NA	NA	NA	NA	NA	NA
CNAG_00502	YNL122C	YNL122C	NA	FungiDB	2.4e-20	32.3	96	25.9	60.3	116
CNAG_00504	CPR2	YHR057C	CPR5	Janbon_TableS2	NA	NA	NA	NA	NA	NA
CNAG_00507	NIT1	YIL164C	NA	FungiDB	NA	NA	NA	NA	NA	NA
CNAG_00508	VPS17	YOR132W	NA	FungiDB	NA	NA	NA	NA	NA	NA
CNAG_00512	RSM23	YGL129C	NA	FungiDB	2.1e-15	34.6	267	24.1	53.6	498
CNAG_00513	NOP53	YPL146C	NA	FungiDB	3.9e-17	35.4	436	28.8	55.2	504
CNAG_00514	DAL80	YKR034W	GZF3	Janbon_TableS2	NA	NA	NA	NA	NA	NA
CNAG_00515	ADH1	YOL086C	ADH5	FungiDB	3.3e-32	40.5	344	24.9	57.7	366
CNAG_00515	ADH2	YMR303C	NA	FungiDB	1e-34	41.4	361	26.1	58.4	368
CNAG_00515	ADH3	YMR083W	NA	FungiDB	4.6e-31	40.3	336	25.6	56	391
CNAG_00515	ADH5	YBR145W	ADH1	FungiDB	1.9e-42	43.8	410	26.5	57.7	366
CNAG_00515	ADH6	YMR318C	NA	FungiDB	1.4e-123	62	775	38.4	65.9	367
CNAG_00515	ADH7	YCR105W	NA	FungiDB	3.8e-119	61.2	759	37.9	65.3	369
CNAG_00516	PEX7	YDR142C	NA	FungiDB	9.9e-115	60.4	743	33.9	62.2	389
CNAG_00517	SHR3	YDL212W	NA	FungiDB	0.0066	24.2	36	21.5	45.3	256
CNAG_00519	ERG3	YLR056W	NA	FungiDB	2.5e-128	62.8	833	38.3	64.9	368
CNAG_00521	MCH1	YDL054C	NA	FungiDB	3.6e-06	29.8	109	20.9	44.3	641
CNAG_00524	ERG10	YPL028W	NA	FungiDB	8.8e-115	60.8	801	36.2	68.6	417
CNAG_00525	RPN3	YER021W	NA	Janbon_TableS2	NA	NA	NA	NA	NA	NA
CNAG_00527	GCD6	YDR211W	NA	FungiDB	4.7e-78	55.1	894	27.3	59.4	784
CNAG_00529	SSU1	YPL092W	NA	FungiDB	1.4e-11	32.8	280	20.3	48.6	547
CNAG_00531	ENA1	YDR040C	NA	FungiDB	0	153.4	2182	37.6	66.1	1155
CNAG_00531	ENA2	YDR039C	NA	FungiDB	0	154.1	2196	37.7	66.2	1155
CNAG_00531	ENA5	YDR038C	NA	FungiDB	0	154.1	2196	37.7	66.1	1155
CNAG_00533	TIM50	YPL063W	NA	FungiDB	2.1e-52	47.7	616	30.1	53.6	532
CNAG_00535	MRPL16	YBL038W	NA	FungiDB	2.2e-45	43.6	368	31.7	59.2	262
CNAG_00537	CAT2	YML042W	NA	FungiDB	1.6e-122	63.6	1079	31.5	63.5	691
CNAG_00538	MRP10	YDL045W-A	NA	FungiDB	3.7e-08	25	49	25.3	50.5	99
CNAG_00539	TPO2	YGR138C	TPO3	FungiDB	1.4e-152	68.4	1454	40.4	66.1	634
CNAG_00539	TPO3	YPR156C	TPO2	FungiDB	4.4e-149	67.9	1435	40.7	66	636
CNAG_00541	FMO1	YHR176W	NA	FungiDB	6.2e-20	36.8	287	23.7	49.3	562
CNAG_00545	SCC2	YDR180W	NA	FungiDB	7.2e-12	36	-262	16.7	43.7	2030
CNAG_00546	CHS3	YBR023C	NA	Janbon_TableS2	1.7e-244	83.4	994	24.8	47.4	1459
CNAG_00547	CDC24	YAL041W	NA	Janbon_TableS2	NA	NA	NA	NA	NA	NA
CNAG_00550	MSH5	YDL154W	NA	FungiDB;Janbon_TableS2	2.8e-30	42.4	525	21.8	51.5	951
CNAG_00551	PAP1	YKR002W	NA	FungiDB	1.2e-195	74.9	1319	37.3	62.9	657
CNAG_00554	ISC1	YER019W	NA	FungiDB	3.9e-28	40.2	356	25	47.5	583
CNAG_00556	YCK1	YHR135C	YCK2	FungiDB	6.4e-241	80.5	1431	45.7	67.6	540
CNAG_00556	YCK2	YNL154C	YCK1	FungiDB	7.8e-257	82.5	1482	46.8	67.7	554
CNAG_00560	VMA4	YOR332W	NA	FungiDB	1e-75	51.2	545	40.3	74.2	233
CNAG_00561	HAT1	YPL001W	NA	FungiDB	1.3e-76	53	658	33.6	60.2	432
CNAG_00565	DNM1	YLL001W	NA	FungiDB	4e-292	87.7	1873	41.9	70.9	764
CNAG_00565	VPS1	YKR001C	NA	FungiDB	0	114.9	2692	59.6	82	712
CNAG_00566	CDC9	YDL164C	NA	Janbon_TableS2	3.9e-99	59.9	1143	29.5	56.9	943
CNAG_00567	RRT2	YBR246W	NA	FungiDB	3.1e-22	37.1	275	25.7	50.5	412
CNAG_00569	RIB1	YBL033C	NA	FungiDB	NA	NA	NA	NA	NA	NA
CNAG_00569	RIB3	YDR487C	NA	FungiDB	NA	NA	NA	NA	NA	NA
CNAG_00570	BCY1	YIL033C	NA	FungiDB	2.1e-69	51.7	727	32.8	58.1	494
CNAG_00572	RAD3	YER171W	NA	FungiDB;Janbon_TableS2	0	127.5	3337	61.6	85.7	803
CNAG_00575	CTA1	YDR256C	NA	FungiDB	NA	NA	NA	NA	NA	NA
CNAG_00575	CTT1	YGR088W	NA	FungiDB	1.1e-46	46.7	584	26.2	50.7	722
CNAG_00576	IMO32	YGR031W	NA	FungiDB	5.5e-67	50.4	524	32	60.2	372
CNAG_00580	IFM1	YOL023W	NA	FungiDB;Janbon_TableS2	7.7e-73	54	1062	31.2	54.4	892
CNAG_00581	PEP4	YPL154C	NA	FungiDB	0	91.8	1482	53.6	75.9	444
CNAG_00582	VTC1	YER072W	NA	FungiDB	1.8e-284	81.7	556	65.1	85.3	129
CNAG_00589	FAU1	YER183C	NA	FungiDB	1.3e-16	33.1	174	23.5	49.6	264
CNAG_00590	ABZ1	YNR033W	NA	FungiDB	1e-41	45.9	601	25.6	51.9	878
CNAG_00593	AIM18	YHR198C	NA	FungiDB	7.5e-10	30.4	119	23.1	49	337
CNAG_00593	AIM46	YHR199C	NA	FungiDB	8.2e-07	28.5	86	20.4	48.3	323
CNAG_00594	YEH1	YLL012W	YEH2	FungiDB	2.4e-25	39.7	391	22.9	48.7	686
CNAG_00594	YEH2	YLR020C	YEH1	FungiDB	3.2e-20	37.5	331	23.7	47.4	696
CNAG_00596	CRR1	YLR213C	NA	FungiDB	4e-57	48.3	505	27	54.3	433
CNAG_00596	UTR2	YEL040W	NA	FungiDB;Janbon_TableS2	6.8e-96	57.3	692	30.1	54.8	471
CNAG_00597	DIP5	YPL265W	NA	FungiDB	6e-161	69.7	1529	42.6	71.7	612
CNAG_00598	TNA1	YGR260W	NA	FungiDB	1.3e-31	41.5	568	28.2	56.9	550
CNAG_00599	BOR1	YNL275W	NA	FungiDB;Janbon_TableS2	2.6e-119	62.8	1148	35.3	59.3	666
CNAG_00602	TIF34	YMR146C	NA	FungiDB	8.4e-223	77	1081	48.9	72.2	356
CNAG_00603	PNO1	YOR145C	NA	FungiDB	8.8e-184	70.9	831	50	77.9	276
CNAG_00605	YML131W	YML131W	NA	FungiDB	6.6e-50	46	489	30.2	59.1	374
CNAG_00606	TAF7	YMR227C	NA	FungiDB	1.2e-07	31.3	256	22.9	45.5	798
CNAG_00612	SSL2	YIL143C	NA	FungiDB	0	103.7	2788	52.5	74.5	890
CNAG_00613	FCY1	YPR062W	NA	FungiDB	1.4e-103	55.9	347	38.9	66.5	167
CNAG_00613	TAD2	YJL035C	NA	FungiDB	NA	NA	NA	NA	NA	NA
CNAG_00622	ARG8	YOL140W	NA	FungiDB	9.1e-144	66.1	992	38.2	65.8	468
CNAG_00622	CAR2	YLR438W	NA	FungiDB	2.2e-46	45.7	509	25.8	56.5	481
CNAG_00624	EMC2	YJR088C	NA	FungiDB	0.075	24.1	21	18.2	52.6	308
CNAG_00625	SYT1	YPR095C	NA	Janbon_TableS2	NA	NA	NA	NA	NA	NA
CNAG_00635	YLL032C	YLL032C	NA	FungiDB;Janbon_TableS2	NA	NA	NA	NA	NA	NA
CNAG_00636	CDC7	YDL017W	NA	FungiDB;Janbon_TableS2	NA	NA	NA	NA	NA	NA
CNAG_00637	CYS4	YGR155W	NA	FungiDB;Janbon_TableS2	1e-97	57.8	726	34.7	52.6	542
CNAG_00641	SPT5	YML010W	NA	FungiDB	0	97.6	1092	26.1	53.2	1267
CNAG_00642	PTI1	YGR156W	NA	Janbon_TableS2	NA	NA	NA	NA	NA	NA
CNAG_00645	RIB7	YBR153W	NA	FungiDB;Janbon_TableS2	3.5e-44	43.3	315	31.1	58.9	270
CNAG_00648	YJU3	YKL094W	NA	FungiDB	9.5e-32	40.2	301	26.2	52.4	359
CNAG_00649	TRP5	YGL026C	NA	FungiDB	0	110.8	2456	53.5	77.3	721
CNAG_00650	YFL042C	YFL042C	YLR072W	FungiDB	NA	NA	NA	NA	NA	NA
CNAG_00650	YHR080C	YHR080C	YSP2	FungiDB	NA	NA	NA	NA	NA	NA
CNAG_00650	YLR072W	YLR072W	YFL042C	FungiDB	0.058	27	28	19.7	43	938
CNAG_00650	YSP2	YDR326C	YHR080C	FungiDB;Janbon_TableS2	NA	NA	NA	NA	NA	NA
CNAG_00651	PXA1	YPL147W	NA	FungiDB;Janbon_TableS2	7e-142	67.7	1378	32.2	59.8	951
CNAG_00651	PXA2	YKL188C	NA	FungiDB	7.8e-54	49.6	762	25.8	54.6	939
CNAG_00654	SRX1	YKL086W	NA	FungiDB	8.4e-26	35.2	105	24.8	48.3	149
CNAG_00655	RPP1A	YDL081C	NA	FungiDB	1.8e-253	77.5	407	62.4	84.4	109
CNAG_00656	RPL7A	YGL076C	RPL7B	FungiDB	NA	NA	NA	NA	NA	NA
CNAG_00656	RPL7B	YPL198W	RPL7A	FungiDB	NA	NA	NA	NA	NA	NA
CNAG_00659	TFB5	YDR079C-A	NA	FungiDB	4e-19	30.5	92	26.8	61	82
CNAG_00660	HOS3	YPL116W	NA	FungiDB	5.5e-36	43.9	578	24.5	52.9	770
CNAG_00661	RSC1	YGR056W	RSC2	FungiDB	NA	NA	NA	NA	NA	NA
CNAG_00661	RSC2	YLR357W	RSC1	FungiDB	5.5	24.8	-20	19.1	43.3	915
CNAG_00662	YDL086W	YDL086W	NA	FungiDB	5.2e-304	86.3	982	53.4	77.3	277
CNAG_00663	RML2	YEL050C	NA	Janbon_TableS2	8.7	22.5	-39	18.8	43.7	426
CNAG_00665	PAT1	YCR077C	NA	FungiDB	8.7e-16	36.3	382	23.5	49.5	929
CNAG_00670	MAL33	YBR297W	NA	Janbon_TableS2	NA	NA	NA	NA	NA	NA
CNAG_00671	YDR333C	YDR333C	NA	FungiDB	3.1e-09	32.5	195	21.3	49.8	804
CNAG_00672	RPS11A	YDR025W	RPS11B	FungiDB	NA	NA	NA	NA	NA	NA
CNAG_00673	GET4	YOR164C	NA	FungiDB	5.4e-20	35.7	220	24.1	51.6	349
CNAG_00676	VPS28	YPL065W	NA	FungiDB;Janbon_TableS2	2.8e-68	49.4	402	33.1	62.1	248
CNAG_00680	NUF2	YOL069W	NA	FungiDB	6.2e-20	36.6	419	23.6	61.2	474
CNAG_00681	YCG1	YDR325W	NA	FungiDB	1.1e-71	54.4	1074	27.2	55.2	1067
CNAG_00682	KIP3	YGL216W	NA	Janbon_TableS2	NA	NA	NA	NA	NA	NA
CNAG_00683	KNS1	YLL019C	NA	FungiDB;Janbon_TableS2	2.9e-34	43.4	754	27.6	49.2	852
CNAG_00684	RPE1	YJL121C	NA	FungiDB	1e-175	69.2	716	46	72.8	239
CNAG_00685	PRP28	YDR243C	NA	FungiDB	5.9e-65	51.7	989	32.3	56.6	761
CNAG_00689	ALG1	YBR110W	NA	FungiDB	9e-80	54.2	686	30.6	59.4	510
CNAG_00690	HPM1	YIL110W	NA	FungiDB	4.4e-22	37.2	315	25.4	52.2	452
CNAG_00693	CDC4	YFL009W	NA	FungiDB;Janbon_TableS2	8.8e-41	45.9	747	25.2	49.9	1028
CNAG_00694	CLF1	YLR117C	NA	FungiDB	2e-128	64.8	1403	33.3	61.5	748
CNAG_00696	AMS1	YGL156W	NA	FungiDB;Janbon_TableS2	0	175.3	2403	37	65.5	1194
CNAG_00697	GAL10	YBR019C	NA	FungiDB	NA	NA	NA	NA	NA	NA
CNAG_00699	SLG1	YOR008C	NA	Janbon_TableS2	NA	NA	NA	NA	NA	NA
CNAG_00700	ADE16	YLR028C	ADE17	FungiDB	0	124	2538	64.2	84.7	606
CNAG_00700	ADE17	YMR120C	ADE16	FungiDB	0	125.7	2582	65.2	83.8	606
CNAG_00701	PEX31	YGR004W	PEX30	Janbon_TableS2	NA	NA	NA	NA	NA	NA
CNAG_00702	RAD51	YER095W	NA	Janbon_TableS2	NA	NA	NA	NA	NA	NA
CNAG_00705	RVB2	YPL235W	NA	FungiDB	0	104.7	2003	64.6	87.3	472
CNAG_00706	NOP13	YNL175C	NA	FungiDB	1.9e-19	36.2	438	27.1	56.1	462
CNAG_00707	SYM1	YLR251W	NA	FungiDB;Janbon_TableS2	2.1e-84	52.6	445	41.4	66.7	198
CNAG_00708	ECM2	YBR065C	NA	FungiDB	3.3e-12	32.1	180	22.8	50.5	382
CNAG_00709	UNG1	YML021C	NA	FungiDB	1.1e-109	59.5	755	39.6	62.4	394
CNAG_00713	VMA13	YPR036W	NA	FungiDB	5.9e-30	40.6	380	24.7	56.9	494
CNAG_00716	CYC1	YJR048W	CYC7	FungiDB	1.40E-318	85.2	487	63.1	84.7	111
CNAG_00716	CYC7	YEL039C	CYC1	FungiDB	0	87.6	505	62.8	85.8	113
CNAG_00717	CUE5	YOR042W	DON1	FungiDB	2.3	23.6	26	19.8	43	486
CNAG_00718	CAC2	YML102W	NA	FungiDB;Janbon_TableS2	NA	NA	NA	NA	NA	NA
CNAG_00719	RIX7	YLL034C	NA	FungiDB;Janbon_TableS2	5.2e-277	86.2	2007	42.7	63.2	893
CNAG_00720	RAD51	YER095W	NA	FungiDB	0	98.8	1469	59	76.5	400
CNAG_00721	CHK1	YBR274W	NA	Janbon_TableS2	NA	NA	NA	NA	NA	NA
CNAG_00722	MRP7	YNL005C	NA	FungiDB	NA	NA	NA	NA	NA	NA
CNAG_00727	MMT1	YMR177W	MMT2	FungiDB	9.3e-42	44.7	451	25.9	56.5	549
CNAG_00727	MMT2	YPL224C	MMT1	FungiDB;Janbon_TableS2	9.6e-52	47.5	519	28.3	56.3	538
CNAG_00730	AUS1	YOR011W	PDR11	FungiDB	0	118.5	1825	27.3	53.9	1636
CNAG_00730	PDR10	YOR328W	NA	FungiDB	0	169.1	2964	35.3	62.6	1627
CNAG_00730	PDR11	YIL013C	AUS1	FungiDB	0	115.3	1753	26.9	53.2	1648
CNAG_00730	PDR12	YPL058C	NA	FungiDB	0	164.7	2865	32.8	63.7	1603
CNAG_00730	PDR15	YDR406W	PDR5	FungiDB	0	168.9	2960	34.1	63.8	1608
CNAG_00730	PDR18	YNR070W	NA	FungiDB	0	156.4	2683	32.5	59.7	1564
CNAG_00730	PDR5	YOR153W	PDR15	FungiDB	0	169.4	2971	34.2	64	1598
CNAG_00730	SNQ2	YDR011W	NA	FungiDB	0	179	3190	36.3	64.6	1591
CNAG_00730	YOL075C	YOL075C	NA	FungiDB	1.8e-131	67.2	670	22.6	49.3	1587
CNAG_00734	URA4	YLR420W	NA	FungiDB	5.7e-225	77.4	1003	45.5	70.1	374
CNAG_00739	YNL092W	YNL092W	NA	FungiDB	1e-23	38	311	24.7	50.2	478
CNAG_00741	SUB2	YDL084W	NA	FungiDB	0	110.5	1944	66.1	85	446
CNAG_00742	LCB1	YMR296C	NA	FungiDB	1.4e-139	66	1017	34.2	67.8	571
CNAG_00743	HIS7	YBR248C	NA	FungiDB	1.1e-300	88.1	1635	46	69.3	626
CNAG_00744	HOC1	YJR075W	NA	FungiDB	NA	NA	NA	NA	NA	NA
CNAG_00744	OCH1	YGL038C	NA	FungiDB	1.6e-11	33	195	21.2	42.5	651
CNAG_00745	HRK1	YOR267C	NA	FungiDB	1.1e-30	42.5	699	25.7	48.3	1010
CNAG_00745	NPR1	YNL183C	PRR2	FungiDB	3.2e-24	40.1	593	24.8	47.5	1034
CNAG_00747	LSC2	YGR244C	NA	FungiDB	5e-287	85.6	1486	52.2	80.9	429
CNAG_00750	YNL024C	YNL024C	NA	FungiDB	3.7e-51	45.3	389	37.4	59.3	273
CNAG_00752	SQT1	YIR012W	NA	FungiDB	2.7e-19	36.3	290	23.5	53.1	493
CNAG_00754	RLI1	YDR091C	NA	FungiDB	0	134.6	2910	68.9	89.5	608
CNAG_00757	DOA4	YDR069C	UBP5	FungiDB;Janbon_TableS2	NA	NA	NA	NA	NA	NA
CNAG_00757	UBP5	YER144C	DOA4	FungiDB	NA	NA	NA	NA	NA	NA
CNAG_00760	MET12	YPL023C	NA	FungiDB	4.4e-262	83.8	1584	41.3	68.7	671
CNAG_00762	DPH1	YIL103W	NA	FungiDB	2e-150	67.4	1033	36.6	61.9	538
CNAG_00764	HCA4	YJL033W	NA	FungiDB;Janbon_TableS2	3.5e-171	72.2	1956	42.8	65.8	885
CNAG_00769	PBS2	YJL128C	NA	FungiDB	7.7e-101	59.5	1137	35.9	58.9	694
CNAG_00769	STE7	YDL159W	NA	FungiDB	2.5e-17	36.1	373	25.3	49.4	632
CNAG_00770	MSH2	YOL090W	NA	FungiDB;Janbon_TableS2	0	94.4	2514	43.4	71.8	996
CNAG_00771	RPL35B	YDL136W	RPL35A	FungiDB	NA	NA	NA	NA	NA	NA
CNAG_00772	RAD23	YEL037C	NA	FungiDB;Janbon_TableS2	2.1e-60	49.2	669	34.2	60.7	427
CNAG_00774	SER3	YER081W	SER33	FungiDB	2.3e-296	87.1	1567	49.3	74.7	509
CNAG_00774	SER33	YIL074C	SER3	FungiDB	1.3e-301	87.7	1582	50.5	75.4	509
CNAG_00775	UTP15	YMR093W	NA	FungiDB	5.2e-92	57.1	889	32.5	65.2	538
CNAG_00777	CAF120	YNL278W	SKG3	FungiDB	NA	NA	NA	NA	NA	NA
CNAG_00777	SKG3	YLR187W	CAF120	FungiDB	NA	NA	NA	NA	NA	NA
CNAG_00778	ATG13	YPR185W	NA	FungiDB	NA	NA	NA	NA	NA	NA
CNAG_00779	RPL27A	YHR010W	RPL27B	FungiDB	NA	NA	NA	NA	NA	NA
CNAG_00779	RPL27B	YDR471W	RPL27A	FungiDB	NA	NA	NA	NA	NA	NA
CNAG_00781	LSM3	YLR438C-A	NA	FungiDB	5.3e-53	42.7	190	41.7	64.1	103
CNAG_00782	SPS1	YDR523C	NA	Janbon_TableS2	NA	NA	NA	NA	NA	NA
CNAG_00785	TIF1	YKR059W	TIF2	FungiDB	0	105.2	1697	65.2	86.8	402
CNAG_00785	TIF2	YJL138C	TIF1	FungiDB	0	105.2	1697	65.2	86.8	402
CNAG_00786	PET100	YDR079W	NA	FungiDB	7.4e-19	32.2	99	28.2	47.2	142
CNAG_00787	MON2	YNL297C	NA	FungiDB	6.3e-118	65.3	596	20.6	49.8	1816
CNAG_00788	NDE1	YMR145C	NDE2	FungiDB;Janbon_TableS2	2.8e-242	81	1442	44.7	71.8	579
CNAG_00788	NDE2	YDL085W	NDE1	FungiDB	2.5e-208	76.4	1327	42.7	68.4	576
CNAG_00788	NDI1	YML120C	NA	FungiDB	6.1e-135	65.2	1041	36.1	62.7	582
CNAG_00790	DPP1	YDR284C	NA	FungiDB	7.8e-51	46	436	32.2	53.8	357
CNAG_00792	BPT1	YLL015W	NA	FungiDB	0	122.8	1880	27.9	58.8	1697
CNAG_00792	NFT1	YKR103W	NA	FungiDB	NA	NA	NA	NA	NA	NA
CNAG_00792	VMR1	YHL035C	YBT1	FungiDB	0	145.1	2381	30.5	60	1737
CNAG_00792	YBT1	YLL048C	VMR1	FungiDB;Janbon_TableS2	0	158.4	2677	31.2	62	1756
CNAG_00792	YCF1	YDR135C	NA	FungiDB	0	126.5	1964	28.4	56	1740
CNAG_00792	YOR1	YGR281W	NA	FungiDB	0	113.4	1669	27.1	54.7	1725
CNAG_00793	RPB5	YBR154C	NA	FungiDB	2.7e-70	50	487	36.3	61.1	262
CNAG_00796	STE6	YKL209C	NA	FungiDB	8e-299	90.2	1302	24.4	55.6	1460
CNAG_00797	ACS1	YAL054C	NA	FungiDB	0	107	2303	50.8	75.2	715
CNAG_00797	ACS2	YLR153C	NA	FungiDB	0	110.5	2404	52.1	77.6	697
CNAG_00800	PNC1	YGL037C	NA	FungiDB;Janbon_TableS2	8.6e-37	40.9	304	29	55.3	262
CNAG_00803	ECM27	YJR106W	NA	FungiDB	NA	NA	NA	NA	NA	NA
CNAG_00803	YDL206W	YDL206W	NA	FungiDB	1.5e-07	31.8	125	20.6	45.8	1002
CNAG_00804	GTR1	YML121W	NA	FungiDB	9.8e-107	58.8	702	39.1	59.6	384
CNAG_00806	INH1	YDL181W	STF1	FungiDB	6.4e-30	35.3	107	28.4	63.6	88
CNAG_00806	STF1	YDL130W-A	INH1	FungiDB	2.5e-25	33.6	95	28.4	58	88
CNAG_00807	ETP1	YHL010C	NA	Janbon_TableS2	NA	NA	NA	NA	NA	NA
CNAG_00808	MLC1	YGL106W	NA	FungiDB	1.1e-173	67.5	351	39.3	76	150
CNAG_00809	DBP1	YPL119C	DED1	FungiDB	0	98	2175	55.6	74.7	655
CNAG_00809	DED1	YOR204W	DBP1	FungiDB	0	96.5	2129	55.4	73.1	644
CNAG_00810	TPP1	YMR156C	NA	FungiDB	NA	NA	NA	NA	NA	NA
CNAG_00811	TRP4	YDR354W	NA	FungiDB	5.5e-54	47.5	504	30.8	56.5	455
CNAG_00814	ERB1	YMR049C	NA	Janbon_TableS2	NA	NA	NA	NA	NA	NA
CNAG_00815	ARN1	YHL040C	NA	FungiDB	2.9e-105	60.2	1344	35.5	69	639
CNAG_00815	ARN2	YHL047C	NA	FungiDB	5.4e-98	58.8	1290	34.7	69.6	631
CNAG_00815	GEX1	YCL073C	NA	FungiDB	1.9e-78	54.6	1134	30.6	68.3	631
CNAG_00815	GEX2	YKR106W	NA	FungiDB	2.9e-79	54.8	1141	30.5	68.3	630
CNAG_00815	SIT1	YEL065W	NA	FungiDB	1.3e-128	64.5	1506	39.2	69.3	641
CNAG_00816	ILS1	YBL076C	NA	FungiDB	NA	NA	NA	NA	NA	NA
CNAG_00818	GTS1	YGL181W	NA	FungiDB	2.2e-20	36.5	318	25.9	54.4	441
CNAG_00819	RPS30B	YOR182C	RPS30A	FungiDB	NA	NA	NA	NA	NA	NA
CNAG_00820	PHA2	YNL316C	NA	FungiDB	1.2e-13	32.6	161	26.1	50.6	360
CNAG_00822	SQT1	YIR012W	NA	FungiDB	6.1e-21	37	346	25.3	54.7	490
CNAG_00823	BPT1	YLL015W	NA	FungiDB	0	111.5	1658	27.6	57.6	1639
CNAG_00823	NFT1	YKR103W	NA	FungiDB	3.5e-27	42.4	158	19.8	42.5	1618
CNAG_00823	VMR1	YHL035C	YBT1	FungiDB	0	108.7	1596	27.2	56.9	1665
CNAG_00823	YBT1	YLL048C	VMR1	FungiDB	0	104.3	1500	25.3	55.6	1726
CNAG_00823	YCF1	YDR135C	NA	FungiDB;Janbon_TableS2	0	124.8	1950	29.7	58.5	1601
CNAG_00823	YOR1	YGR281W	NA	FungiDB	0	124.7	1948	28.3	61.1	1566
CNAG_00824	RAD6	YGL058W	NA	FungiDB	0	99.7	787	63.4	85.5	172
CNAG_00825	FLX1	YIL134W	NA	FungiDB	7.1e-29	39.4	309	26	51.7	404
CNAG_00825	YEA6	YEL006W	YIA6	FungiDB	3.7e-68	50.8	536	30.3	57.2	409
CNAG_00825	YIA6	YIL006W	YEA6	FungiDB;Janbon_TableS2	4.8e-62	49.4	506	28.4	52.3	447
CNAG_00826	DAK1	YML070W	NA	FungiDB	1.6e-169	71	1210	37.4	70.5	610
CNAG_00826	DAK2	YFL053W	NA	FungiDB	5.4e-175	71.9	1232	37.1	67.6	614
CNAG_00829	SKP1	YDR328C	NA	FungiDB	1.8e-241	77.5	559	45.5	71	200
CNAG_00835	CSR2	YPR030W	ECM21	Janbon_TableS2	NA	NA	NA	NA	NA	NA
CNAG_00836	GOR1	YNL274C	NA	FungiDB;Janbon_TableS2	7.4e-152	66.7	818	42.3	69.3	355
CNAG_00837	ZRG17	YNR039C	NA	FungiDB	0.39	25.8	-14	20.3	44.1	826
CNAG_00839	FMP41	YNL168C	NA	FungiDB	1.3e-05	27.4	92	21.2	42.2	358
CNAG_00845	RRP14	YKL082C	NA	FungiDB	4.2e-14	33.6	350	25.6	53.1	450
CNAG_00852	DGK1	YOR311C	NA	FungiDB	1.7e-20	36	269	28.2	50.5	386
CNAG_00853	RRP45	YDR280W	NA	FungiDB	2.8e-12	31.9	149	21.2	48.7	349
CNAG_00854	ERG2	YMR202W	NA	FungiDB	1.3e-99	56.3	531	42.1	62.2	254
CNAG_00855	TUL1	YKL034W	NA	FungiDB	8.4e-21	38.6	331	21.6	48.5	908
CNAG_00864	ITR1	YDR497C	ITR2	FungiDB	5.9e-73	53.2	1023	32.1	65	595
CNAG_00864	ITR2	YOL103W	ITR1	FungiDB	1.1e-67	52	979	29.9	63.1	616
CNAG_00866	TKL1	YPR074C	TKL2	Janbon_TableS2	NA	NA	NA	NA	NA	NA
CNAG_00869	AUS1	YOR011W	PDR11	FungiDB	0	136.5	2161	29.7	58.2	1579
CNAG_00869	PDR10	YOR328W	NA	FungiDB	0	241.4	4452	44.9	70.9	1624
CNAG_00869	PDR11	YIL013C	AUS1	FungiDB	0	134.2	2110	29.3	58.1	1588
CNAG_00869	PDR12	YPL058C	NA	FungiDB	0	195.8	3456	36.6	67.9	1556
CNAG_00869	PDR15	YDR406W	PDR5	FungiDB	0	250	4640	46.5	73.5	1582
CNAG_00869	PDR18	YNR070W	NA	FungiDB	0	178.4	3079	35.4	64.4	1537
CNAG_00869	PDR5	YOR153W	PDR15	FungiDB	0	248.7	4612	46.6	73.9	1570
CNAG_00869	SNQ2	YDR011W	NA	FungiDB	0	201.3	3576	37.8	69.9	1552
CNAG_00869	YOL075C	YOL075C	NA	FungiDB	2.8e-123	65.8	616	22	50.6	1580
CNAG_00871	HAC1	YFL031W	NA	Janbon_TableS2	NA	NA	NA	NA	NA	NA
CNAG_00872	SGS1	YMR190C	NA	Janbon_TableS2	NA	NA	NA	NA	NA	NA
CNAG_00874	NCL1	YBL024W	NA	FungiDB	1.1e-171	71.9	1592	37.2	64.5	763
CNAG_00876	FRE7	YOL152W	NA	FungiDB	1.7e-36	43.6	524	24	53.8	654
CNAG_00877	ADK2	YER170W	NA	FungiDB;Janbon_TableS2	NA	NA	NA	NA	NA	NA
CNAG_00879	GDH2	YDL215C	NA	FungiDB	0	158	2378	39.2	68.7	1132
CNAG_00884	SEC10	YLR166C	NA	FungiDB	2.9e-30	42.6	617	22.6	52.3	1052
CNAG_00886	SAH1	YER043C	NA	FungiDB;Janbon_TableS2	0	129.2	2262	76.4	89.3	449
CNAG_00891	ARB1	YER036C	NA	FungiDB	0	96.1	2016	50.7	76.3	633
CNAG_00894	ATP15	YPL271W	NA	FungiDB	1.8e-08	24.4	37	22.7	54.7	75
CNAG_00895	ZRT1	YGL255W	NA	FungiDB	3.1e-109	59.5	755	37.8	63.2	405
CNAG_00895	ZRT2	YLR130C	NA	FungiDB	1.6e-107	59.4	748	36.4	62.9	426
CNAG_00897	KRE6	YPR159W	SKN1	FungiDB	3.3e-175	72.2	1266	35	55.4	755
CNAG_00897	SKN1	YGR143W	KRE6	FungiDB	5.1e-163	70.5	1215	34.5	53.9	798
CNAG_00898	YOR378W	YOR378W	NA	Janbon_TableS2	9.6e-53	48.2	847	30.1	54.9	670
CNAG_00901	PEX28	YHR150W	NA	FungiDB	0.081	26.1	-1	18.7	41.6	659
CNAG_00901	PEX29	YDR479C	NA	FungiDB	2e-10	32.5	162	22.5	46.1	608
CNAG_00902	YJR085C	YJR085C	NA	FungiDB	8.3e-13	28.5	66	26.6	52.3	109
CNAG_00904	AZR1	YGR224W	NA	FungiDB	3.8e-22	38.4	557	24.1	54.8	677
CNAG_00904	SGE1	YPR198W	NA	FungiDB	1.4e-12	33.8	378	23.1	51.6	667
CNAG_00904	VBA1	YMR088C	NA	FungiDB	1.3e-05	29.6	204	21.5	48.3	671
CNAG_00904	VBA3	YCL069W	NA	FungiDB	NA	NA	NA	NA	NA	NA
CNAG_00904	VBA4	YDR119W	NA	FungiDB	NA	NA	NA	NA	NA	NA
CNAG_00904	VBA5	YKR105C	NA	FungiDB	1.7e-24	39.3	595	25.7	54.8	672
CNAG_00905	ATR1	YML116W	YMR279C	FungiDB	2e-45	46.2	783	29.7	56.2	657
CNAG_00905	YMR279C	YMR279C	ATR1	FungiDB	4.6e-42	45.2	746	27.8	54.6	647
CNAG_00905	YOR378W	YOR378W	NA	FungiDB;Janbon_TableS2	9.1e-60	50	928	31.7	57.8	650
CNAG_00906	URB1	YKL014C	NA	FungiDB	4.4e-62	53.7	106	18.3	48.6	2032
CNAG_00909	CAB3	YKL088W	NA	FungiDB	NA	NA	NA	NA	NA	NA
CNAG_00909	SIS2	YKR072C	VHS3	Janbon_TableS2	NA	NA	NA	NA	NA	NA
CNAG_00911	YJR154W	YJR154W	NA	FungiDB	2.1e-16	34.1	189	23.3	50.1	361
CNAG_00914	KRE6	YPR159W	SKN1	FungiDB;Janbon_TableS2	3.5e-164	70.5	1242	33.8	57.2	754
CNAG_00914	SKN1	YGR143W	KRE6	FungiDB	1.2e-141	67	1141	32.5	54.1	800
CNAG_00917	MAG2	YLR427W	NA	FungiDB	9.3e-09	32.1	240	20.8	47.5	811
CNAG_00920	YNL200C	YNL200C	NA	FungiDB	9.4e-115	59.3	605	40.8	67.5	265
CNAG_00921	GTT1	YIR038C	NA	FungiDB	3.9e-18	33.9	190	23.7	58.8	257
CNAG_00923	YLR241W	YLR241W	NA	FungiDB	NA	NA	NA	NA	NA	NA
CNAG_00926	ALG2	YGL065C	NA	FungiDB	2.6e-101	58.9	835	33.1	59.7	544
CNAG_00930	ARG1	YOL058W	NA	FungiDB	0	99.8	1684	58.9	80.7	435
CNAG_00931	TRS23	YDR246W	NA	FungiDB	NA	NA	NA	NA	NA	NA
CNAG_00932	YMR090W	YMR090W	NA	FungiDB	2.1e-15	32.6	186	25	60.2	256
CNAG_00934	DAL1	YIR027C	NA	FungiDB	4.6e-228	78.6	1201	43.4	67.9	495
CNAG_00936	YDL109C	YDL109C	ROG1	FungiDB	2.4	24.5	-39	18.1	41.3	669
CNAG_00940	DIS3	YOL021C	NA	FungiDB	0	100.9	2758	44.6	72.8	1038
CNAG_00960	PRP16	YKR086W	NA	FungiDB	0	124.1	1779	33.3	58.2	1245
CNAG_00960	PRP2	YNR011C	NA	FungiDB	NA	NA	NA	NA	NA	NA
CNAG_00960	PRP22	YER013W	NA	FungiDB	0	190.7	3144	44.4	70.4	1221
CNAG_00960	PRP43	YGL120C	NA	FungiDB	NA	NA	NA	NA	NA	NA
CNAG_00961	RRT8	YOL048C	NA	FungiDB	9.6e-05	27.3	76	22.9	46.2	407
CNAG_00970	CDS1	YBR029C	NA	FungiDB	NA	NA	NA	NA	NA	NA
CNAG_00971	MON1	YGL124C	NA	FungiDB	1.6e-54	48.9	647	27.4	57.2	687
CNAG_00976	CPA1	YOR303W	NA	FungiDB	2.9e-165	69.4	1002	39.5	65.4	463
CNAG_00977	GGA1	YDR358W	GGA2	FungiDB	1e-64	51.1	736	29.9	59.5	568
CNAG_00977	GGA2	YHR108W	GGA1	FungiDB	1.2e-70	52.5	775	30.7	60.3	592
CNAG_00979	CTR2	YHR175W	NA	FungiDB	6.3e-07	27.1	68	20.3	45	222
CNAG_00979	CTR3	YLR411W	NA	FungiDB	8.3e-21	34.7	183	24.4	46.2	262
CNAG_00986	UBA4	YHR111W	NA	FungiDB	1.7e-133	64.3	923	38.5	63.7	455
CNAG_00987	PAC10	YGR078C	NA	FungiDB	1.3e-41	42.1	409	36.5	61.4	241
CNAG_00988	KAP95	YLR347C	NA	FungiDB	2.9e-211	78.1	1847	37.3	70.3	881
CNAG_00990	ATP14	YLR295C	NA	FungiDB	7e-28	35.7	117	25.2	57.5	127
CNAG_00991	RAD27	YKL113C	NA	FungiDB	1.4e-182	72	1279	45.9	69.5	453
CNAG_00992	LYS20	YDL182W	LYS21	FungiDB	0	102	1837	61.1	79.8	489
CNAG_00992	LYS21	YDL131W	LYS20	FungiDB	0	101.9	1835	61.1	80.2	489
CNAG_00993	CAT5	YOR125C	NA	FungiDB	2.9e-70	50.1	496	36.1	64.3	255
CNAG_00995	MSC1	YML128C	NA	FungiDB	1.2	24.8	-5	18.4	45.2	683
CNAG_00996	PMT4	YJR143C	NA	FungiDB	0	93.1	2134	42.2	71.3	785
CNAG_01000	ATG8	YBL078C	NA	FungiDB	NA	NA	NA	NA	NA	NA
CNAG_01000	NUP157	YER105C	NUP170	FungiDB	3.5e-125	66.1	664	21.1	52.2	1462
CNAG_01002	BSC6	YOL137W	NA	FungiDB	1.5e-15	35	352	21.4	54	561
CNAG_01003	NCP1	YHR042W	NA	FungiDB	1.5e-191	74.8	1485	37.7	67.3	753
CNAG_01005	GRX1	YCL035C	GRX2	FungiDB	9.9e-54	43.9	151	30.5	49.7	151
CNAG_01005	GRX2	YDR513W	GRX1	FungiDB	2e-85	51.9	209	35.1	59.6	151
CNAG_01008	FMP30	YPL103C	NA	FungiDB	2.1e-22	37.5	279	22.5	45.8	515
CNAG_01013	SWD3	YBR175W	NA	FungiDB	2.1e-21	36.6	330	27	51.3	419
CNAG_01015	YOR238W	YOR238W	NA	FungiDB	0.00022	27.1	54	22.1	41.6	411
CNAG_01016	MTC5	YDR128W	NA	FungiDB;Janbon_TableS2	1.2e-160	71.7	746	23.7	46.8	1421
CNAG_01017	IRC20	YLR247C	NA	FungiDB	7e-104	62.5	570	21.4	50.5	1767
CNAG_01018	GCD11	YER025W	NA	FungiDB	0	102.6	1899	57.7	75.8	532
CNAG_01019	SOD1	YJR104C	NA	FungiDB	0	102.9	662	60.4	83.8	154
CNAG_01021	HIS1	YER055C	NA	FungiDB	5e-132	63.2	837	44.5	63.9	357
CNAG_01023	MCD1	YDL003W	NA	FungiDB	6.4e-07	30.6	169	22.4	47.6	697
CNAG_01024	SEC72	YLR292C	NA	FungiDB	0.0075	24.3	51	21.6	40.4	250
CNAG_01026	ECM38	YLR299W	NA	FungiDB	1.2e-89	57.4	887	30.9	57.1	741
CNAG_01027	UGA2	YBR006W	NA	FungiDB	1.2e-267	83.9	1503	45.3	68.3	567
CNAG_01028	TLG1	YDR468C	NA	FungiDB	1.1e-10	30.1	191	23.2	57.9	254
CNAG_01029	YIH1	YCR059C	NA	FungiDB	NA	NA	NA	NA	NA	NA
CNAG_01032	FKS1	YLR342W	GSC2	Janbon_TableS2	NA	NA	NA	NA	NA	NA
CNAG_01033	CSL4	YNL232W	NA	FungiDB	NA	NA	NA	NA	NA	NA
CNAG_01035	PRE6	YOL038W	NA	FungiDB	1.3e-225	76.7	967	54.9	75.8	293
CNAG_01036	BET2	YPR176C	NA	FungiDB	4.9e-263	82	1130	52.1	73.8	340
CNAG_01037	MLH3	YPL164C	NA	FungiDB	1.9e-28	41.4	513	23.6	51.1	838
CNAG_01039	SKI3	YPR189W	NA	FungiDB	1.1e-208	79.2	946	22.4	53.7	1614
CNAG_01044	YDC1	YPL087W	YPC1	FungiDB	1.2e-60	48.4	475	30.2	57.9	318
CNAG_01044	YPC1	YBR183W	YDC1	FungiDB	1.7e-69	50.6	516	32.6	58.9	319
CNAG_01045	BSC5	YNR069C	NA	Janbon_TableS2	NA	NA	NA	NA	NA	NA
CNAG_01048	RIM4	YHL024W	NA	Janbon_TableS2	NA	NA	NA	NA	NA	NA
CNAG_01049	NOP10	YHR072W-A	NA	FungiDB	1.3e-115	55.2	273	67.2	81.2	64
CNAG_01051	NIP100	YPL174C	NA	Janbon_TableS2	NA	NA	NA	NA	NA	NA
CNAG_01054	SSU72	YNL222W	NA	FungiDB;Janbon_TableS2	NA	NA	NA	NA	NA	NA
CNAG_01055	GIT1	YCR098C	NA	Janbon_TableS2	5.8e-53	48	801	31.9	63.3	545
CNAG_01059	YBR241C	YBR241C	VPS73	FungiDB	7.8e-32	41.3	539	26.8	57.9	515
CNAG_01062	PSK1	YAL017W	PSK2	FungiDB	6.7e-109	62.9	223	21.2	47.8	1423
CNAG_01062	PSK2	YOL045W	PSK1	FungiDB;Janbon_TableS2	1.8e-136	67.5	313	21.3	46.7	1284
CNAG_01063	KOG1	YHR186C	NA	FungiDB;Janbon_TableS2	0	157.6	2582	31.8	57.8	1707
CNAG_01064	NBP1	YLR457C	YPR174C	Janbon_TableS2	NA	NA	NA	NA	NA	NA
CNAG_01076	UGA1	YGR019W	NA	FungiDB	1.1e-263	83.2	1409	46.2	73.1	494
CNAG_01078	ALD2	YMR170C	NA	FungiDB	3.8e-242	80.6	1312	45.3	67.7	514
CNAG_01078	ALD3	YMR169C	NA	FungiDB	3.3e-233	79.5	1285	44.4	66.9	514
CNAG_01078	ALD4	YOR374W	NA	FungiDB	1.5e-274	84.6	1406	43.5	70.5	529
CNAG_01078	ALD5	YER073W	NA	FungiDB	2.1e-286	86.1	1439	45.3	71	528
CNAG_01080	CYB2	YML054C	NA	FungiDB;Janbon_TableS2	NA	NA	NA	NA	NA	NA
CNAG_01081	YLL056C	YLL056C	NA	Janbon_TableS2	2.4e-08	29.5	126	24.6	50.6	338
CNAG_01083	RPN5	YDL147W	NA	FungiDB	4e-104	59.3	957	37	65.4	514
CNAG_01089	MZM1	YDR493W	NA	FungiDB	6.6e-42	40.7	149	32.7	52	150
CNAG_01091	SNU114	YKL173W	NA	FungiDB	6.3e-215	79	1945	35.3	63.2	1070
CNAG_01093	PGI1	YBR196C	NA	Janbon_TableS2	NA	NA	NA	NA	NA	NA
CNAG_01094	CWC25	YNL245C	NA	FungiDB	NA	NA	NA	NA	NA	NA
CNAG_01095	YNL320W	YNL320W	NA	FungiDB;Janbon_TableS2	2.4e-61	48.7	490	31.5	52.9	359
CNAG_01098	IPI1	YHR085W	NA	FungiDB	NA	NA	NA	NA	NA	NA
CNAG_01099	CFT2	YLR115W	NA	FungiDB	8e-17	37	321	20.1	51.5	971
CNAG_01103	PRP11	YDL043C	NA	FungiDB	2.1e-28	38	271	29.5	56.3	268
CNAG_01104	RRP8	YDR083W	NA	FungiDB	1e-18	35.9	327	26.7	47.7	495
CNAG_01106	STV1	YMR054W	NA	FungiDB	3.9e-279	86.7	2089	40.4	67.5	913
CNAG_01106	VPH1	YOR270C	NA	FungiDB	0	93.4	2327	42.8	71.4	865
CNAG_01107	SPT14	YPL175W	NA	Janbon_TableS2	NA	NA	NA	NA	NA	NA
CNAG_01108	DAL2	YIR029W	NA	FungiDB	NA	NA	NA	NA	NA	NA
CNAG_01110	RBL2	YOR265W	NA	FungiDB	1.8e-52	43.2	141	30.8	61.7	120
CNAG_01112	OYE2	YHR179W	NA	FungiDB	2.4e-69	51.3	584	32.6	58.8	420
CNAG_01112	OYE3	YPL171C	NA	FungiDB	3.3e-74	52.4	608	31.9	58.9	411
CNAG_01114	KRE27	YIL027C	NA	Janbon_TableS2	NA	NA	NA	NA	NA	NA
CNAG_01115	FMP27	YLR454W	NA	FungiDB	9.9e-137	70	606	19.8	48	3120
CNAG_01115	YPR117W	YPR117W	NA	FungiDB	8.8e-141	70.6	625	20	47.1	3118
CNAG_01117	HEF3	YNL014W	YEF3	FungiDB	0	217.6	2907	45.7	73.2	1077
CNAG_01117	NEW1	YPL226W	NA	FungiDB	0	164.5	2027	35	60.7	1214
CNAG_01117	YEF3	YLR249W	HEF3	FungiDB	0	213.7	2842	45.4	71.6	1074
CNAG_01118	DIP5	YPL265W	NA	Janbon_TableS2	9.7e-125	63.6	1319	36.8	69.1	612
CNAG_01120	LAT1	YNL071W	NA	FungiDB	5e-138	65.4	1145	42.6	69	509
CNAG_01123	PUS9	YDL036C	RIB2	FungiDB	3e-40	44.1	508	28	44.8	611
CNAG_01123	RIB2	YOL066C	PUS9	FungiDB	2.5e-65	51.3	687	30.1	52.3	608
CNAG_01126	SEC7	YDR170C	NA	FungiDB;Janbon_TableS2	0	193.3	3565	34.3	63.2	2125
CNAG_01128	GLO2	YDR272W	GLO4	FungiDB;Janbon_TableS2	3.5e-86	54	542	35.6	63.7	295
CNAG_01128	GLO4	YOR040W	GLO2	FungiDB	2.9e-89	54.7	553	36	64.6	297
CNAG_01129	ERG7	YHR072W	NA	FungiDB	8.20E-315	90.4	1874	40.2	67	757
CNAG_01132	NOP6	YDL213C	NA	FungiDB	NA	NA	NA	NA	NA	NA
CNAG_01133	LCL3	YGL085W	NA	FungiDB	2.3e-33	40.3	286	29.2	47.9	336
CNAG_01136	RSM25	YIL093C	NA	FungiDB	0.00083	26.2	74	20.9	46.4	358
CNAG_01137	ACO1	YLR304C	NA	FungiDB	0	132.3	3536	66.1	84.2	793
CNAG_01137	ACO2	YJL200C	NA	FungiDB	0	109.9	2790	52.8	76.2	814
CNAG_01138	CCP1	YKR066C	NA	FungiDB	1.6e-122	61.9	775	39.5	63.9	385
CNAG_01140	DRS1	YLL008W	NA	FungiDB	2.2e-96	59.1	1435	37	59.8	875
CNAG_01141	RRP40	YOL142W	NA	FungiDB	2.4e-84	53.3	501	36.6	66.9	254
CNAG_01142	YPR091C	YPR091C	NA	FungiDB	NA	NA	NA	NA	NA	NA
CNAG_01144	RFA1	YAR007C	NA	FungiDB	9.1e-175	71.9	1261	36	66.3	630
CNAG_01146	UTP22	YGR090W	NA	FungiDB	1.7e-277	87.5	1087	24.4	55.9	1336
CNAG_01147	ARC19	YKL013C	NA	FungiDB	0	106.9	756	71.9	88.9	171
CNAG_01148	FPR3	YML074C	FPR4	FungiDB;Janbon_TableS2	2.1e-72	52.1	890	40.9	65.1	433
CNAG_01148	FPR4	YLR449W	FPR3	FungiDB	3.3e-59	48.9	793	38.9	61.6	422
CNAG_01149	KEL1	YHR158C	KEL2	FungiDB;Janbon_TableS2	5.5e-58	51.8	369	20	46.9	1553
CNAG_01155	GUT1	YHL032C	NA	FungiDB	1.5e-74	54.3	891	30.8	52.4	837
CNAG_01157	SRF1	YDL133W	NA	Janbon_TableS2	NA	NA	NA	NA	NA	NA
CNAG_01158	MSL5	YLR116W	NA	FungiDB	2.6e-50	47.2	763	30.7	52.8	587
CNAG_01159	SLU7	YDR088C	NA	FungiDB	NA	NA	NA	NA	NA	NA
CNAG_01161	DCG1	YIR030C	NA	FungiDB	3.7e-16	33.3	189	22.1	54	285
CNAG_01162	MAK32	YCR019W	NA	FungiDB	7.3e-30	39.8	317	28.2	52.6	386
CNAG_01163	RAD54	YGL163C	NA	FungiDB	0	104	2650	47.6	70.8	921
CNAG_01163	RDH54	YBR073W	NA	FungiDB	3.6e-102	60.6	1165	30.7	56.5	980
CNAG_01164	GFA1	YKL104C	YMR085W	FungiDB	0	129.7	2852	59.9	82	734
CNAG_01165	LCB4	YOR171C	LCB5	FungiDB	8.3e-30	41.2	381	25	47.8	688
CNAG_01165	LCB5	YLR260W	LCB4	FungiDB	1e-26	40.3	353	22.9	47.1	734
CNAG_01167	SMC3	YJL074C	NA	FungiDB	0	150.9	2464	34.8	70.5	1246
CNAG_01168	CBF5	YLR175W	NA	FungiDB	0	101.5	2148	65.8	83.2	506
CNAG_01168	PUS4	YNL292W	NA	FungiDB	NA	NA	NA	NA	NA	NA
CNAG_01169	APE4	YHR113W	NA	FungiDB	1.5e-212	76.7	1244	41.3	68.4	535
CNAG_01174	PRM10	YJL108C	NA	FungiDB	NA	NA	NA	NA	NA	NA
CNAG_01177	NEM1	YHR004C	NA	FungiDB	8.5e-26	39.1	377	26.2	50.9	523
CNAG_01179	RPC40	YPR110C	NA	FungiDB	5.8e-212	75.5	980	45.9	70.4	355
CNAG_01181	RPS31	YLR167W	NA	FungiDB	0	90.8	616	59.1	80.5	159
CNAG_01182	HEK2	YBL032W	NA	FungiDB	2.7e-15	33.9	234	23.7	48.2	438
CNAG_01182	PBP2	YBR233W	NA	FungiDB	2.9e-24	37.9	319	25.2	55.7	429
CNAG_01184	YNL011C	YNL011C	NA	FungiDB	5.5e-70	52	651	31.5	57.6	531
CNAG_01185	FES1	YBR101C	NA	FungiDB	9.6e-13	32.3	192	25.1	50	386
CNAG_01185	SIL1	YOL031C	NA	FungiDB	7.4	22.7	-18	20.9	46.9	446
CNAG_01187	RPF2	YKR081C	NA	FungiDB	4e-151	66.5	867	44.4	66.1	354
CNAG_01188	PEX19	YDL065C	NA	FungiDB	4.9e-08	29.7	157	22.7	51.7	387
CNAG_01189	RPA190	YOR341W	NA	FungiDB	0	265.8	4899	46	72.3	1751
CNAG_01190	SEC22	YLR268W	NA	FungiDB	1.5e-124	60.7	621	43.4	75.2	226
CNAG_01191	ACB1	YGR037C	NA	FungiDB	NA	NA	NA	NA	NA	NA
CNAG_01195	YPK9	YOR291W	NA	FungiDB;Janbon_TableS2	0	171.5	3203	39	65.3	1636
CNAG_01196	UFO1	YML088W	NA	Janbon_TableS2	NA	NA	NA	NA	NA	NA
CNAG_01197	RNA1	YMR235C	NA	FungiDB	7.8e-71	51.7	699	34.7	67.1	426
CNAG_01198	SMX3	YPR182W	NA	FungiDB;Janbon_TableS2	1.1e-74	47.9	254	52.1	71.3	94
CNAG_01199	NSP1	YJL041W	NA	Janbon_TableS2	NA	NA	NA	NA	NA	NA
CNAG_01200	MYO2	YOR326W	MYO4	Janbon_TableS2	NA	NA	NA	NA	NA	NA
CNAG_01203	YVH1	YIR026C	NA	FungiDB	NA	NA	NA	NA	NA	NA
CNAG_01204	ATP5	YDR298C	NA	FungiDB	5.8e-71	49.8	429	38.2	72.4	217
CNAG_01208	CCH1	YGR217W	NA	FungiDB	0	125.7	2320	26.1	55.9	2220
CNAG_01209	FAB1	YFR019W	NA	FungiDB;Janbon_TableS2	0	108.4	1989	24.5	50.9	2654
CNAG_01215	CBP4	YGR174C	NA	Janbon_TableS2	NA	NA	NA	NA	NA	NA
CNAG_01216	SOL1	YNR034W	SOL2	FungiDB	4e-62	48.8	438	29.8	53.7	352
CNAG_01216	SOL2	YCR073W-A	SOL1	FungiDB	2.6e-63	49.1	443	29.6	53.4	348
CNAG_01216	SOL3	YHR163W	SOL4	FungiDB	6.3e-37	41.4	317	29.6	51.6	304
CNAG_01216	SOL4	YGR248W	SOL3	FungiDB	7.4e-26	37.5	251	25.4	50.2	307
CNAG_01217	MPE1	YKL059C	NA	FungiDB	NA	NA	NA	NA	NA	NA
CNAG_01220	ERV2	YPR037C	NA	FungiDB	6.4e-11	29.8	122	19.4	48.5	227
CNAG_01221	RER2	YBR002C	NA	FungiDB	2.3e-83	53.5	517	34.6	63.1	306
CNAG_01221	SRT1	YMR101C	NA	FungiDB	7.8e-55	46.9	403	28.1	52.8	360
CNAG_01223	PRY1	YJL079C	PRY2	FungiDB	7.9e-49	44.9	384	35.7	55.4	314
CNAG_01223	PRY2	YKR013W	PRY1	FungiDB	NA	NA	NA	NA	NA	NA
CNAG_01224	RPL18A	YOL120C	RPL18B	FungiDB	NA	NA	NA	NA	NA	NA
CNAG_01224	RPL18B	YNL301C	RPL18A	FungiDB	NA	NA	NA	NA	NA	NA
CNAG_01229	CYB2	YML054C	NA	Janbon_TableS2	9.4e-160	69.4	1198	38.1	64.8	599
CNAG_01232	PMC1	YGL006W	NA	FungiDB	0	112.4	1898	33	55.2	1519
CNAG_01233	RAX2	YLR084C	NA	FungiDB	3e-64	53.4	308	20.4	49.4	1523
CNAG_01234	SPO71	YDR104C	NA	FungiDB	1.5e-62	52.7	182	20.5	46.6	1310
CNAG_01235	RET1	YOR207C	NA	FungiDB	0	163.8	2382	34.7	64.8	1267
CNAG_01235	RPB2	YOR151C	NA	FungiDB	0	302.4	4995	59.5	81.3	1265
CNAG_01236	EBP2	YKL172W	NA	FungiDB	2.2e-34	41.7	601	33.5	58.6	442
CNAG_01238	ARG7	YMR062C	NA	FungiDB	1e-182	72.3	1179	45.7	70.8	486
CNAG_01241	SDS22	YKL193C	NA	FungiDB;Janbon_TableS2	2.6e-119	61.3	832	43.4	70.9	378
CNAG_01243	SET1	YHR119W	NA	FungiDB;Janbon_TableS2	NA	NA	NA	NA	NA	NA
CNAG_01247	NAT4	YMR069W	NA	FungiDB	NA	NA	NA	NA	NA	NA
CNAG_01248	VAC14	YLR386W	NA	FungiDB;Janbon_TableS2	0	109.1	1399	32	58.8	1089
CNAG_01250	TRL1	YJL087C	NA	FungiDB	4.2e-48	48.2	765	24.1	51	1036
CNAG_01251	UFD4	YKL010C	NA	FungiDB	0	96.9	1106	23.8	48.4	2001
CNAG_01252	TUM1	YOR251C	NA	FungiDB	1.9e-50	45.9	433	31	56.6	348
CNAG_01253	TIM10	YHR005C-A	NA	FungiDB	7.6e-134	59.9	298	48.5	77.7	103
CNAG_01253	TIM12	YBR091C	NA	FungiDB	1.4e-38	38.9	139	28.2	59	117
CNAG_01257	GCY1	YOR120W	YPR1	FungiDB	4.8e-179	70.6	890	45.6	67.9	333
CNAG_01257	GRE3	YHR104W	NA	FungiDB	1.1e-55	47.3	455	31.3	55.8	351
CNAG_01257	YJR096W	YJR096W	NA	FungiDB	7.8e-48	45	415	31.2	56	336
CNAG_01257	YPR1	YDR368W	GCY1	FungiDB	6.1e-159	67.6	833	42.9	68.5	333
CNAG_01258	CCR4	YAL021C	NA	Janbon_TableS2	NA	NA	NA	NA	NA	NA
CNAG_01261	BBC1	YJL020C	NA	FungiDB	1.1e-54	50.9	142	20.7	42.2	1489
CNAG_01262	STE4	YOR212W	NA	FungiDB	3.2e-108	59.4	793	35.6	59.8	430
CNAG_01263	VTC4	YJL012C	NA	FungiDB	2.5e-244	82.2	2011	41.8	64.1	870
CNAG_01264	IDH2	YOR136W	NA	FungiDB	9.5e-58	48.3	539	34.4	60.1	398
CNAG_01264	LYS12	YIL094C	NA	FungiDB	1.6e-240	79.5	1210	54.6	75.8	388
CNAG_01265	VPS20	YMR077C	NA	FungiDB	2.9e-20	34.5	274	30.4	64.1	237
CNAG_01266	PIM1	YBL022C	NA	FungiDB;Janbon_TableS2	0	205.2	2998	44.9	71.8	1163
CNAG_01271	ISY1	YJR050W	NA	FungiDB	NA	NA	NA	NA	NA	NA
CNAG_01273	GIS2	YNL255C	NA	FungiDB	1.2e-215	73.9	450	36.6	60.8	186
CNAG_01274	SEC21	YNL287W	NA	FungiDB	4.4e-218	79.2	1948	36.3	71	967
CNAG_01276	SMC6	YLR383W	NA	FungiDB	0	116.2	1126	24.8	59.2	1193
CNAG_01278	DNF1	YER166W	DNF2	FungiDB;Janbon_TableS2	0	184	3154	35.3	62.7	1784
CNAG_01278	DNF2	YDR093W	DNF1	FungiDB	0	181.7	3102	34.6	60.4	1837
CNAG_01278	DRS2	YAL026C	NA	FungiDB	0	125.6	1856	28.3	53.3	1782
CNAG_01282	IMH1	YLR309C	NA	FungiDB	1.1e-07	32.1	343	22	53.7	985
CNAG_01284	MSP1	YGR028W	NA	FungiDB	3e-211	75.6	1052	46	75.1	374
CNAG_01285	IPL1	YPL209C	NA	FungiDB	5.1e-87	55.4	792	35.1	58.1	473
CNAG_01288	RIM2	YBR192W	NA	FungiDB	1.1e-109	59.8	775	37.7	59.3	435
CNAG_01293	BPH1	YCR032W	NA	Janbon_TableS2	7.9e-05	31.7	-454	16.4	46	2293
CNAG_01294	YAT2	YER024W	NA	Janbon_TableS2	NA	NA	NA	NA	NA	NA
CNAG_01296	RRN3	YKL125W	NA	FungiDB	NA	NA	NA	NA	NA	NA
CNAG_01298	NTE1	YML059C	NA	FungiDB;Janbon_TableS2	0	158.6	2526	32.1	59.5	1799
CNAG_01301	YNG2	YHR090C	NA	FungiDB;Janbon_TableS2	3.8e-26	38	303	25.7	51.7	346
CNAG_01304	GRC3	YLL035W	NA	FungiDB	1.9e-05	29.8	121	20.7	44	805
CNAG_01305	MES1	YGR264C	NA	FungiDB;Janbon_TableS2	2.1e-185	74	1556	36.3	52.5	891
CNAG_01307	YET1	YKL065C	YET2	FungiDB	9.8e-29	37.7	239	28.9	59.7	211
CNAG_01307	YET3	YDL072C	NA	FungiDB	7.4e-36	40.1	275	25.9	63.7	212
CNAG_01309	ARL1	YBR164C	NA	FungiDB	0	98.8	729	59.3	84.1	189
CNAG_01314	YHR202W	YHR202W	NA	FungiDB	NA	NA	NA	NA	NA	NA
CNAG_01315	VPS5	YOR069W	YKR078W	FungiDB	2.2e-06	30.8	230	20.7	44.3	936
CNAG_01316	RFA2	YNL312W	NA	FungiDB	3.3e-37	41.6	311	28.9	53.1	318
CNAG_01317	CBF1	YJR060W	NA	Jung_TableS1	0.14	24.2	45	19.9	48.7	372
CNAG_01318	NHX1	YDR456W	NA	FungiDB;Janbon_TableS2	1.6e-186	73.9	1628	42.6	63.2	755
CNAG_01319	PAC2	YER007W	NA	FungiDB	4.3e-20	37.2	294	23.1	55.4	594
CNAG_01320	MRPL8	YJL063C	NA	FungiDB	NA	NA	NA	NA	NA	NA
CNAG_01321	ACP1	YKL192C	NA	FungiDB	4.8e-93	53.1	278	40.6	72.2	133
CNAG_01323	QCR7	YDR529C	NA	FungiDB	7e-55	44.5	165	28.1	51.6	153
CNAG_01324	YMR010W	YMR010W	NA	FungiDB	1.3e-13	32.9	174	23.6	46	411
CNAG_01325	SPC19	YDR201W	NA	FungiDB	0.96	21.1	15	17.8	48.7	197
CNAG_01333	ALK2	YBL009W	ALK1	FungiDB	NA	NA	NA	NA	NA	NA
CNAG_01338	RAD4	YER162C	NA	FungiDB;Janbon_TableS2	1.2e-14	35.9	415	22.6	46.6	1013
CNAG_01339	YOL098C	YOL098C	NA	FungiDB	0	133.9	1723	31.9	63	1109
CNAG_01340	YTA7	YGR270W	NA	FungiDB;Janbon_TableS2	0	117.9	1741	30.2	52.5	1696
CNAG_01342	NUP42	YDR192C	NA	FungiDB	NA	NA	NA	NA	NA	NA
CNAG_01343	MCX1	YBR227C	NA	FungiDB	8e-43	45.3	569	28	48.5	701
CNAG_01345	MRP4	YHL004W	NA	FungiDB	2e-31	40.2	317	25.5	50.8	415
CNAG_01346	YOR283W	YOR283W	NA	FungiDB	3e-15	32.6	164	25.9	51.8	274
CNAG_01350	RMD5	YDR255C	NA	FungiDB	1.3e-22	37.4	270	24.7	53.5	437
CNAG_01351	YBR242W	YBR242W	YGL101W	FungiDB	1.5e-40	42.2	356	29	59.2	262
CNAG_01351	YGL101W	YGL101W	YBR242W	FungiDB	1.3e-37	41.2	340	28.4	57.1	261
CNAG_01354	TNA1	YGR260W	NA	FungiDB	4.4e-45	45.8	708	27	60.4	560
CNAG_01355	TRX2	YGR209C	TRX1	Janbon_TableS2	NA	NA	NA	NA	NA	NA
CNAG_01359	RPB7	YDR404C	NA	FungiDB;Janbon_TableS2	1.2e-244	77.8	567	45.4	78.7	174
CNAG_01360	JSN1	YJR091C	PUF2	FungiDB	1.4e-177	74.1	669	22.9	51.4	1317
CNAG_01360	PUF2	YPR042C	JSN1	FungiDB	3.1e-120	64.8	481	22.3	46.9	1335
CNAG_01361	SRP1	YNL189W	NA	FungiDB	0	104.9	1994	58.2	80.4	552
CNAG_01363	NPA3	YJR072C	NA	FungiDB	2.1e-191	73.1	1103	46.4	72.6	416
CNAG_01364	GUK1	YDR454C	NA	FungiDB	1.7e-108	57.6	570	47.5	65.8	219
CNAG_01371	RAX1	YOR301W	NA	FungiDB	2.1e-19	36.2	250	24.9	50.6	466
CNAG_01372	HEH2	YDR458C	SRC1	FungiDB	2.6e-08	31.9	266	20.7	47.8	832
CNAG_01372	SRC1	YML034W	HEH2	FungiDB	1.4e-09	33.1	297	20.9	44.8	940
CNAG_01373	CDC10	YCR002C	NA	FungiDB	8.2e-302	86.5	1214	56.3	81.7	327
CNAG_01375	ABP1	YCR088W	NA	FungiDB;Janbon_TableS2	9.7e-17	36.1	468	24.6	49.1	703
CNAG_01376	NST1	YNL091W	NA	FungiDB	1.7e-75	56	364	21.2	47.9	1412
CNAG_01377	PAN2	YGL094C	NA	FungiDB	0	116.8	1380	28.8	56.7	1245
CNAG_01378	STE24	YJR117W	NA	FungiDB	3.6e-168	70.1	1084	39.6	67.8	472
CNAG_01380	PSD2	YGR170W	NA	Janbon_TableS2	NA	NA	NA	NA	NA	NA
CNAG_01381	RRP46	YGR095C	NA	FungiDB	NA	NA	NA	NA	NA	NA
CNAG_01382	HER2	YMR293C	NA	FungiDB	4e-122	62.6	900	36.9	63.5	504
CNAG_01384	TNA1	YGR260W	NA	FungiDB	2.2e-54	48.4	782	29.1	60.5	560
CNAG_01386	GPI19	YDR437W	NA	FungiDB	10	17.8	-22	20.4	40.8	142
CNAG_01390	APT1	YML022W	APT2	FungiDB	3.9e-284	82.8	567	49.2	77	187
CNAG_01391	CDC37	YDR168W	NA	FungiDB	8.7e-33	41.8	515	25.3	53.5	565
CNAG_01395	RKI1	YOR095C	NA	FungiDB	8.3e-103	57.4	629	41.8	63.3	311
CNAG_01396	SUS1	YBR111W-A	NA	FungiDB	NA	NA	NA	NA	NA	NA
CNAG_01397	TIM23	YNR017W	NA	FungiDB	3e-81	52.4	525	39.3	69.7	244
CNAG_01398	MTR4	YJL050W	NA	FungiDB	0	263	3970	56	81.2	1082
CNAG_01400	ARO3	YDR035W	NA	FungiDB	1.8e-230	78.3	1138	47.2	71.6	398
CNAG_01400	ARO4	YBR249C	NA	FungiDB	8.8e-256	81.5	1205	49.2	72.5	400
CNAG_01402	ARP3	YJR065C	NA	FungiDB	0	102.5	1862	64.2	83.4	458
CNAG_01403	ERP1	YAR002C-A	ERP6	FungiDB	1e-80	52.1	459	34.1	68.6	220
CNAG_01403	ERP5	YHR110W	NA	FungiDB	1.6e-45	43.2	327	26	66.2	219
CNAG_01403	ERP6	YGL002W	ERP1	FungiDB	5.3e-78	51.5	450	33.6	69.1	217
CNAG_01404	SSZ1	YHR064C	NA	FungiDB	1.5e-65	51.5	728	29.9	57.9	613
CNAG_01412	PAH1	YMR165C	NA	FungiDB	NA	NA	NA	NA	NA	NA
CNAG_01413	PUB1	YNL016W	NA	FungiDB	8.4e-53	47.5	556	28.2	50.4	522
CNAG_01414	RET2	YFR051C	NA	FungiDB	NA	NA	NA	NA	NA	NA
CNAG_01415	YOR296W	YOR296W	NA	FungiDB	8e-107	62.5	564	20.7	52	1380
CNAG_01416	YOR021C	YOR021C	NA	FungiDB	5.8e-106	57.3	540	44.9	65.6	227
CNAG_01419	LDB17	YDL146W	NA	FungiDB;Janbon_TableS2	NA	NA	NA	NA	NA	NA
CNAG_01421	FIG2	YCR089W	AGA1	FungiDB	NA	NA	NA	NA	NA	NA
CNAG_01421	FLO1	YAR050W	NA	FungiDB	NA	NA	NA	NA	NA	NA
CNAG_01421	FLO5	YHR211W	NA	FungiDB	2.5e-69	54.1	187	19.3	50	1163
CNAG_01421	FLO9	YAL063C	NA	FungiDB	2.2e-46	48.5	77	17.3	49.4	1343
CNAG_01421	HKR1	YDR420W	NA	FungiDB	NA	NA	NA	NA	NA	NA
CNAG_01421	HPF1	YOL155C	NA	FungiDB	8.7e-93	59.2	282	22.9	52.5	1131
CNAG_01421	MSB2	YGR014W	NA	FungiDB	1.7e-110	63.1	346	22.3	49.9	1339
CNAG_01421	MTL1	YGR023W	MID2	Janbon_TableS2	NA	NA	NA	NA	NA	NA
CNAG_01421	MUC1	YIR019C	NA	FungiDB	1.4e-87	58.6	262	22.9	48.5	1386
CNAG_01421	PRM7	YDL039C	NA	FungiDB	NA	NA	NA	NA	NA	NA
CNAG_01421	YIL169C	YIL169C	NA	FungiDB	8.7e-93	59.2	282	22.2	53.9	1133
CNAG_01421	YMR317W	YMR317W	NA	FungiDB	1.4e-155	70.6	489	23.8	54.4	1183
CNAG_01422	YBR287W	YBR287W	NA	FungiDB;Janbon_TableS2	NA	NA	NA	NA	NA	NA
CNAG_01423	GFD2	YCL036W	YDR514C	FungiDB	NA	NA	NA	NA	NA	NA
CNAG_01423	YDR514C	YDR514C	GFD2	FungiDB	NA	NA	NA	NA	NA	NA
CNAG_01424	ATG11	YPR049C	NA	FungiDB	NA	NA	NA	NA	NA	NA
CNAG_01426	PEP8	YJL053W	NA	FungiDB	1.8e-155	67.2	721	37	61.4	386
CNAG_01428	ANB1	YJR047C	HYP2	FungiDB	0	100.6	765	73.6	89.3	159
CNAG_01428	HYP2	YEL034W	ANB1	FungiDB	0	99.9	759	73.6	89.9	159
CNAG_01432	RSA4	YCR072C	NA	FungiDB	1.4e-241	80.7	1644	44.9	74.1	555
CNAG_01435	DIA4	YHR011W	NA	FungiDB	1.1e-51	47.2	577	29.2	55.6	487
CNAG_01435	SES1	YDR023W	NA	FungiDB	0	91	1646	53.8	78.9	465
CNAG_01436	SIT4	YDL047W	NA	FungiDB;Janbon_TableS2	0	101.7	1410	62	84	324
CNAG_01437	KRR1	YCL059C	NA	FungiDB	6.7e-166	69	1137	48.3	64.5	406
CNAG_01438	SWI6	YLR182W	NA	FungiDB	1.5e-14	35.9	346	21.8	47.3	981
CNAG_01439	PRP4	YPR178W	NA	FungiDB	4.5e-59	49.4	751	29.3	61.1	535
CNAG_01442	NFS1	YCL017C	NA	FungiDB	0	92.9	1714	55.9	76.9	510
CNAG_01444	RPB4	YJL140W	NA	FungiDB;Janbon_TableS2	NA	NA	NA	NA	NA	NA
CNAG_01445	ATG9	YDL149W	NA	FungiDB;Janbon_TableS2	1.9e-134	66.8	1438	29.2	58.4	1080
CNAG_01454	STE12	YHR084W	NA	FungiDB	9e-07	31	183	20.7	47	887
CNAG_01461	YMR034C	YMR034C	NA	FungiDB	1.1e-79	54.2	776	31.2	58.1	520
CNAG_01464	YHB1	YGR234W	NA	FungiDB	1.1e-61	49.8	603	30.1	51.3	515
CNAG_01466	IRE1	YHR079C	NA	Janbon_TableS2	NA	NA	NA	NA	NA	NA
CNAG_01467	THI74	YDR438W	YML018C	FungiDB	2.2e-62	49.7	543	30.9	59.3	440
CNAG_01467	YML018C	YML018C	THI74	FungiDB	1.2e-82	54.5	649	33.8	62.6	438
CNAG_01468	ASE1	YOR058C	NA	FungiDB	9.5e-05	29.9	98	18.6	47.3	945
CNAG_01469	CHO1	YER026C	NA	FungiDB	8.2e-88	54.3	532	37	59.1	303
CNAG_01471	FMP25	YLR077W	NA	FungiDB	9e-07	30.4	119	20.2	42.1	672
CNAG_01472	SUL1	YBR294W	NA	FungiDB	1.6e-32	43	515	22.8	51.4	912
CNAG_01472	SUL2	YLR092W	NA	FungiDB	1.5e-28	41.7	470	22.5	49.6	935
CNAG_01472	YPR003C	YPR003C	NA	FungiDB;Janbon_TableS2	2.4e-85	56.7	959	28	60.4	811
CNAG_01476	SEC3	YER008C	NA	Janbon_TableS2	5.4	25.3	-320	16.9	43.2	1621
CNAG_01477	LCB2	YDR062W	NA	FungiDB	2.8e-235	80.4	1606	43.5	61.7	711
CNAG_01478	FMO1	YHR176W	NA	FungiDB	NA	NA	NA	NA	NA	NA
CNAG_01479	OPI10	YOL032W	NA	FungiDB	2.6e-19	34.2	180	23.9	52.5	255
CNAG_01480	RPL12A	YEL054C	RPL12B	FungiDB	0	101.7	807	74.5	91.5	165
CNAG_01480	RPL12B	YDR418W	RPL12A	FungiDB	0	101.7	807	74.5	91.5	165
CNAG_01482	SAL1	YNL083W	NA	FungiDB	NA	NA	NA	NA	NA	NA
CNAG_01483	PEX10	YDR265W	NA	Janbon_TableS2	NA	NA	NA	NA	NA	NA
CNAG_01485	DLD1	YDL174C	NA	FungiDB	1.9e-150	68	1115	36.9	63.6	602
CNAG_01486	RPL15A	YLR029C	RPL15B	FungiDB	0	91.4	1020	74.5	88.7	204
CNAG_01486	RPL15B	YMR121C	RPL15A	FungiDB	0	91.7	1024	75	88.7	204
CNAG_01489	YJL218W	YJL218W	NA	FungiDB	2.1e-66	48.7	406	37.3	61.4	220
CNAG_01491	YGL242C	YGL242C	NA	FungiDB;Janbon_TableS2	3.1e-20	34	216	31.2	58.2	208
CNAG_01496	PPT1	YGR123C	NA	FungiDB;Janbon_TableS2	1.5e-113	61.4	963	33.1	57.1	608
CNAG_01497	AZR1	YGR224W	NA	FungiDB	9.1e-10	32.3	268	20.1	53.1	636
CNAG_01497	SGE1	YPR198W	NA	FungiDB	2.7e-14	34.5	353	23	53.2	588
CNAG_01497	VBA1	YMR088C	NA	FungiDB	1.6e-35	43	644	27.3	59.6	594
CNAG_01497	VBA3	YCL069W	NA	FungiDB	0.17	25.4	47	21.1	46.5	563
CNAG_01497	VBA4	YDR119W	NA	FungiDB	NA	NA	NA	NA	NA	NA
CNAG_01497	VBA5	YKR105C	NA	FungiDB	5.2e-18	36.4	414	23.8	55	593
CNAG_01499	YIL166C	YIL166C	NA	FungiDB;Janbon_TableS2	3.6e-174	71.6	1408	38.6	71.2	590
CNAG_01501	YER163C	YER163C	NA	FungiDB	1.6e-80	52.1	398	35.6	61	236
CNAG_01502	PTM1	YKL039W	YHL017W	FungiDB	1.5e-27	40.4	410	22.3	48.6	694
CNAG_01502	YHL017W	YHL017W	PTM1	FungiDB	7.2e-18	36.5	294	20.5	49.8	691
CNAG_01504	SYS1	YJL004C	NA	FungiDB	0.032	23.9	13	18.3	42.9	268
CNAG_01507	CGI121	YML036W	NA	FungiDB	5.5e-08	28.3	101	20.4	46.8	265
CNAG_01510	POM152	YMR129W	NA	FungiDB	4.7e-220	80.4	925	22.1	51.7	1423
CNAG_01518	PMU1	YKL128C	NA	FungiDB;Janbon_TableS2	1.5e-51	46	406	29.5	55.7	336
CNAG_01522	MSF1	YPR047W	NA	FungiDB	5.8e-232	79.1	1275	43.4	66.1	502
CNAG_01523	HOG1	YLR113W	NA	FungiDB	0	116.3	1797	66.2	77	435
CNAG_01526	LEE1	YPL054W	NA	FungiDB	NA	NA	NA	NA	NA	NA
CNAG_01527	FSH2	YMR222C	NA	Janbon_TableS2	NA	NA	NA	NA	NA	NA
CNAG_01528	FSH2	YMR222C	NA	FungiDB	NA	NA	NA	NA	NA	NA
CNAG_01528	FSH3	YOR280C	NA	FungiDB	2.2e-22	36.3	231	24.6	54.3	313
CNAG_01529	LEU5	YHR002W	NA	FungiDB	4.5e-40	43.3	417	27.5	59.8	400
CNAG_01529	YPR011C	YPR011C	NA	FungiDB	2.1e-93	56.2	695	38.3	63.2	386
CNAG_01530	MGA2	YIR033W	SPT23	FungiDB	4e-12	35.5	-88	18.5	41.6	1492
CNAG_01530	SPT23	YKL020C	MGA2	FungiDB	NA	NA	NA	NA	NA	NA
CNAG_01531	SRS2	YJL092W	NA	FungiDB;Janbon_TableS2	1.8e-234	81.9	771	24.8	52.2	1216
CNAG_01532	INP52	YNL106C	INP53	FungiDB	0	127	1963	31.2	60.1	1341
CNAG_01532	INP53	YOR109W	INP52	FungiDB;Janbon_TableS2	0	124.5	1911	30.9	58.5	1324
CNAG_01535	UGA4	YDL210W	NA	Janbon_TableS2	3.3e-49	47.1	810	28.2	61.3	579
CNAG_01536	MYO1	YHR023W	NA	FungiDB;Janbon_TableS2	0	134.5	2283	30.7	56.6	1999
CNAG_01536	MYO2	YOR326W	MYO4	FungiDB	0	103.1	1577	27.8	57.2	1706
CNAG_01536	MYO4	YAL029C	MYO2	FungiDB	0	99.3	1493	27.4	57	1667
CNAG_01537	DHH1	YDL160C	NA	FungiDB	2.7e-251	82.1	1897	53.8	67.6	626
CNAG_01539	INO1	YJL153C	NA	FungiDB	0	96.8	1813	50.9	77.1	572
CNAG_01543	APL6	YGR261C	NA	FungiDB	1.9e-44	46.9	724	23.6	57.3	890
CNAG_01544	HTS1	YPR033C	NA	FungiDB;Janbon_TableS2	3e-245	81.4	1573	47.5	67.9	611
CNAG_01546	MTQ1	YNL063W	NA	FungiDB	1e-09	30.6	139	24.4	45.8	373
CNAG_01547	AIP1	YMR092C	NA	FungiDB	6.5e-93	57.7	968	31.4	64.6	649
CNAG_01548	FAL1	YDR021W	NA	FungiDB	0	107	1695	63.9	84.7	399
CNAG_01549	PRP9	YDL030W	NA	FungiDB	4.1e-53	48	615	27.5	56.1	570
CNAG_01550	TSR3	YOR006C	NA	FungiDB	2.9e-79	53	691	38	57.5	379
CNAG_01554	SNX4	YJL036W	NA	FungiDB	7.9e-47	45.9	593	25.7	55.8	505
CNAG_01556	VMS1	YDR049W	NA	FungiDB	1.4e-41	45.3	681	27.6	56.4	692
CNAG_01557	CMD1	YBR109C	NA	FungiDB;Janbon_TableS2	0	106.6	600	59.1	94.6	149
CNAG_01563	HDA1	YNL021W	NA	FungiDB	1.4e-142	67.3	1275	33.1	60.1	765
CNAG_01564	NOP12	YOL041C	NA	FungiDB	5.4e-07	30.2	260	24.5	49.6	599
CNAG_01565	BPL1	YDL141W	NA	FungiDB	1.9e-77	54.9	905	30.9	56.6	822
CNAG_01566	SPC98	YNL126W	NA	FungiDB	1e-12	35	306	20.8	50.2	961
CNAG_01568	TCP1	YDR212W	NA	FungiDB	0	118.6	2465	69.9	87.7	561
CNAG_01572	MIH1	YMR036C	NA	FungiDB	NA	NA	NA	NA	NA	NA
CNAG_01573	RLF2	YPR018W	NA	FungiDB	NA	NA	NA	NA	NA	NA
CNAG_01575	BPT1	YLL015W	NA	FungiDB	0	113.5	1620	26.7	54.1	1781
CNAG_01575	NFT1	YKR103W	NA	FungiDB	NA	NA	NA	NA	NA	NA
CNAG_01575	VMR1	YHL035C	YBT1	FungiDB	0	131.8	2022	28.1	57.5	1760
CNAG_01575	YBT1	YLL048C	VMR1	FungiDB;Janbon_TableS2	0	139.2	2184	28.2	58.8	1795
CNAG_01575	YCF1	YDR135C	NA	FungiDB	0	115.4	1663	27.4	56.2	1737
CNAG_01575	YOR1	YGR281W	NA	FungiDB	0	105.8	1452	26.1	51.7	1768
CNAG_01576	IGO1	YNL157W	IGO2	FungiDB	8.3e-08	27.4	92	26.1	48.8	211
CNAG_01576	IGO2	YHR132W-A	IGO1	FungiDB	NA	NA	NA	NA	NA	NA
CNAG_01577	GDH1	YOR375C	GDH3	FungiDB	0	105.4	1799	60.6	81	462
CNAG_01577	GDH3	YAL062W	GDH1	FungiDB	0	105.4	1799	60.6	81.2	464
CNAG_01578	BSC1	YDL037C	NA	FungiDB	NA	NA	NA	NA	NA	NA
CNAG_01579	IML1	YJR138W	NA	FungiDB	0	97.6	957	22.6	50.4	1909
CNAG_01583	SNF7	YLR025W	NA	FungiDB	1.1e-51	45.2	469	40.7	65.4	243
CNAG_01584	IRC20	YLR247C	NA	Janbon_TableS2	NA	NA	NA	NA	NA	NA
CNAG_01586	ATP4	YPL078C	NA	FungiDB	1.6e-80	52.4	529	38.1	73.3	247
CNAG_01587	LEO1	YOR123C	NA	FungiDB	4.8e-09	31.2	270	23	47.7	530
CNAG_01588	PMP3	YDR276C	NA	FungiDB	5.4e-51	40.5	165	45.6	84.2	57
CNAG_01590	MRPL32	YCR003W	NA	FungiDB	2.9e-09	28	48	20.3	43.8	192
CNAG_01591	EAF1	YDR359C	NA	FungiDB	6.4e-28	42.2	45	19.6	41	1332
CNAG_01592	STE14	YDR410C	NA	FungiDB	5.9e-98	56.1	552	38.5	66.2	260
CNAG_01593	SSF1	YHR066W	SSF2	FungiDB	8.7e-42	44.5	656	30.3	57.1	515
CNAG_01593	SSF2	YDR312W	SSF1	FungiDB	7.5e-43	44.8	666	29.7	57.4	516
CNAG_01594	GCV2	YMR189W	NA	FungiDB	0	199.4	3173	48.5	73.9	1071
CNAG_01597	COA1	YIL157C	NA	FungiDB	5.9e-06	26.9	78	23.6	48.8	258
CNAG_01599	RSM7	YJR113C	NA	FungiDB	3.6e-22	35.4	191	24.5	51.4	253
CNAG_01600	RRB1	YMR131C	NA	FungiDB;Janbon_TableS2	2.1e-146	66.9	1142	37.9	69	523
CNAG_01601	ATG15	YCR068W	NA	FungiDB;Janbon_TableS2	4e-133	64.8	980	35	57.3	574
CNAG_01605	YKL071W	YKL071W	NA	FungiDB	0.00058	26	62	17.8	51	298
CNAG_01607	TRX1	YLR043C	TRX2	FungiDB	NA	NA	NA	NA	NA	NA
CNAG_01607	TRX2	YGR209C	TRX1	FungiDB	5.7e-30	36.5	127	22.5	49.3	138
CNAG_01607	TRX3	YCR083W	NA	FungiDB	1.3e-54	44.3	190	28.1	58.3	139
CNAG_01608	NUG1	YER006W	NA	FungiDB	0.00051	28.3	140	22.4	41	765
CNAG_01609	STR2	YJR130C	YML082W	FungiDB	6e-164	70.4	1262	37.7	62.5	685
CNAG_01609	YLL058W	YLL058W	NA	FungiDB	1.7e-92	57.7	902	30.6	56.5	669
CNAG_01609	YML082W	YML082W	STR2	FungiDB	2.5e-124	63.9	1075	33.3	61	688
CNAG_01610	PEP3	YLR148W	NA	FungiDB	9e-94	59.4	417	20.1	47.5	1228
CNAG_01614	SAD1	YFR005C	NA	FungiDB	1.5e-54	48.3	606	28.8	54.1	569
CNAG_01615	GCY1	YOR120W	YPR1	FungiDB	1.3e-91	55.4	560	34.1	62.8	323
CNAG_01615	GRE3	YHR104W	NA	FungiDB	1.1e-42	43.5	357	28.4	54.7	338
CNAG_01615	YJR096W	YJR096W	NA	FungiDB	4.8e-89	54.7	551	36.6	66.1	295
CNAG_01615	YPR1	YDR368W	GCY1	FungiDB;Janbon_TableS2	1.4e-98	56.8	584	37	62	324
CNAG_01616	YFL034W	YFL034W	NA	FungiDB	0	108.4	1365	28.5	59	1179
CNAG_01622	CTK2	YJL006C	NA	FungiDB	3.5e-12	32.2	159	22.5	48	396
CNAG_01623	CBF5	YLR175W	NA	FungiDB	6.3	23.3	-18	19.7	46.3	512
CNAG_01623	PUS4	YNL292W	NA	FungiDB	2.8e-48	46.1	557	33.1	58	459
CNAG_01626	ADA2	YDR448W	NA	FungiDB;Janbon_TableS2;Jung_TableS1	NA	NA	NA	NA	NA	NA
CNAG_01628	RPS20	YHL015W	NA	FungiDB	1.1e-219	73.5	403	53.7	82.6	121
CNAG_01629	TRM112	YNR046W	NA	FungiDB	2e-85	51.5	292	37.7	64.5	138
CNAG_01630	PFS2	YNL317W	NA	FungiDB	NA	NA	NA	NA	NA	NA
CNAG_01631	ABD1	YBR236C	NA	FungiDB;Janbon_TableS2	NA	NA	NA	NA	NA	NA
CNAG_01632	TGL2	YDR058C	NA	FungiDB	NA	NA	NA	NA	NA	NA
CNAG_01633	APC5	YOR249C	NA	Janbon_TableS2	NA	NA	NA	NA	NA	NA
CNAG_01634	LSG1	YGL099W	NA	FungiDB	2.6e-101	59.7	1297	36.6	60.6	770
CNAG_01636	CPR3	YML078W	NA	FungiDB	3.3e-148	64.1	385	43.4	59.1	198
CNAG_01637	ERV46	YAL042W	NA	FungiDB	1.1e-126	63	836	33.9	65.8	439
CNAG_01638	MAD2	YJL030W	NA	FungiDB	9.9e-84	52.6	499	42.5	68.8	221
CNAG_01639	MEF1	YLR069C	NA	FungiDB	0	109.4	2863	55.9	77.8	811
CNAG_01639	MEF2	YJL102W	NA	FungiDB	2e-57	50.4	838	27.2	53.9	913
CNAG_01640	CSF1	YLR087C	NA	FungiDB	0	103.2	1327	20.9	50.3	3291
CNAG_01641	POL5	YEL055C	NA	FungiDB	1.2e-93	59.5	502	21.7	49.5	1257
CNAG_01642	MSH3	YCR092C	NA	FungiDB;Janbon_TableS2	0	101.3	1187	28.7	52.9	1237
CNAG_01643	YSY6	YBR162W-A	NA	FungiDB	1.4e-12	26.6	58	31.9	56.5	69
CNAG_01646	MRS6	YOR370C	NA	FungiDB	5e-38	43.8	429	25	51.8	616
CNAG_01647	SEC66	YBR171W	NA	FungiDB	0.025	23.9	47	19.7	43	284
CNAG_01648	HHF1	YBR009C	NA	FungiDB	0	100.4	625	94.2	99	103
CNAG_01648	HHF2	YNL030W	NA	FungiDB	0	100.4	625	94.2	99	103
CNAG_01649	TRS85	YDR108W	NA	FungiDB	NA	NA	NA	NA	NA	NA
CNAG_01650	MRPL7	YDR237W	NA	FungiDB	3.1e-53	46.4	421	29.7	60.3	317
CNAG_01650	RPL11A	YPR102C	RPL11B	FungiDB	NA	NA	NA	NA	NA	NA
CNAG_01650	RPL11B	YGR085C	RPL11A	FungiDB	NA	NA	NA	NA	NA	NA
CNAG_01651	ROT2	YBR229C	NA	FungiDB	8.7e-14	35.7	250	19.3	46.5	1006
CNAG_01652	PNG1	YPL096W	NA	FungiDB;Janbon_TableS2	NA	NA	NA	NA	NA	NA
CNAG_01655	DNM1	YLL001W	NA	FungiDB	0	97	2430	49.3	73.2	837
CNAG_01655	VPS1	YKR001C	NA	FungiDB	9.5e-198	75.9	1709	38.8	64.9	841
CNAG_01656	ECO1	YFR027W	NA	FungiDB;Janbon_TableS2	NA	NA	NA	NA	NA	NA
CNAG_01657	FUM1	YPL262W	NA	FungiDB	0	107.1	1992	63	82.4	511
CNAG_01660	GCN3	YKR026C	NA	FungiDB	7.7e-60	48.6	508	31.3	56.7	390
CNAG_01664	CDC28	YBR160W	NA	FungiDB	0	102.4	1367	67.1	85.5	304
CNAG_01664	PHO85	YPL031C	NA	FungiDB	2.4e-257	81.2	1001	48.7	71	341
CNAG_01665	SEN34	YAR008W	NA	FungiDB	1.3e-19	35.3	241	26.7	50.7	337
CNAG_01667	COQ2	YNR041C	NA	FungiDB;Janbon_TableS2	8.4e-96	56.9	779	37.1	64.8	383
CNAG_01672	RAS1	YOR101W	RAS2	Janbon_TableS2	2.4e-76	51.8	529	35.8	57.1	310
CNAG_01674	TNA1	YGR260W	NA	FungiDB	8.8e-28	40.1	521	26.7	56.5	547
CNAG_01676	GCD10	YNL062C	NA	FungiDB	3.3e-23	38.4	371	24.9	52.3	583
CNAG_01677	YIF1	YNL263C	NA	FungiDB	2.9e-27	38.7	333	28.3	52.9	374
CNAG_01678	NHA1	YLR138W	NA	FungiDB	2e-114	63.1	1418	31.5	60.1	1010
CNAG_01679	MRPS28	YDR337W	NA	FungiDB	3e-19	34.9	234	28.4	52.5	320
CNAG_01680	DUR1,2	YBR208C	NA	FungiDB;Janbon_TableS2	NA	NA	NA	NA	NA	NA
CNAG_01680	PYC1	YGL062W	PYC2	FungiDB	NA	NA	NA	NA	NA	NA
CNAG_01680	PYC2	YBR218C	PYC1	FungiDB	NA	NA	NA	NA	NA	NA
CNAG_01681	FCY2	YER056C	NA	FungiDB	2.5e-91	57	1116	37.1	67.5	544
CNAG_01681	FCY21	YER060W	NA	FungiDB	3.6e-93	57.4	1129	35.7	69.1	538
CNAG_01681	FCY22	YER060W-A	NA	FungiDB	5.3e-87	56.1	1085	37	66.4	541
CNAG_01682	TOM70	YNL121C	TOM71	FungiDB	3.4e-56	49.3	728	28.2	57.7	671
CNAG_01682	TOM71	YHR117W	TOM70	FungiDB	2e-51	48.1	690	28.3	56.3	668
CNAG_01683	STL1	YDR536W	NA	FungiDB;Janbon_TableS2	7.7e-218	77.9	1666	44.3	73.1	603
CNAG_01686	HSP31	YDR533C	NA	FungiDB	2.8e-42	42.6	346	31.5	61	241
CNAG_01687	RIO2	YNL207W	NA	FungiDB;Janbon_TableS2	7e-78	53.8	920	36.1	60	548
CNAG_01688	AFG3	YER017C	NA	FungiDB	6.6e-85	56.7	1060	31.4	59.8	819
CNAG_01688	YME1	YPR024W	NA	FungiDB;Janbon_TableS2	3.7e-226	79.7	1850	44.8	66.2	805
CNAG_01688	YTA12	YMR089C	NA	FungiDB	8.1e-84	56.6	1052	30.2	58.9	844
CNAG_01692	UBA3	YPR066W	NA	FungiDB	NA	NA	NA	NA	NA	NA
CNAG_01693	RRP45	YDR280W	NA	FungiDB;Janbon_TableS2	1.8e-151	66.2	724	39.7	69.2	305
CNAG_01694	PUF2	YPR042C	JSN1	Janbon_TableS2	NA	NA	NA	NA	NA	NA
CNAG_01696	MDJ1	YFL016C	NA	FungiDB	1.1e-87	56.1	811	31.9	57.5	555
CNAG_01699	RPD3	YNL330C	NA	Janbon_TableS2	NA	NA	NA	NA	NA	NA
CNAG_01701	PUG1	YER185W	NA	FungiDB	4.1e-14	32.9	201	21.7	50.3	364
CNAG_01701	RTA1	YGR213C	YLR046C	FungiDB	5.4e-24	37.4	296	24.3	56.9	346
CNAG_01702	PUG1	YER185W	NA	FungiDB	6.1e-12	31.8	177	21.9	51.1	366
CNAG_01702	RTA1	YGR213C	YLR046C	FungiDB	1e-18	35.1	249	24.1	54.5	352
CNAG_01707	MDM1	YML104C	NA	FungiDB	2.9e-71	54.9	456	21.7	48.2	1441
CNAG_01709	TIF5	YPR041W	NA	FungiDB	7.3e-133	64	979	42.6	69.9	418
CNAG_01711	SCT1	YBL011W	NA	FungiDB	1.6e-154	69.4	1288	33.6	59.9	818
CNAG_01715	BMS1	YPL217C	NA	FungiDB	0	209	3049	42.9	69.5	1237
CNAG_01717	CAF40	YNL288W	NA	FungiDB	8.1e-147	66.4	1022	45	64.2	444
CNAG_01720	STP22	YCL008C	NA	FungiDB	NA	NA	NA	NA	NA	NA
CNAG_01721	HEM3	YDL205C	NA	FungiDB	NA	NA	NA	NA	NA	NA
CNAG_01722	VPS13	YLL040C	NA	FungiDB	0	251.1	5147	30.1	65.4	3282
CNAG_01726	SPT16	YGL207W	NA	FungiDB	0	169.6	2457	40.9	69.8	1073
CNAG_01727	KAR2	YJL034W	NA	FungiDB	0	108.2	2379	55.6	77.8	694
CNAG_01727	SSA1	YAL005C	NA	FungiDB	0	140.8	3318	79.9	92.4	646
CNAG_01727	SSA2	YLL024C	NA	FungiDB	0	139.7	3287	79.5	92.9	644
CNAG_01727	SSA3	YBL075C	SSA4	FungiDB	0	136.2	3186	76.4	91.1	649
CNAG_01727	SSA4	YER103W	SSA3	FungiDB	0	138.5	3253	78.5	91.5	646
CNAG_01727	SSB1	YDL229W	SSB2	FungiDB	0	102.5	2218	57.4	78.9	650
CNAG_01727	SSB2	YNL209W	SSB1	FungiDB	0	102.8	2228	57.7	79.1	650
CNAG_01729	ECM16	YMR128W	NA	FungiDB	0	147	2490	37.8	61.8	1373
CNAG_01730	PBS2	YJL128C	NA	FungiDB	NA	NA	NA	NA	NA	NA
CNAG_01730	STE7	YDL159W	NA	FungiDB	1.6e-41	44.5	545	30.7	52.6	567
CNAG_01732	NPL4	YBR170C	NA	FungiDB	6e-113	61.7	1112	30.7	57.3	701
CNAG_01733	PRP19	YLL036C	NA	FungiDB	3e-16	35.3	329	22.8	55	544
CNAG_01734	PRP16	YKR086W	NA	FungiDB	0	135.7	1757	34.5	60	1162
CNAG_01734	PRP2	YNR011C	NA	FungiDB	0	142	1882	38.6	60.9	1110
CNAG_01734	PRP22	YER013W	NA	FungiDB	0	156.8	2153	35	64.9	1165
CNAG_01734	PRP43	YGL120C	NA	FungiDB	NA	NA	NA	NA	NA	NA
CNAG_01736	DAD4	YDR320C-A	NA	FungiDB	1.3e-47	40.4	156	38.9	62.5	72
CNAG_01737	ERG25	YGR060W	NA	FungiDB	1.3e-180	71	1047	46.6	70.8	343
CNAG_01740	CDC12	YHR107C	NA	FungiDB	7.8e-266	82.9	1290	49.4	75.1	413
CNAG_01742	FPS1	YLL043W	NA	FungiDB	NA	NA	NA	NA	NA	NA
CNAG_01742	YFL054C	YFL054C	NA	FungiDB	NA	NA	NA	NA	NA	NA
CNAG_01744	HOR2	YER062C	RHR2	FungiDB	NA	NA	NA	NA	NA	NA
CNAG_01744	RHR2	YIL053W	HOR2	FungiDB	NA	NA	NA	NA	NA	NA
CNAG_01745	GPD1	YDL022W	GPD2	FungiDB	1.4e-146	66.2	894	40.9	66.4	411
CNAG_01745	GPD2	YOL059W	GPD1	FungiDB	6.9e-122	62.2	805	36.2	61.8	442
CNAG_01746	ITT1	YML068W	NA	FungiDB	2.6e-23	38.3	324	23.2	45.7	569
CNAG_01750	KAR2	YJL034W	NA	FungiDB	0	107.2	2382	56.2	77.7	694
CNAG_01750	SSA1	YAL005C	NA	FungiDB	0	139	3309	79.3	92.3	646
CNAG_01750	SSA2	YLL024C	NA	FungiDB	0	138.1	3281	78.8	92.8	643
CNAG_01750	SSA3	YBL075C	SSA4	FungiDB	0	135.5	3205	76.4	91.7	649
CNAG_01750	SSA4	YER103W	SSA3	FungiDB	0	138.4	3292	79	92.1	644
CNAG_01750	SSB1	YDL229W	SSB2	FungiDB	0	101.7	2226	57.5	79.2	649
CNAG_01750	SSB2	YNL209W	SSB1	FungiDB	0	102	2236	57.8	79.4	649
CNAG_01752	ODC1	YPL134C	ODC2	FungiDB	1.4e-222	76.6	912	47.9	73.7	315
CNAG_01752	ODC2	YOR222W	ODC1	FungiDB	1.9e-223	76.7	914	48.9	73.3	311
CNAG_01755	NOP9	YJL010C	NA	FungiDB	1.1e-17	36.9	394	22.4	51.8	793
CNAG_01756	TIM22	YDL217C	NA	FungiDB	3.9e-149	64.6	376	37.3	58.5	217
CNAG_01763	OXP1	YKL215C	NA	FungiDB	NA	NA	NA	NA	NA	NA
CNAG_01764	OXP1	YKL215C	NA	FungiDB;Janbon_TableS2	NA	NA	NA	NA	NA	NA
CNAG_01769	AGC1	YPR021C	NA	FungiDB;Janbon_TableS2	6.7e-70	53.4	767	26.4	52.3	915
CNAG_01770	MDM38	YOL027C	NA	FungiDB;Janbon_TableS2	9.5e-38	44	757	32.1	55.4	675
CNAG_01770	YLH47	YPR125W	NA	FungiDB	NA	NA	NA	NA	NA	NA
CNAG_01771	DAP1	YPL170W	NA	FungiDB	3.1e-57	45.6	246	31.2	53.8	173
CNAG_01773	VPS30	YPL120W	NA	FungiDB	5.1e-15	34.9	250	22.5	51.2	601
CNAG_01777	GOR1	YNL274C	NA	FungiDB;Janbon_TableS2	4.7e-47	45.2	429	29.3	58.6	372
CNAG_01780	RBG1	YAL036C	NA	FungiDB	0	107	1634	66.8	88.4	371
CNAG_01788	THG1	YGR024C	NA	FungiDB;Janbon_TableS2	1.8e-163	67.7	718	43.9	65.7	289
CNAG_01789	MRPL36	YBR122C	NA	FungiDB	4.7e-13	30.4	92	23.5	49.5	196
CNAG_01790	TRI1	YMR233W	UAF30	FungiDB	3.3e-14	32	226	25.1	51.6	279
CNAG_01790	UAF30	YOR295W	TRI1	FungiDB;Janbon_TableS2	8e-09	29	166	24.9	48	281
CNAG_01791	RPF1	YHR088W	NA	FungiDB	NA	NA	NA	NA	NA	NA
CNAG_01792	RRM3	YHR031C	NA	FungiDB	2.2e-128	64.8	1125	31.9	63.9	742
CNAG_01794	GOR1	YNL274C	NA	FungiDB	1.2e-127	62.6	750	40.5	69.3	358
CNAG_01797	RSM24	YDR175C	NA	FungiDB	0.0066	25.2	47	21.9	44.2	351
CNAG_01798	WHI2	YOR043W	NA	FungiDB	NA	NA	NA	NA	NA	NA
CNAG_01799	QCR8	YJL166W	NA	FungiDB	3.2e-49	42.1	211	38.2	55.3	123
CNAG_01801	ERG12	YMR208W	NA	Janbon_TableS2	NA	NA	NA	NA	NA	NA
CNAG_01802	DRE2	YKR071C	NA	FungiDB	2.1e-19	35.5	229	25.3	48.4	368
CNAG_01807	NAM7	YMR080C	NA	FungiDB	0	199.2	3069	46.9	69.8	1098
CNAG_01808	OAC1	YKL120W	NA	FungiDB	1.3e-129	62.8	769	42.8	67	339
CNAG_01809	PRP3	YDR473C	NA	FungiDB	4.7e-07	30.3	196	21.6	46.4	610
CNAG_01810	RPA12	YJR063W	NA	FungiDB	7e-171	66.7	351	41	67.2	134
CNAG_01811	YJR005C-A	YJR005C-A	YGR169C-A	FungiDB	NA	NA	NA	NA	NA	NA
CNAG_01812	RLP24	YLR009W	NA	FungiDB	5.8e-125	60.5	623	50.7	72.9	203
CNAG_01813	PSA1	YDL055C	NA	FungiDB;Janbon_TableS2	0	101.2	1579	63.8	84.7	367
CNAG_01815	SPT21	YMR179W	NA	Janbon_TableS2	NA	NA	NA	NA	NA	NA
CNAG_01817	SRP101	YDR292C	NA	FungiDB	7.3e-88	56.8	948	32	60.8	696
CNAG_01818	ATP12	YJL180C	NA	FungiDB	2.3e-54	46.8	388	30.3	58.3	333
CNAG_01819	MRPL1	YDR116C	NA	FungiDB	4e-22	36.1	261	27.3	56.9	304
CNAG_01820	CDC19	YAL038W	PYK2	FungiDB	0	94.6	1861	56.4	71.6	573
CNAG_01820	PYK2	YOR347C	CDC19	FungiDB	0	92.1	1795	52.7	74.3	573
CNAG_01823	INM1	YHR046C	NA	FungiDB	1.3e-119	60.8	700	41.9	66.6	320
CNAG_01823	INM2	YDR287W	NA	FungiDB	2.6e-116	60.2	689	41.7	65	314
CNAG_01824	TCB1	YOR086C	TCB2	FungiDB	1.7e-273	87.3	1108	23.4	51	1566
CNAG_01824	TCB2	YNL087W	TCB1	FungiDB	5.6e-224	81	970	22.9	50.2	1573
CNAG_01824	TCB3	YML072C	NA	FungiDB;Janbon_TableS2	0	124.5	1924	27.5	58.3	1649
CNAG_01826	TFB1	YDR311W	NA	FungiDB	3.3e-14	35	291	21.9	52.9	700
CNAG_01828	SWD1	YAR003W	NA	FungiDB	2.4e-39	43.7	491	26.4	53.2	519
CNAG_01833	CDC33	YOL139C	NA	FungiDB	NA	NA	NA	NA	NA	NA
CNAG_01835	STL1	YDR536W	NA	Janbon_TableS2	3.7e-58	49.7	725	27	58.5	627
CNAG_01835	YDL199C	YDL199C	NA	FungiDB	5.9e-41	45.1	581	24.9	54.6	696
CNAG_01837	VPS35	YJL154C	NA	FungiDB	8e-153	69.7	1524	33	58.5	1050
CNAG_01839	ESS1	YJR017C	NA	FungiDB	3.7e-150	64.4	412	40.6	63.6	187
CNAG_01840	TUB2	YFL037W	NA	FungiDB;Janbon_TableS2	0	135	2326	74	90.4	457
CNAG_01844	AZR1	YGR224W	NA	FungiDB	2.2e-12	34.1	292	19.7	46.9	797
CNAG_01844	SGE1	YPR198W	NA	FungiDB	NA	NA	NA	NA	NA	NA
CNAG_01844	VBA1	YMR088C	NA	FungiDB	3.8e-08	31.5	203	22.3	46.7	773
CNAG_01844	VBA3	YCL069W	NA	FungiDB	NA	NA	NA	NA	NA	NA
CNAG_01844	VBA4	YDR119W	NA	FungiDB	0.38	26.1	-7	18.3	46.4	814
CNAG_01844	VBA5	YKR105C	NA	FungiDB	7.5e-13	34.3	301	19.6	44.9	781
CNAG_01845	SFT2	YBL102W	NA	FungiDB	NA	NA	NA	NA	NA	NA
CNAG_01849	PXA2	YKL188C	NA	Janbon_TableS2	NA	NA	NA	NA	NA	NA
CNAG_01850	SLN1	YIL147C	NA	Janbon_TableS2	9.6e-22	40.2	143	20.2	49.6	1425
CNAG_01852	CDC36	YDL165W	NA	FungiDB	NA	NA	NA	NA	NA	NA
CNAG_01855	RTC2	YBR147W	YOL092W	FungiDB	1.2e-76	52	507	37.1	58.8	318
CNAG_01855	YDR352W	YDR352W	NA	FungiDB	1.7e-29	39.1	275	28.6	52.5	322
CNAG_01855	YOL092W	YOL092W	RTC2	FungiDB	5.3e-88	54.5	551	34.7	60.9	320
CNAG_01860	YGL159W	YGL159W	NA	FungiDB	4.3e-13	32.8	194	21.2	51.6	401
CNAG_01861	NAS6	YGR232W	NA	FungiDB;Janbon_TableS2	4.5e-57	46.7	426	34.7	64	242
CNAG_01863	SNF2	YOR290C	NA	FungiDB	0	153.2	2659	36	58	1747
CNAG_01863	STH1	YIL126W	NA	FungiDB	0	156	2728	37.8	60.4	1549
CNAG_01867	CAF4	YKR036C	MDV1	FungiDB	1.7e-32	42.6	611	25.2	52.4	783
CNAG_01867	MDV1	YJL112W	CAF4	FungiDB	2e-36	44.1	658	25.6	53.7	812
CNAG_01868	KTI12	YKL110C	NA	FungiDB	7.1e-54	46.7	421	28.9	59	329
CNAG_01870	CIR1	YGR207C	NA	FungiDB	3.1e-141	64.2	754	48.3	72	271
CNAG_01872	CTR2	YHR175W	NA	FungiDB	8e-20	33.9	158	27.2	45.1	235
CNAG_01872	CTR3	YLR411W	NA	FungiDB	4.6e-14	31.6	120	21.9	48.6	247
CNAG_01875	RAV1	YJR033C	NA	FungiDB	1.1e-298	90.4	1231	23.7	54.2	1563
CNAG_01877	GUA1	YMR217W	NA	FungiDB	0	116.4	2331	65	83.3	545
CNAG_01879	PRC1	YMR297W	NA	FungiDB	2e-124	63.3	911	33.2	59.5	555
CNAG_01879	YBR139W	YBR139W	NA	FungiDB	4.5e-163	69.6	1065	34.8	62.8	538
CNAG_01881	MGE1	YOR232W	NA	FungiDB	7.5e-38	41.1	358	33.3	65.8	240
CNAG_01882	DOT1	YDR440W	NA	FungiDB	2.1e-16	35.9	313	23.8	49.5	661
CNAG_01884	RPL3	YOR063W	NA	FungiDB	0	118.9	1907	73.6	88.2	390
CNAG_01885	PAP2	YOL115W	TRF5	FungiDB	5.1e-23	39	552	25.6	49.3	810
CNAG_01885	TRF5	YNL299W	PAP2	FungiDB	3e-25	40	587	24.9	52.4	806
CNAG_01889	ECM4	YKR076W	NA	FungiDB	1e-218	76.5	976	45.2	64.8	378
CNAG_01889	GTO3	YMR251W	NA	FungiDB	5.2e-192	72.8	908	42.9	64.3	373
CNAG_01890	MET6	YER091C	NA	FungiDB	0	110.1	2696	55.1	79.5	775
CNAG_01891	RAD57	YDR004W	NA	FungiDB	3.6e-06	29.6	109	22.3	47	583
CNAG_01893	ECM4	YKR076W	NA	FungiDB	6.9e-196	73.5	999	44.8	62.4	404
CNAG_01893	GTO3	YMR251W	NA	FungiDB	1.3e-141	65.2	834	39.6	60	402
CNAG_01894	MSD1	YPL104W	NA	FungiDB;Janbon_TableS2	7.8e-113	61.9	1059	34.4	59.7	732
CNAG_01896	GCY1	YOR120W	YPR1	FungiDB	3.8e-102	57.7	701	39	64	344
CNAG_01896	GRE3	YHR104W	NA	FungiDB	1.1e-68	50.6	560	35.2	59.1	352
CNAG_01896	YJR096W	YJR096W	NA	FungiDB	6.9e-41	43	414	30.5	58.7	344
CNAG_01896	YPR1	YDR368W	GCY1	FungiDB	9e-90	55.2	652	36.3	65.2	342
CNAG_01897	BDF1	YLR399C	BDF2	FungiDB	6.8e-33	42.8	751	27.5	53.8	807
CNAG_01897	BDF2	YDL070W	BDF1	FungiDB	6.9e-19	37.3	526	25.9	49.5	804
CNAG_01898	MAK11	YKL021C	NA	FungiDB	6.4e-31	41.1	494	28.4	52.9	546
CNAG_01900	YJR142W	YJR142W	NA	FungiDB;Janbon_TableS2	1.3e-67	50.5	506	33.2	58.1	389
CNAG_01901	YJR142W	YJR142W	NA	FungiDB	6.4e-26	38.3	295	28.8	55.4	392
CNAG_01902	CYC8	YBR112C	NA	FungiDB;Janbon_TableS2	0	132.4	1505	30.9	56.6	1129
CNAG_01904	AVT6	YER119C	AVT5	FungiDB;Janbon_TableS2	3.2e-69	51.8	719	33.8	62	503
CNAG_01904	AVT7	YIL088C	NA	FungiDB	1.4e-44	45.4	546	26.9	57.5	543
CNAG_01904	TEL1	YBL088C	NA	FungiDB	NA	NA	NA	NA	NA	NA
CNAG_01906	MDM12	YOL009C	NA	FungiDB	NA	NA	NA	NA	NA	NA
CNAG_01907	CDC5	YMR001C	NA	FungiDB	6.1e-74	54.2	1054	30	54.4	872
CNAG_01908	HEM4	YOR278W	NA	FungiDB	2e-17	34.1	188	22.9	53.9	310
CNAG_01911	SEC6	YIL068C	NA	FungiDB	3.1e-59	50.8	853	24	58.7	837
CNAG_01912	QNS1	YHR074W	NA	FungiDB;Janbon_TableS2	0	137.2	3044	63.3	83.6	719
CNAG_01914	YLR290C	YLR290C	NA	FungiDB	3.8e-62	48.7	481	34.3	60.9	312
CNAG_01915	RNR2	YJL026W	RNR4	FungiDB	0	102.1	1578	60.9	79	404
CNAG_01916	MSH1	YHR120W	NA	FungiDB	5.3e-31	43.2	153	19.8	43.4	1294
CNAG_01916	MSH6	YDR097C	NA	FungiDB;Janbon_TableS2	0	138.5	2224	33.6	65.2	1302
CNAG_01917	POP4	YBR257W	NA	FungiDB	6.1e-05	27.3	78	22	43.5	372
CNAG_01918	BUD6	YLR319C	NA	FungiDB	NA	NA	NA	NA	NA	NA
CNAG_01920	UBI4	YLL039C	NA	FungiDB	0	131.3	2368	98.4	99.7	381
CNAG_01922	PCL7	YIL050W	PCL6	FungiDB	4.6e-05	26.6	62	23.2	38.8	327
CNAG_01922	PHO80	YOL001W	NA	FungiDB	4.3e-44	43.4	317	29.1	51	296
CNAG_01923	GET3	YDL100C	NA	FungiDB;Janbon_TableS2	6.1e-224	77.1	1031	47.2	74.6	362
CNAG_01924	RMD8	YFR048W	NA	Janbon_TableS2	NA	NA	NA	NA	NA	NA
CNAG_01926	PEX5	YDR244W	NA	FungiDB	2.9e-35	43.4	602	26.4	56.3	716
CNAG_01928	FRA1	YLL029W	NA	FungiDB;Janbon_TableS2	6.8e-182	73.3	1292	34.1	58.3	779
CNAG_01930	PEP4	YPL154C	NA	Janbon_TableS2	NA	NA	NA	NA	NA	NA
CNAG_01934	DBP10	YDL031W	NA	Janbon_TableS2	NA	NA	NA	NA	NA	NA
CNAG_01938	KIN1	YDR122W	KIN2	FungiDB	2.9e-105	61.6	1397	31.4	55.8	1121
CNAG_01938	KIN2	YLR096W	KIN1	FungiDB	1.9e-107	62.2	1414	31.8	55.5	1196
CNAG_01941	SMI1	YGR229C	NA	FungiDB	NA	NA	NA	NA	NA	NA
CNAG_01947	FOX2	YKR009C	NA	Janbon_TableS2	NA	NA	NA	NA	NA	NA
CNAG_01948	GAL4	YPL248C	NA	FungiDB	0.00025	29.5	110	19.4	42.1	1040
CNAG_01949	BDH1	YAL060W	NA	FungiDB	2.4e-19	35.9	254	22.6	47.4	443
CNAG_01949	BDH2	YAL061W	NA	FungiDB	2.1e-18	35.7	245	25.1	44.9	474
CNAG_01949	SOR1	YJR159W	NA	FungiDB	2.8e-77	53	627	32.5	59.4	406
CNAG_01949	SOR2	YDL246C	NA	FungiDB	1.2e-75	52.6	619	32.3	59.1	406
CNAG_01949	XYL2	YLR070C	NA	FungiDB	4.9e-73	52	606	32.8	59.3	408
CNAG_01951	RPS22A	YJL190C	NA	FungiDB	0	99.6	672	77.7	90.8	130
CNAG_01951	RPS22B	YLR367W	NA	FungiDB	NA	NA	NA	NA	NA	NA
CNAG_01952	YPL088W	YPL088W	NA	FungiDB	5e-168	69.2	865	43.1	69.9	355
CNAG_01954	AAD10	YJR155W	NA	FungiDB	1.2	23	14	18.9	46.3	354
CNAG_01954	YPR127W	YPR127W	NA	FungiDB	4.1e-30	39.7	336	28.8	54.9	364
CNAG_01955	ADH1	YOL086C	ADH5	FungiDB	1e-34	41.5	368	26.6	53.9	380
CNAG_01955	ADH2	YMR303C	NA	FungiDB	9.9e-34	41.1	361	25.9	53.1	375
CNAG_01955	ADH3	YMR083W	NA	FungiDB	5.2e-34	41.3	363	24.7	51.9	397
CNAG_01955	ADH5	YBR145W	ADH1	FungiDB	1.1e-40	43.4	408	26.3	55.4	372
CNAG_01955	ADH6	YMR318C	NA	FungiDB	2.5e-122	61.9	797	37.1	66.4	372
CNAG_01955	ADH7	YCR105W	NA	FungiDB;Janbon_TableS2	1.5e-134	64	842	37.2	70.1	371
CNAG_01957	PRE4	YFR050C	NA	FungiDB	3.1e-143	64.6	718	44	74.6	284
CNAG_01959	YCS4	YLR272C	NA	FungiDB;Janbon_TableS2	0	124.2	1975	30.4	58.3	1439
CNAG_01961	SCS2	YER120W	SCS22	FungiDB	7.4e-26	37.5	269	28.4	53.7	296
CNAG_01962	COQ4	YDR204W	NA	FungiDB	8.8e-45	44	359	28.2	53.8	340
CNAG_01964	OPT1	YJL212C	NA	FungiDB;Janbon_TableS2	2.9e-264	84.7	2244	42	73.3	810
CNAG_01965	YRM1	YOR172W	NA	Janbon_TableS2	NA	NA	NA	NA	NA	NA
CNAG_01970	CWC2	YDL209C	NA	Janbon_TableS2	NA	NA	NA	NA	NA	NA
CNAG_01973	USV1	YPL230W	RGM1	Janbon_TableS2	NA	NA	NA	NA	NA	NA
CNAG_01974	RTC6	YPL183W-A	NA	FungiDB	5.7e-72	47.7	229	41.1	62.6	107
CNAG_01975	IRC5	YFR038W	NA	FungiDB	2.4e-126	65.1	1553	33.6	65.1	954
CNAG_01976	CDC27	YBL084C	NA	FungiDB	NA	NA	NA	NA	NA	NA
CNAG_01976	MRPL38	YKL170W	NA	FungiDB	2.5e-16	31.3	77	26.8	48.4	157
CNAG_01976	RPL23B	YER117W	RPL23A	FungiDB	NA	NA	NA	NA	NA	NA
CNAG_01978	RCE1	YMR274C	NA	FungiDB	5.3e-11	31.3	169	24.4	51.5	369
CNAG_01979	TAF10	YDR167W	NA	FungiDB	NA	NA	NA	NA	NA	NA
CNAG_01983	MIT1	YEL007W	NA	FungiDB	1.9e-17	36.5	395	22.6	51	696
CNAG_01983	YHR177W	YHR177W	NA	FungiDB	NA	NA	NA	NA	NA	NA
CNAG_01984	NQM1	YGR043C	TAL1	FungiDB	7.4e-274	83.3	1136	56.2	79.5	336
CNAG_01984	TAL1	YLR354C	NQM1	FungiDB	0	90.9	1278	63.1	83.3	336
CNAG_01987	MNL1	YHR204W	NA	FungiDB	3e-73	54.4	864	27.7	53.8	983
CNAG_01990	RPS5	YJR123W	NA	FungiDB	1.2e-242	78.2	850	60.8	81.1	227
CNAG_01991	COX5A	YNL052W	COX5B	FungiDB	1.1e-50	43.8	232	28.4	59.2	169
CNAG_01994	YNR021W	YNR021W	NA	Janbon_TableS2	NA	NA	NA	NA	NA	NA
CNAG_01997	TYR1	YBR166C	NA	FungiDB	0	90.8	1396	48	74.8	465
CNAG_02004	OTU2	YHL013C	NA	FungiDB	7.8e-16	33.8	233	25.3	48.6	360
CNAG_02006	NTA1	YJR062C	NA	FungiDB	7.7e-28	39.4	303	24	45	491
CNAG_02007	ADK1	YDR226W	NA	FungiDB	1.4e-182	70.4	902	54.6	69.1	269
CNAG_02008	TFS1	YLR178C	NA	FungiDB	NA	NA	NA	NA	NA	NA
CNAG_02008	YLR179C	YLR179C	NA	FungiDB	NA	NA	NA	NA	NA	NA
CNAG_02020	SWC4	YGR002C	NA	FungiDB	8.1e-24	38.3	386	24.6	54	509
CNAG_02021	ARD1	YHR013C	NA	FungiDB	NA	NA	NA	NA	NA	NA
CNAG_02022	RPB3	YIL021W	NA	FungiDB	2.4e-111	59.7	742	38.6	63.2	378
CNAG_02028	SKY1	YMR216C	NA	FungiDB;Janbon_TableS2	9.3e-175	72.2	1337	36.8	58.5	766
CNAG_02029	LAS17	YOR181W	NA	FungiDB;Janbon_TableS2	NA	NA	NA	NA	NA	NA
CNAG_02034	BUR6	YER159C	NA	FungiDB;Janbon_TableS2	NA	NA	NA	NA	NA	NA
CNAG_02035	TPI1	YDR050C	NA	FungiDB	3.8e-193	72	841	52.4	77	252
CNAG_02039	YMR253C	YMR253C	NA	FungiDB	NA	NA	NA	NA	NA	NA
CNAG_02039	YPL264C	YPL264C	NA	FungiDB	NA	NA	NA	NA	NA	NA
CNAG_02046	PBP1	YGR178C	NA	Janbon_TableS2	1.6e-08	32.2	310	23.9	44.7	897
CNAG_02048	PUT1	YLR142W	NA	FungiDB	NA	NA	NA	NA	NA	NA
CNAG_02049	PUT1	YLR142W	NA	FungiDB	4.1e-09	31.7	151	22.5	47.3	626
CNAG_02050	AQR1	YNL065W	QDR1	FungiDB	5.6e-42	44.9	631	26.2	53.3	591
CNAG_02050	QDR1	YIL120W	AQR1	FungiDB	5.4e-51	47.4	711	28.2	56.1	563
CNAG_02050	QDR2	YIL121W	NA	FungiDB	2e-52	47.7	723	27.5	57.3	546
CNAG_02059	CAF16	YFL028C	NA	FungiDB	1.1e-95	56.1	579	37.7	59.5	316
CNAG_02064	MOT1	YPL082C	NA	FungiDB;Janbon_TableS2	0	231.9	3727	36.8	66	1961
CNAG_02067	GDT1	YBR187W	NA	FungiDB;Janbon_TableS2	1.5e-52	46.2	429	32.1	58.5	330
CNAG_02068	AGE2	YIL044C	NA	FungiDB;Janbon_TableS2	NA	NA	NA	NA	NA	NA
CNAG_02073	MLH1	YMR167W	NA	FungiDB;Janbon_TableS2	2.4e-181	73.5	1529	36.5	64.6	816
CNAG_02074	MAS2	YHR024C	NA	FungiDB	6.3e-206	75.8	1261	43.4	64.2	542
CNAG_02075	ATP10	YLR393W	NA	FungiDB	2.9e-23	36.7	255	26.1	48.9	333
CNAG_02076	LAP2	YNL045W	NA	FungiDB	2e-211	77.3	1321	35.7	63	697
CNAG_02078	URH1	YDR400W	NA	FungiDB	5e-08	29.9	135	24.9	45.7	418
CNAG_02079	YMR196W	YMR196W	NA	FungiDB	0	205	3216	44.2	63.7	1266
CNAG_02081	MNS1	YJR131W	NA	FungiDB	5.1e-151	68	1067	34.8	61	638
CNAG_02082	DAD1	YDR016C	NA	FungiDB	1.4e-20	32.1	95	21.7	58.5	106
CNAG_02084	ERG20	YJL167W	NA	FungiDB;Janbon_TableS2	0	93	1436	58.9	78.8	377
CNAG_02085	HST3	YOR025W	NA	FungiDB	2.7e-36	42.7	488	29.8	53.9	510
CNAG_02085	HST4	YDR191W	NA	FungiDB	1.6e-08	30.6	175	23.1	38.9	537
CNAG_02086	LAC1	YKL008C	LAG1	FungiDB	2.5e-79	53.7	720	32.9	61.4	428
CNAG_02086	LAG1	YHL003C	LAC1	FungiDB	1.3e-78	53.6	716	33.6	60	428
CNAG_02087	LAC1	YKL008C	LAG1	FungiDB	3.4e-82	54.3	747	34.7	61.6	424
CNAG_02087	LAG1	YHL003C	LAC1	FungiDB	1.2e-86	55.3	771	37.2	61.8	422
CNAG_02091	NAP1	YKR048C	NA	FungiDB	5.6e-119	61.6	999	42.2	68.9	434
CNAG_02092	EFR3	YMR212C	NA	FungiDB	NA	NA	NA	NA	NA	NA
CNAG_02094	ARC35	YNR035C	NA	FungiDB	9.4e-121	61.3	689	39.5	64.8	352
CNAG_02095	CLB1	YGR108W	CLB2	FungiDB	4.1e-67	51.3	704	29.4	63.8	494
CNAG_02095	CLB2	YPR119W	CLB1	FungiDB	1.5e-69	52	719	29	61.6	513
CNAG_02095	CLB3	YDL155W	CLB4	FungiDB	1.2e-88	56	828	34.4	63.6	489
CNAG_02095	CLB4	YLR210W	CLB3	FungiDB	4.4e-79	54	775	33	63.4	494
CNAG_02095	CLB6	YGR109C	CLB5	FungiDB	9.7e-33	41.3	455	27.6	53	489
CNAG_02099	FAS1	YKL182W	NA	FungiDB	0	218.3	5074	37.1	61.2	2536
CNAG_02099	FAS2	YPL231W	NA	FungiDB	NA	NA	NA	NA	NA	NA
CNAG_02100	FAS1	YKL182W	NA	FungiDB	NA	NA	NA	NA	NA	NA
CNAG_02100	FAS2	YPL231W	NA	FungiDB	0	220.1	3899	39.2	61.4	1891
CNAG_02104	SFH5	YJL145W	NA	FungiDB	9.1e-41	42.8	321	26.9	56.7	323
CNAG_02106	MIA40	YKL195W	NA	FungiDB	NA	NA	NA	NA	NA	NA
CNAG_02107	TDA6	YPR157W	VPS62	FungiDB	1.2e-11	32.8	183	22.5	45.5	550
CNAG_02107	VPS62	YGR141W	TDA6	FungiDB	6e-09	31.3	145	21.8	44.5	559
CNAG_02109	INP52	YNL106C	INP53	Janbon_TableS2	NA	NA	NA	NA	NA	NA
CNAG_02110	NAT1	YDL040C	NA	FungiDB	1.6e-48	48.1	820	26.9	54.9	937
CNAG_02111	CLP1	YOR250C	NA	FungiDB	4.9e-13	33.6	222	22.4	48.2	575
CNAG_02113	APS1	YLR170C	NA	FungiDB;Janbon_TableS2	4.3e-263	79.9	540	53	77.4	168
CNAG_02115	HMO1	YDR174W	NA	FungiDB	5.4e-13	31.4	225	26.6	56.7	263
CNAG_02117	YMR315W	YMR315W	NA	FungiDB	4.1e-28	39.3	322	26.5	54.7	408
CNAG_02120	YKR070W	YKR070W	NA	FungiDB	7e-101	57.8	640	34	62.1	388
CNAG_02122	NCS6	YGL211W	NA	FungiDB;Janbon_TableS2	6.60E-311	87.9	1293	53.6	76	392
CNAG_02123	FMT1	YBL013W	NA	FungiDB	2.3e-24	38	278	25.7	49.8	424
CNAG_02128	HCR1	YLR192C	NA	FungiDB	4.4e-14	32.2	235	25.8	54.7	287
CNAG_02131	ISA1	YLL027W	NA	FungiDB	3.1e-73	50.8	487	36.9	63.1	255
CNAG_02133	SOL1	YNR034W	SOL2	FungiDB	1.4e-52	46.4	415	28.9	49.6	367
CNAG_02133	SOL2	YCR073W-A	SOL1	FungiDB	2.9e-48	45.2	394	28	49.7	364
CNAG_02133	SOL3	YHR163W	SOL4	FungiDB	1.3e-56	47.1	434	35	53.9	317
CNAG_02133	SOL4	YGR248W	SOL3	FungiDB	1.8e-37	41.6	337	31.6	50.6	320
CNAG_02134	RSC8	YFR037C	NA	FungiDB;Jung_TableS1	3.9e-58	49.8	911	33	57.5	690
CNAG_02134	SWI3	YJL176C	NA	FungiDB	9.5e-18	37.1	433	23.6	45.5	917
CNAG_02135	SEC20	YDR498C	NA	FungiDB	0.0041	26.3	56	20	49.7	441
CNAG_02136	MRP17	YKL003C	NA	FungiDB	7.1e-29	36.2	143	26.3	61.7	133
CNAG_02138	DNA2	YHR164C	NA	FungiDB;Janbon_TableS2	0	112.5	1668	28.2	57.9	1601
CNAG_02139	OSH6	YKR003W	OSH7	FungiDB	1.8e-97	58	884	34.6	58.3	520
CNAG_02139	OSH7	YHR001W	OSH6	FungiDB;Janbon_TableS2	2.2e-99	58.3	894	35.1	59.5	518
CNAG_02144	RPL1A	YPL220W	RPL1B	FungiDB	1.8e-263	80.9	942	62.8	86.7	226
CNAG_02144	RPL1B	YGL135W	RPL1A	FungiDB	1.8e-263	80.9	942	62.8	86.7	226
CNAG_02147	CCP1	YKR066C	NA	FungiDB;Janbon_TableS2	6.5e-65	49.9	481	29.5	49.4	413
CNAG_02149	FMP21	YBR269C	NA	FungiDB	1.2e-65	47	213	35.7	51.4	140
CNAG_02150	IME4	YGL192W	NA	FungiDB;Janbon_TableS2	NA	NA	NA	NA	NA	NA
CNAG_02151	DAL1	YIR027C	NA	Janbon_TableS2	NA	NA	NA	NA	NA	NA
CNAG_02153	TUP1	YCR084C	NA	FungiDB	1.8e-120	63.1	1136	33.5	54.5	752
CNAG_02154	CDC16	YKL022C	NA	FungiDB	4.7e-79	55.7	1009	25.8	56.5	921
CNAG_02161	VIP1	YLR410W	NA	FungiDB;Janbon_TableS2	0	149	1938	34.4	54.8	1334
CNAG_02162	FCF1	YDR339C	NA	FungiDB	1.6e-242	77.8	777	59.7	80.1	196
CNAG_02165	YLR177W	YLR177W	PSP1	Janbon_TableS2	NA	NA	NA	NA	NA	NA
CNAG_02166	RPO21	YDL140C	NA	FungiDB	0	326	6394	55.9	78.4	1804
CNAG_02166	RPO31	YOR116C	NA	FungiDB	0	130.1	1921	28.4	53.3	1836
CNAG_02167	VPS27	YNR006W	NA	FungiDB;Janbon_TableS2	1.7e-34	43.2	736	27.5	51.8	766
CNAG_02170	PIP2	YOR363C	OAF1	Janbon_TableS2	NA	NA	NA	NA	NA	NA
CNAG_02171	RAD30	YDR419W	NA	FungiDB	2.5e-20	37.9	405	26.2	49.4	749
CNAG_02172	UBR1	YGR184C	NA	FungiDB	1.4e-101	62.6	240	18.7	47.3	2092
CNAG_02172	UBR2	YLR024C	NA	FungiDB	2.7e-182	76.1	527	19.5	48.8	2036
CNAG_02173	TRS33	YOR115C	NA	FungiDB	1.3e-09	29.9	122	22.8	46.2	312
CNAG_02174	SRP54	YPR088C	NA	FungiDB	1.5e-260	83.2	1702	48.7	74.7	596
CNAG_02175	RAT1	YOR048C	NA	FungiDB	NA	NA	NA	NA	NA	NA
CNAG_02175	XRN1	YGL173C	NA	FungiDB	0	176	3076	35.5	64.6	1565
CNAG_02177	PPH21	YDL134C	PPH22	FungiDB	0	113.7	1540	61.5	74	369
CNAG_02177	PPH22	YDL188C	PPH21	FungiDB	0	112.8	1524	60.5	72.9	377
CNAG_02178	COG3	YER157W	NA	FungiDB	1.9e-22	39.4	455	22.1	51.8	936
CNAG_02179	MAM3	YOL060C	NA	FungiDB	1.7e-95	58.8	1059	31.8	58.6	809
CNAG_02180	PHO87	YCR037C	PHO90	FungiDB	7.1e-125	65	1410	30.6	61.6	979
CNAG_02180	PHO90	YJL198W	PHO87	FungiDB	3.7e-121	64.3	1385	30.6	62.5	983
CNAG_02180	PHO91	YNR013C	NA	FungiDB	4.7e-136	66.9	1483	31.4	59.2	1035
CNAG_02181	ARI1	YGL157W	NA	FungiDB	4.8e-68	50.6	558	33.4	66	359
CNAG_02181	GRE2	YOL151W	NA	FungiDB	2.5e-75	52.3	592	34.4	63.7	358
CNAG_02181	YDR541C	YDR541C	NA	FungiDB;Janbon_TableS2	2.5e-79	53.2	610	34.2	65	357
CNAG_02181	YGL039W	YGL039W	NA	FungiDB	6.4e-62	49.1	528	32.3	65.5	359
CNAG_02182	ARI1	YGL157W	NA	FungiDB	7.1e-66	50.1	551	31.2	65.7	356
CNAG_02182	GRE2	YOL151W	NA	FungiDB	3.1e-82	53.8	626	36.5	64.9	359
CNAG_02182	YDR541C	YDR541C	NA	FungiDB	4.9e-77	52.7	603	32.4	66.8	355
CNAG_02182	YGL039W	YGL039W	NA	FungiDB	3.2e-62	49.2	533	30.4	66	359
CNAG_02183	APC1	YNL172W	NA	FungiDB;Janbon_TableS2	3.8e-147	70.6	523	21	46.5	2145
CNAG_02185	YNL022C	YNL022C	NA	FungiDB;Janbon_TableS2	9.6e-49	46.8	649	30	53.5	594
CNAG_02187	YIP4	YGL198W	NA	FungiDB	4.3e-08	28.7	117	22.6	44.9	296
CNAG_02191	ZIM17	YNL310C	NA	FungiDB	6.8e-30	37.5	161	25.4	54.4	193
CNAG_02194	DBF2	YGR092W	DBF20	FungiDB	7.4e-131	64.9	1354	37.4	60.9	706
CNAG_02194	DBF20	YPR111W	DBF2	FungiDB;Janbon_TableS2	9.2e-137	65.9	1388	39.1	60	708
CNAG_02195	CDC6	YJL194W	NA	FungiDB	NA	NA	NA	NA	NA	NA
CNAG_02195	ORC1	YML065W	SIR3	FungiDB;Janbon_TableS2	2.3e-20	38.5	445	24.1	49.8	947
CNAG_02196	CDC11	YJR076C	NA	FungiDB	1.6e-168	69.8	1046	43.8	67.1	438
CNAG_02196	SHS1	YDL225W	NA	FungiDB	NA	NA	NA	NA	NA	NA
CNAG_02198	ATP23	YNR020C	NA	FungiDB	2.3e-148	65.2	643	40.4	62.2	270
CNAG_02200	UBP14	YBR058C	NA	Janbon_TableS2	NA	NA	NA	NA	NA	NA
CNAG_02201	VRP1	YLR337C	NA	FungiDB	NA	NA	NA	NA	NA	NA
CNAG_02202	MET14	YKL001C	NA	FungiDB	4.7e-270	81.4	816	65.4	81.5	205
CNAG_02203	PSE1	YMR308C	NA	FungiDB	7.8e-35	44.4	639	24.4	48.9	1137
CNAG_02204	NUC1	YJL208C	NA	FungiDB	1.6e-136	64.2	835	41	64.8	378
CNAG_02208	RNR1	YER070W	RNR3	FungiDB	0	145.1	3851	63.9	83.4	891
CNAG_02208	RNR3	YIL066C	RNR1	FungiDB	0	145.2	3855	63.5	84.7	872
CNAG_02209	NOP56	YLR197W	NA	FungiDB	6.9e-210	76.6	1708	51.1	74.5	573
CNAG_02210	TRZ1	YKR079C	NA	FungiDB	NA	NA	NA	NA	NA	NA
CNAG_02212	RPG1	YBR079C	NA	FungiDB	4.3e-51	49.1	1086	26.9	56.6	1039
CNAG_02213	ENT1	YDL161W	ENT2	FungiDB	6.4e-43	44.9	725	34.2	56	550
CNAG_02213	ENT2	YLR206W	ENT1	FungiDB	8.1e-44	45.6	734	32.5	52.2	649
CNAG_02215	HAP3	YBL021C	NA	FungiDB	3.3e-60	46.5	406	41.9	62.8	191
CNAG_02216	RKR1	YMR247C	NA	FungiDB;Janbon_TableS2	2.9e-101	62.2	303	21.1	48.4	1916
CNAG_02217	CHS1	YNL192W	NA	FungiDB;Janbon_TableS2	1.3e-166	72.1	1581	31.3	55.1	1178
CNAG_02217	CHS2	YBR038W	NA	FungiDB	5.9e-183	74.3	1669	34.2	60.4	1031
CNAG_02218	SCM3	YDL139C	NA	Janbon_TableS2	NA	NA	NA	NA	NA	NA
CNAG_02221	ATX2	YOR079C	NA	FungiDB	4.7e-14	33	213	22.3	55.2	386
CNAG_02222	CAB2	YIL083C	NA	FungiDB	7.1e-103	58.3	678	35.9	55.2	426
CNAG_02223	PEP1	YBL017C	NA	FungiDB	0	122.3	1967	29.1	56.3	1658
CNAG_02223	VTH1	YIL173W	NA	FungiDB	0	115.3	1806	28.7	56.3	1630
CNAG_02223	VTH2	YJL222W	NA	FungiDB	0	115.3	1806	28.7	56.3	1630
CNAG_02223	YNR065C	YNR065C	NA	FungiDB	NA	NA	NA	NA	NA	NA
CNAG_02225	EXG1	YLR300W	SPR1	FungiDB	6.9e-173	70.7	1044	40.7	65.4	459
CNAG_02225	SPR1	YOR190W	EXG1	FungiDB	1.4e-138	65.2	920	36.7	62.9	461
CNAG_02229	RAM2	YKL019W	NA	FungiDB	8.1e-60	48.4	480	30.5	57.1	347
CNAG_02231	CFD1	YIL003W	NA	FungiDB	8.7e-75	52	619	33.1	57.4	378
CNAG_02231	NBP35	YGL091C	NA	FungiDB	0	90.4	1434	59.4	78.9	355
CNAG_02232	PAF1	YBR279W	NA	FungiDB	2.8e-09	31.2	237	22.2	49.1	491
CNAG_02233	MEC1	YBR136W	NA	FungiDB	0	106.4	1638	22.5	54	2450
CNAG_02234	RPL6B	YLR448W	RPL6A	FungiDB	8e-49	44.9	399	34.3	56.9	306
CNAG_02236	PPG1	YNR032W	NA	FungiDB;Janbon_TableS2	0	100.1	1294	53.6	71.2	371
CNAG_02237	SLA2	YNL243W	NA	FungiDB;Janbon_TableS2	0	157.1	1901	35.6	61.6	1130
CNAG_02238	UBC7	YMR022W	NA	FungiDB	5e-300	84.4	677	58.9	76.6	175
CNAG_02239	RPT2	YDL007W	NA	FungiDB;Janbon_TableS2	0	105.8	2085	72.3	89.5	440
CNAG_02240	VID27	YNL212W	NA	FungiDB	2.9e-132	65.7	1347	32.7	64.1	808
CNAG_02257	GSP1	YLR293C	GSP2	FungiDB	0	101.5	1163	79	90	219
CNAG_02257	GSP2	YOR185C	GSP1	FungiDB	0	101.3	1160	79.1	90.5	220
CNAG_02258	MAK10	YEL053C	NA	FungiDB	0.12	26.5	-2	17	45.8	771
CNAG_02259	SMM1	YNR015W	NA	FungiDB;Janbon_TableS2	1.1e-29	40.3	389	27.3	48.7	517
CNAG_02262	BPT1	YLL015W	NA	FungiDB	0	132.6	2060	29.6	60.3	1706
CNAG_02262	NFT1	YKR103W	NA	FungiDB	NA	NA	NA	NA	NA	NA
CNAG_02262	VMR1	YHL035C	YBT1	FungiDB	0	145.7	2348	30.4	62	1712
CNAG_02262	YBT1	YLL048C	VMR1	FungiDB;Janbon_TableS2	0	153.5	2519	31.2	61.3	1742
CNAG_02262	YCF1	YDR135C	NA	FungiDB	0	132.6	2061	29.4	60	1682
CNAG_02262	YOR1	YGR281W	NA	FungiDB	0	108.6	1531	27.5	54.9	1721
CNAG_02265	LOS1	YKL205W	NA	FungiDB	5.8e-187	75.4	533	19.9	54.3	1235
CNAG_02267	GLE2	YER107C	NA	Janbon_TableS2	2.9e-62	49.2	515	29.9	60.5	375
CNAG_02268	BRR6	YGL247W	NA	FungiDB	NA	NA	NA	NA	NA	NA
CNAG_02269	ATG18	YFR021W	NA	FungiDB	5.8e-138	65.3	849	35.3	59.7	518
CNAG_02282	ECM14	YHR132C	NA	FungiDB	3.8e-59	49.3	561	27.4	57.5	518
CNAG_02283	SGA1	YIL099W	NA	FungiDB	1.4e-68	52.2	638	28.2	54.8	599
CNAG_02285	YNK1	YKL067W	NA	FungiDB	0	91.1	592	55.2	83.1	154
CNAG_02286	YMR259C	YMR259C	NA	FungiDB	7.1e-24	41.3	140	18.8	48.7	1599
CNAG_02288	SFC1	YJR095W	NA	FungiDB	2.9e-211	75.4	1008	49.4	72.7	352
CNAG_02290	CDC73	YLR418C	NA	FungiDB	4.1e-36	42.3	441	26.2	56.8	428
CNAG_02291	DAM1	YGR113W	NA	FungiDB	NA	NA	NA	NA	NA	NA
CNAG_02292	CCS1	YMR038C	NA	FungiDB	5.1e-39	42	339	27	56.7	300
CNAG_02294	ADE2	YOR128C	NA	FungiDB	0	90.6	1789	52.4	74.3	588
CNAG_02296	RBK1	YCR036W	NA	FungiDB	1.7e-37	42.1	361	29.5	55.8	346
CNAG_02298	NCR1	YPL006W	NA	FungiDB;Janbon_TableS2	0	169	2770	35.9	65.3	1350
CNAG_02301	LHP1	YDL051W	NA	FungiDB	NA	NA	NA	NA	NA	NA
CNAG_02303	PRP16	YKR086W	NA	FungiDB;Janbon_TableS2	0	135.1	2260	35.5	59.8	1329
CNAG_02303	PRP2	YNR011C	NA	FungiDB	NA	NA	NA	NA	NA	NA
CNAG_02303	PRP22	YER013W	NA	FungiDB	0	131.8	2181	34.1	62.1	1315
CNAG_02303	PRP43	YGL120C	NA	FungiDB	NA	NA	NA	NA	NA	NA
CNAG_02304	MDM34	YGL219C	NA	FungiDB	NA	NA	NA	NA	NA	NA
CNAG_02306	YMR178W	YMR178W	NA	FungiDB;Janbon_TableS2	7.4e-63	49	497	32.1	56.9	346
CNAG_02307	CHA1	YCL064C	NA	FungiDB;Janbon_TableS2	2.2e-117	60.8	713	36.9	65.5	374
CNAG_02307	SDL1	YIL167W	NA	FungiDB	NA	NA	NA	NA	NA	NA
CNAG_02309	FPR2	YDR519W	NA	FungiDB	1.6e-168	66.6	420	50.3	74.1	143
CNAG_02310	CKB1	YGL019W	NA	FungiDB	5.3e-63	48.7	426	32.9	52.4	313
CNAG_02310	CKB2	YOR039W	NA	FungiDB	4.3e-135	63.1	664	40.5	64.2	296
CNAG_02312	TGL4	YKR089C	TGL5	FungiDB	1.2e-42	46.6	669	24	53	989
CNAG_02312	TGL5	YOR081C	TGL4	FungiDB	2.9e-32	43	551	22.9	50.7	954
CNAG_02315	RIP1	YEL024W	NA	FungiDB	1.8e-149	65.3	729	43.4	66.2	281
CNAG_02324	UBP5	YER144C	DOA4	Janbon_TableS2	NA	NA	NA	NA	NA	NA
CNAG_02325	YLR283W	YLR283W	NA	FungiDB	0.00013	27.2	105	19.4	50.1	371
CNAG_02326	VMA1	YDL185W	NA	FungiDB;Janbon_TableS2	NA	NA	NA	NA	NA	NA
CNAG_02327	ICP55	YER078C	NA	FungiDB	6.7e-15	34.8	224	22.9	45.9	619
CNAG_02327	YFR006W	YFR006W	NA	FungiDB	3e-53	48.2	546	28.6	47.6	632
CNAG_02328	TSR1	YDL060W	NA	FungiDB;Janbon_TableS2	2.8e-134	66.2	1392	34.6	61.1	843
CNAG_02331	RPS9A	YPL081W	RPS9B	FungiDB	NA	NA	NA	NA	NA	NA
CNAG_02335	YMR027W	YMR027W	NA	FungiDB	4.5e-68	51.6	635	30.3	54.5	534
CNAG_02336	AZR1	YGR224W	NA	FungiDB	7.5e-19	37.1	430	24.2	53	698
CNAG_02336	SGE1	YPR198W	NA	FungiDB	1.8e-09	32.1	263	22.7	47.2	695
CNAG_02336	VBA1	YMR088C	NA	FungiDB	3.1e-08	31.4	236	22.1	49.4	684
CNAG_02336	VBA3	YCL069W	NA	FungiDB	NA	NA	NA	NA	NA	NA
CNAG_02336	VBA4	YDR119W	NA	FungiDB	NA	NA	NA	NA	NA	NA
CNAG_02336	VBA5	YKR105C	NA	FungiDB	2.8e-18	36.7	421	23.6	52.8	691
CNAG_02337	FUR1	YHR128W	NA	FungiDB	3.5e-264	81	897	62.3	81	231
CNAG_02337	URK1	YNR012W	NA	FungiDB	NA	NA	NA	NA	NA	NA
CNAG_02338	GIS2	YNL255C	NA	FungiDB	1.1e-54	45.2	402	32.4	53.9	204
CNAG_02341	ALY1	YKR021W	ALY2	FungiDB	5.2e-06	31.2	-189	17.8	41.1	1247
CNAG_02341	ALY2	YJL084C	ALY1	FungiDB	1.5e-23	40.5	12	19.5	46.5	1259
CNAG_02343	YJR098C	YJR098C	NA	Janbon_TableS2	NA	NA	NA	NA	NA	NA
CNAG_02344	FUR1	YHR128W	NA	FungiDB	2.9e-29	38	260	29.4	57.9	221
CNAG_02344	URK1	YNR012W	NA	FungiDB	NA	NA	NA	NA	NA	NA
CNAG_02354	RML2	YEL050C	NA	FungiDB	5.3e-84	54.8	750	36.3	55.1	479
CNAG_02354	RPL2A	YFR031C-A	RPL2B	FungiDB	NA	NA	NA	NA	NA	NA
CNAG_02355	YEA4	YEL004W	NA	FungiDB	NA	NA	NA	NA	NA	NA
CNAG_02356	GPI11	YDR302W	NA	FungiDB	0.19	23.3	4	16.7	46.4	293
CNAG_02357	MKK1	YOR231W	MKK2	FungiDB	8.1e-62	50.5	790	32.6	57.2	626
CNAG_02357	MKK2	YPL140C	MKK1	FungiDB;Janbon_TableS2	6.3e-65	51.3	814	32.7	55.4	626
CNAG_02358	CFD1	YIL003W	NA	FungiDB	2.2e-37	42	374	26.2	56.8	359
CNAG_02358	NBP35	YGL091C	NA	FungiDB;Janbon_TableS2	5.1e-50	45.9	448	30.2	57.3	358
CNAG_02359	RPS25A	YGR027C	RPS25B	FungiDB	NA	NA	NA	NA	NA	NA
CNAG_02360	WWM1	YFL010C	NA	FungiDB	4e-25	36.7	300	33.9	48.7	271
CNAG_02361	FEN2	YCR028C	NA	FungiDB	5.6e-134	64.8	1100	37.9	65.9	528
CNAG_02363	FLR1	YBR008C	NA	FungiDB	7.8e-73	53	1014	33.3	63.5	559
CNAG_02365	AMD2	YDR242W	NA	FungiDB	2.5e-115	61.8	934	32.2	61.5	574
CNAG_02366	UGA1	YGR019W	NA	FungiDB	1.6e-233	79.4	1312	44.1	67.6	503
CNAG_02367	YPT31	YER031C	YPT32	FungiDB	2.8e-224	75.9	840	58.7	83.9	223
CNAG_02367	YPT32	YGL210W	YPT31	FungiDB	9e-233	77	857	60.8	83.8	222
CNAG_02368	RAD18	YCR066W	NA	Janbon_TableS2	NA	NA	NA	NA	NA	NA
CNAG_02372	TSC13	YDL015C	NA	FungiDB	1.7e-36	41.6	335	26.6	58.9	338
CNAG_02373	VPS33	YLR396C	NA	FungiDB	2e-24	39.6	374	22.3	54	748
CNAG_02375	FIG4	YNL325C	NA	FungiDB;Janbon_TableS2	3.1e-212	78.2	1721	37.2	64	917
CNAG_02377	ALD2	YMR170C	NA	Janbon_TableS2	2.6e-72	52.6	660	29.6	58.8	514
CNAG_02378	NHP2	YDL208W	NA	FungiDB	NA	NA	NA	NA	NA	NA
CNAG_02382	BRX1	YOL077C	NA	FungiDB	3.4e-185	71.3	918	48.1	76.6	295
CNAG_02383	TGS1	YPL157W	NA	FungiDB;Janbon_TableS2	NA	NA	NA	NA	NA	NA
CNAG_02385	PRI1	YIR008C	NA	FungiDB	2.1e-156	68	1035	36.7	66.7	439
CNAG_02389	YPK1	YKL126W	YPK2	Janbon_TableS2	NA	NA	NA	NA	NA	NA
CNAG_02393	BUD14	YAR014C	NA	FungiDB;Janbon_TableS2	NA	NA	NA	NA	NA	NA
CNAG_02394	COQ10	YOL008W	NA	FungiDB	NA	NA	NA	NA	NA	NA
CNAG_02395	UBP13	YBL067C	UBP9	FungiDB	1.9e-13	35	353	22.1	45.1	912
CNAG_02395	UBP9	YER098W	UBP13	FungiDB	1.2e-08	32.3	252	21.4	45.4	911
CNAG_02399	GLR1	YPL091W	NA	FungiDB	0	98	1732	54	80.2	489
CNAG_02400	RPN13	YLR421C	NA	FungiDB;Janbon_TableS2	NA	NA	NA	NA	NA	NA
CNAG_02401	PXR1	YGR280C	NA	Janbon_TableS2	NA	NA	NA	NA	NA	NA
CNAG_02404	BFR1	YOR198C	NA	FungiDB	1.3e-11	33	376	23.7	54.2	565
CNAG_02406	CDC45	YLR103C	NA	FungiDB	1.3e-73	53.8	858	27.8	62	731
CNAG_02407	SPO14	YKR031C	NA	Janbon_TableS2	NA	NA	NA	NA	NA	NA
CNAG_02412	CGR1	YGL029W	NA	FungiDB	8.8e-108	55.9	227	38.5	64.6	130
CNAG_02418	DED81	YHR019C	NA	FungiDB	0	95.2	1861	50.5	71.4	602
CNAG_02418	SLM5	YCR024C	NA	FungiDB	7e-13	33.8	230	23	45.4	636
CNAG_02421	RSM26	YJR101W	NA	FungiDB	4.7e-05	27	70	18.9	49.4	312
CNAG_02425	POF1	YCL047C	NA	FungiDB	4.4e-20	35.2	213	24.5	55.4	298
CNAG_02426	SYF1	YDR416W	NA	FungiDB	1.6e-127	65.5	568	22.1	49.9	1061
CNAG_02430	BPT1	YLL015W	NA	FungiDB	0	107.4	1520	26	56.8	1697
CNAG_02430	NFT1	YKR103W	NA	FungiDB	NA	NA	NA	NA	NA	NA
CNAG_02430	VMR1	YHL035C	YBT1	FungiDB	0	122.9	1860	28.2	59.9	1693
CNAG_02430	YBT1	YLL048C	VMR1	FungiDB	0	120.7	1811	27.6	58.5	1751
CNAG_02430	YCF1	YDR135C	NA	FungiDB	0	101.6	1395	25.3	56.1	1698
CNAG_02430	YOR1	YGR281W	NA	FungiDB	2.9e-285	89	1119	24.4	53	1697
CNAG_02431	YBL055C	YBL055C	NA	FungiDB;Janbon_TableS2	3.4e-79	53.3	559	33.4	54.7	428
CNAG_02433	ERV2	YPR037C	NA	FungiDB	NA	NA	NA	NA	NA	NA
CNAG_02434	ATX1	YNL259C	NA	FungiDB	NA	NA	NA	NA	NA	NA
CNAG_02437	RRP5	YMR229C	NA	FungiDB	0	99.6	1637	26.3	54.7	1811
CNAG_02440	HSC82	YMR186W	HSP82	Janbon_TableS2	1.8e-115	62.6	1273	34	64.6	800
CNAG_02444	YJR008W	YJR008W	NA	FungiDB	4.8e-118	60.9	711	37.6	61.6	359
CNAG_02445	PCM1	YEL058W	NA	FungiDB	2.6e-225	78.7	1326	42.8	67.5	579
CNAG_02447	TOP2	YNL088W	NA	Janbon_TableS2	NA	NA	NA	NA	NA	NA
CNAG_02449	PCS60	YBR222C	NA	FungiDB	9.3e-24	38.9	335	22.4	52	629
CNAG_02453	WRS1	YOL097C	NA	Janbon_TableS2	NA	NA	NA	NA	NA	NA
CNAG_02454	NAF1	YNL124W	NA	FungiDB	NA	NA	NA	NA	NA	NA
CNAG_02455	HNM1	YGL077C	NA	FungiDB	8e-67	51.8	980	31.3	64.7	587
CNAG_02457	KAP104	YBR017C	NA	FungiDB	5.2e-124	64.8	1403	30.8	63.9	966
CNAG_02458	RGD2	YFL047W	NA	FungiDB	NA	NA	NA	NA	NA	NA
CNAG_02459	COQ8	YGL119W	YBR230W-A	FungiDB;Janbon_TableS2	1.3e-135	65.4	1141	37.7	61.2	621
CNAG_02460	HEM13	YDR044W	NA	FungiDB;Janbon_TableS2	1.3e-130	63.4	902	40.5	55.4	442
CNAG_02464	OXP1	YKL215C	NA	FungiDB;Janbon_TableS2	0	223.6	3545	45.2	69.7	1351
CNAG_02465	DAL5	YJR152W	NA	Janbon_TableS2	1e-54	48.4	651	28.1	59.5	551
CNAG_02466	YRM1	YOR172W	NA	Janbon_TableS2	0.079	26.9	12	18.9	45.2	831
CNAG_02467	MET18	YIL128W	NA	FungiDB	2.9e-153	70	612	22.3	55	1103
CNAG_02468	APL5	YPL195W	NA	FungiDB	1.2e-54	50.1	931	26.8	59.2	1008
CNAG_02469	YNR029C	YNR029C	NA	FungiDB;Janbon_TableS2	5.9e-76	52.9	575	31.3	58.9	453
CNAG_02470	YNL217W	YNL217W	NA	FungiDB	NA	NA	NA	NA	NA	NA
CNAG_02472	EMP70	YLR083C	TMN2	FungiDB	2e-213	77.6	1867	43.3	71.8	677
CNAG_02472	TMN2	YDR107C	EMP70	FungiDB	3.5e-185	73.6	1724	39.9	68.6	685
CNAG_02473	FMP52	YER004W	NA	FungiDB	4.9e-31	39	284	31	58	245
CNAG_02476	YRM1	YOR172W	NA	Janbon_TableS2	NA	NA	NA	NA	NA	NA
CNAG_02478	GCY1	YOR120W	YPR1	FungiDB	1.1e-188	72	883	44.6	73.1	323
CNAG_02478	GRE3	YHR104W	NA	FungiDB	7.5e-63	49.1	473	31.2	57.4	340
CNAG_02478	YJR096W	YJR096W	NA	FungiDB	1.6e-59	48	458	32.2	58.8	323
CNAG_02478	YPR1	YDR368W	GCY1	FungiDB	2.1e-169	69.1	832	41.7	72.6	321
CNAG_02479	YBR241C	YBR241C	VPS73	FungiDB	1.2e-14	34.7	306	21.2	50.4	605
CNAG_02482	TMA22	YJR014W	NA	FungiDB	3.2e-62	47.5	439	37.8	65.6	209
CNAG_02485	ATP3	YBR039W	NA	FungiDB	3.9e-149	65.8	792	44.4	75.6	311
CNAG_02486	SUI3	YPL237W	NA	FungiDB	3.3e-75	51.9	652	41.3	61	344
CNAG_02487	PHS1	YJL097W	NA	FungiDB	NA	NA	NA	NA	NA	NA
CNAG_02489	ADH1	YOL086C	ADH5	FungiDB	4.4e-167	69.2	966	44.9	69.7	363
CNAG_02489	ADH2	YMR303C	NA	FungiDB	8.9e-172	69.9	981	45.6	70.4	362
CNAG_02489	ADH3	YMR083W	NA	FungiDB	1.7e-177	70.8	999	44.3	71.5	379
CNAG_02489	ADH5	YBR145W	ADH1	FungiDB	1.7e-147	66.1	901	41.4	69.1	362
CNAG_02489	ADH6	YMR318C	NA	FungiDB	1.4e-33	41.1	375	25.9	54.4	379
CNAG_02489	ADH7	YCR105W	NA	FungiDB	5.3e-41	43.5	425	25.6	57.3	379
CNAG_02490	MRE11	YMR224C	NA	FungiDB;Janbon_TableS2	7.5e-69	52.8	1139	32.1	62.4	763
CNAG_02491	NSE4	YDL105W	NA	FungiDB	1e-11	32.2	214	20.8	49.6	427
CNAG_02493	RSB1	YOR049C	NA	FungiDB	3.2e-32	40.4	325	26.3	51.1	376
CNAG_02494	KEX1	YGL203C	NA	FungiDB;Janbon_TableS2	2.2e-73	53.9	777	26.7	52.1	774
CNAG_02495	YLR063W	YLR063W	NA	FungiDB	8.5e-16	34.3	236	24.2	49.3	454
CNAG_02498	PKC1	YBL105C	NA	FungiDB	10	24.8	-302	17	43	1326
CNAG_02498	SRO7	YPR032W	SRO77	FungiDB	3.6e-64	53	289	21.3	46	1337
CNAG_02500	CNE1	YAL058W	NA	FungiDB	2.2e-55	48.7	659	28.1	53.5	565
CNAG_02501	GLC8	YMR311C	NA	Janbon_TableS2	0.11	23.7	54	19.9	46.1	297
CNAG_02502	DBP3	YGL078C	NA	FungiDB	5.1e-171	71.1	1493	46.1	68.5	612
CNAG_02503	GPX1	YKL026C	HYR1	FungiDB	1.8e-56	45.4	238	31.6	53.4	193
CNAG_02503	GPX2	YBR244W	NA	FungiDB	1.8e-149	64	421	45.7	60.6	188
CNAG_02503	HYR1	YIR037W	GPX1	FungiDB	2.3e-125	60	381	42.3	56.6	189
CNAG_02505	CLD1	YGR110W	NA	FungiDB	2.3e-16	35.3	261	23.7	46.1	590
CNAG_02505	ICT1	YLR099C	ECM18	FungiDB	NA	NA	NA	NA	NA	NA
CNAG_02506	RIB1	YBL033C	NA	FungiDB	NA	NA	NA	NA	NA	NA
CNAG_02506	RIB3	YDR487C	NA	FungiDB	7.7e-103	56.8	556	41.6	63.4	243
CNAG_02511	FUS3	YBL016W	NA	FungiDB	0	89	1310	52	78.3	369
CNAG_02511	KSS1	YGR040W	NA	FungiDB	4.2e-303	87	1269	54.2	75.5	380
CNAG_02511	SLT2	YHR030C	KDX1	FungiDB	1.3e-149	66.9	860	38.2	57	495
CNAG_02512	RAD16	YBR114W	NA	FungiDB;Janbon_TableS2	0	144.9	2090	39.8	60	1049
CNAG_02517	MSC6	YOR354C	NA	Janbon_TableS2	NA	NA	NA	NA	NA	NA
CNAG_02519	FIS1	YIL065C	NA	FungiDB	1.1e-150	64.1	330	37.5	69.4	160
CNAG_02520	RPC53	YDL150W	NA	FungiDB	0.0025	26.9	111	21.3	48.8	498
CNAG_02522	MRS3	YJL133W	MRS4	FungiDB	2.8e-110	59.4	766	41.2	61.8	364
CNAG_02522	MRS4	YKR052C	MRS3	FungiDB	1.2e-102	57.9	735	40.8	61.9	365
CNAG_02524	VNX1	YNL321W	NA	Janbon_TableS2	NA	NA	NA	NA	NA	NA
CNAG_02530	FIP1	YJR093C	NA	FungiDB	NA	NA	NA	NA	NA	NA
CNAG_02531	FUS3	YBL016W	NA	FungiDB;Janbon_TableS2	3.6e-275	83.8	1262	48.4	73.4	403
CNAG_02531	KSS1	YGR040W	NA	FungiDB	1.8e-264	82.6	1235	49.4	70.5	413
CNAG_02531	SLT2	YHR030C	KDX1	FungiDB	1.4e-113	60.8	771	35.2	53.7	525
CNAG_02534	TPT1	YOL102C	NA	FungiDB	NA	NA	NA	NA	NA	NA
CNAG_02535	IST1	YNL265C	NA	FungiDB	2.6e-28	38.6	301	27.7	54.2	336
CNAG_02536	TAF6	YGL112C	NA	FungiDB	6.3e-32	41.6	422	24.6	53.4	562
CNAG_02539	ALP1	YNL270C	CAN1	FungiDB	2.7e-111	61.2	1348	36.8	72.6	585
CNAG_02539	CAN1	YEL063C	ALP1	FungiDB	2.8e-110	61	1341	37.4	70.2	604
CNAG_02539	GAP1	YKR039W	NA	FungiDB	3.8e-109	60.8	1333	38.4	69.5	617
CNAG_02539	LYP1	YNL268W	NA	FungiDB	4.7e-105	60.1	1304	37.4	67.7	625
CNAG_02541	PHO81	YGR233C	NA	FungiDB	9e-173	73.6	803	24	50.9	1419
CNAG_02543	YMR262W	YMR262W	NA	FungiDB	NA	NA	NA	NA	NA	NA
CNAG_02545	IPP1	YBR011C	NA	FungiDB	0	95.9	1323	63.9	80.7	316
CNAG_02546	HPT1	YDR399W	NA	FungiDB	7.5e-72	50.1	459	42.4	61.9	236
CNAG_02546	XPT1	YJR133W	NA	FungiDB	3.7e-101	56.3	557	45.3	70.2	225
CNAG_02558	ADY2	YCR010C	ATO2	Janbon_TableS2	NA	NA	NA	NA	NA	NA
CNAG_02561	TPO2	YGR138C	TPO3	FungiDB	3.6e-60	50.1	1032	31.1	59.7	615
CNAG_02561	TPO3	YPR156C	TPO2	FungiDB	1.1e-59	50	1027	31.2	59.5	622
CNAG_02563	POL3	YDL102W	NA	FungiDB;Janbon_TableS2	0	236.4	3756	52.9	76	1112
CNAG_02564	SEN54	YPL083C	NA	FungiDB	2.5e-08	31	151	21.8	48.5	586
CNAG_02565	LEU1	YGL009C	NA	FungiDB	1.6e-45	46.9	640	24.7	52.2	822
CNAG_02565	LYS4	YDR234W	NA	FungiDB	0	99.1	2275	52	71.4	746
CNAG_02566	FKH2	YNL068C	FKH1	Jung_Fig2	0.00029	29.5	180	19	45.2	969
CNAG_02568	EDE1	YBL047C	NA	FungiDB;Janbon_TableS2	1e-204	78.7	669	21.9	49.6	1657
CNAG_02575	YPT7	YML001W	NA	FungiDB	3.4e-266	81	881	65.1	86.1	209
CNAG_02577	SCS7	YMR272C	NA	FungiDB	7.7e-184	71.9	1007	41.3	63.8	412
CNAG_02578	PCH2	YBR186W	NA	FungiDB;Janbon_TableS2	1.1e-18	36.8	351	22.7	52.3	661
CNAG_02583	TRM11	YOL124C	NA	FungiDB	2.9e-84	55.1	777	32.7	61.7	480
CNAG_02584	RRD1	YIL153W	NA	FungiDB	8.3e-35	41.6	339	28.7	51.7	422
CNAG_02584	RRD2	YPL152W	NA	FungiDB	9.6e-40	43.1	370	28.6	51.1	399
CNAG_02598	CTS2	YDR371W	NA	Janbon_TableS2	0.064	26	19	19.7	42.3	594
CNAG_02603	ADR1	YDR216W	NA	Janbon_TableS2	NA	NA	NA	NA	NA	NA
CNAG_02604	HOP1	YIL072W	NA	FungiDB	NA	NA	NA	NA	NA	NA
CNAG_02605	GYP1	YOR070C	NA	FungiDB	9e-117	62.4	1024	33.7	55.7	680
CNAG_02609	COQ3	YOL096C	NA	FungiDB	8.4e-50	45.7	412	28.6	57.7	357
CNAG_02654	POL2	YNL262W	NA	FungiDB	0	262	5951	42.5	69.5	2338
CNAG_02657	TIF35	YDR429C	NA	FungiDB	1.1e-68	50.2	514	33.9	63.4	298
CNAG_02662	ATG4	YNL223W	NA	FungiDB	NA	NA	NA	NA	NA	NA
CNAG_02663	RNR2	YJL026W	RNR4	FungiDB	1.8e-290	85.9	1309	51.5	74.1	433
CNAG_02664	DLD2	YDL178W	NA	FungiDB	0	93.8	1727	51.3	76.6	548
CNAG_02664	DLD3	YEL071W	NA	FungiDB	1.1e-283	85.8	1529	45.1	73.7	537
CNAG_02667	DSF2	YBR007C	NA	FungiDB	1.3e-10	33.3	286	20.7	50.9	753
CNAG_02670	BEM1	YBR200W	NA	FungiDB;Janbon_TableS2	4.1e-35	43.1	600	28.3	51	721
CNAG_02671	CEF1	YMR213W	NA	FungiDB;Janbon_TableS2;Jung_TableS1	NA	NA	NA	NA	NA	NA
CNAG_02672	NMD3	YHR170W	NA	FungiDB	0	92.4	1795	47.6	74.9	573
CNAG_02675	GIN4	YDR507C	KCC4	FungiDB	2.8e-40	46.3	886	26.3	53.3	1181
CNAG_02675	HSL1	YKL101W	NA	FungiDB	NA	NA	NA	NA	NA	NA
CNAG_02675	KCC4	YCL024W	GIN4	FungiDB	5.4e-47	48.2	977	27.2	54.8	1112
CNAG_02675	SNF1	YDR477W	NA	FungiDB	NA	NA	NA	NA	NA	NA
CNAG_02676	VAM7	YGL212W	NA	FungiDB	1.2e-13	32.8	215	23.9	52.5	377
CNAG_02677	TMA46	YOR091W	NA	FungiDB	8.4e-98	57.1	833	41.1	61.4	370
CNAG_02679	MDM31	YHR194W	NA	FungiDB;Janbon_TableS2	5.4e-133	65.3	1101	33	60	673
CNAG_02680	VPS15	YBR097W	NA	FungiDB;Janbon_TableS2	0	115.1	1604	26.8	57.1	1663
CNAG_02682	MSH1	YHR120W	NA	FungiDB;Janbon_TableS2	0	106.6	1229	29.1	58.4	1093
CNAG_02682	MSH6	YDR097C	NA	FungiDB	1.2e-63	52.9	232	19.5	46.1	1329
CNAG_02686	CYS3	YAL012W	NA	FungiDB	NA	NA	NA	NA	NA	NA
CNAG_02686	STR3	YGL184C	NA	FungiDB	NA	NA	NA	NA	NA	NA
CNAG_02692	FRM2	YCL026C-A	NA	FungiDB	2.5e-43	42.4	315	31.8	63.1	214
CNAG_02692	HBN1	YCL026C-B	NA	FungiDB	7e-56	45.9	366	31.1	65.6	212
CNAG_02695	ARP5	YNL059C	NA	FungiDB	4.2e-146	68	1564	36.4	66.6	766
CNAG_02696	SEC3	YER008C	NA	Janbon_TableS2	1.3e-67	54.1	306	19.6	47.9	1399
CNAG_02702	GEF1	YJR040W	NA	FungiDB;Janbon_TableS2	1.4e-135	66.5	1429	33.5	60.9	901
CNAG_02709	RPS15	YOL040C	NA	FungiDB	NA	NA	NA	NA	NA	NA
CNAG_02709	RSM19	YNR037C	NA	FungiDB	4.4e-133	59.6	342	54.3	84.8	92
CNAG_02710	CCT3	YJL014W	NA	FungiDB	0	116.1	2342	64.4	82.9	568
CNAG_02712	BUD32	YGR262C	NA	FungiDB	3.2e-36	41.2	317	31.8	55.7	305
CNAG_02714	EFB1	YAL003W	NA	FungiDB	NA	NA	NA	NA	NA	NA
CNAG_02715	ALG12	YNR030W	NA	FungiDB	2.3e-26	39.9	469	24.4	54	643
CNAG_02717	YPL088W	YPL088W	NA	FungiDB;Janbon_TableS2	3.9e-196	73.4	921	44.4	70.9	354
CNAG_02721	NUD1	YOR373W	NA	FungiDB	NA	NA	NA	NA	NA	NA
CNAG_02722	YDL124W	YDL124W	NA	FungiDB	2.4e-46	44.6	418	28.5	61.3	333
CNAG_02725	PUP1	YOR157C	NA	FungiDB;Janbon_TableS2	2.1e-184	71.1	863	49.7	71.4	304
CNAG_02726	GVP36	YIL041W	NA	FungiDB;Janbon_TableS2	1.3e-40	43	394	30.9	61.6	333
CNAG_02727	AVO2	YMR068W	NA	FungiDB	1.3e-06	29.5	143	21.2	48.4	504
CNAG_02728	PEX13	YLR191W	NA	FungiDB;Janbon_TableS2	2e-86	55	682	35.1	65.7	396
CNAG_02730	ATG20	YDL113C	NA	FungiDB	8e-11	33.1	260	20.9	45.5	745
CNAG_02730	SNX41	YDR425W	NA	FungiDB	1.7e-14	35	323	22	49.6	704
CNAG_02733	YBR241C	YBR241C	VPS73	FungiDB	1.3e-14	34.7	310	22.2	51	616
CNAG_02734	GYP8	YFL027C	NA	Janbon_TableS2	NA	NA	NA	NA	NA	NA
CNAG_02736	CCT8	YJL008C	NA	FungiDB	0	95.2	1837	52.5	79.6	570
CNAG_02738	YDL144C	YDL144C	NA	FungiDB	2.9e-22	36.9	268	23.6	50.6	399
CNAG_02740	RPP1	YHR062C	NA	FungiDB	3.5e-08	29.6	125	22.8	50.3	360
CNAG_02741	2015-10-02	YKL134C	NA	FungiDB	6.9e-166	71.2	1386	33.7	62.8	812
CNAG_02748	UGP1	YKL035W	YHL012W	FungiDB	0	101	1880	56.8	81.1	509
CNAG_02753	POM33	YLL023C	NA	FungiDB	9e-15	32.8	156	22.2	49.1	320
CNAG_02754	RPS12	YOR369C	NA	FungiDB	6.90E-310	85.1	452	52	76.7	150
CNAG_02756	CDC43	YGL155W	NA	FungiDB	3e-37	42.4	339	27.8	54.4	406
CNAG_02760	RUD3	YOR216C	NA	FungiDB	1.3e-08	31.3	289	21.2	52.1	595
CNAG_02761	PHO88	YBR106W	NA	FungiDB	1.5e-132	61.7	544	48.7	74.1	193
CNAG_02762	ATP20	YPR020W	NA	FungiDB	NA	NA	NA	NA	NA	NA
CNAG_02763	FRS1	YLR060W	NA	FungiDB	0	93.2	1801	45.5	71.2	640
CNAG_02764	PXA1	YPL147W	NA	FungiDB	1.5e-102	60.4	1002	28	56.1	890
CNAG_02764	PXA2	YKL188C	NA	FungiDB	8.8e-95	58.8	956	29.1	55	888
CNAG_02767	TFA1	YKL028W	NA	FungiDB	2.2e-05	28.6	133	21.5	44.7	521
CNAG_02770	TAF11	YML015C	NA	FungiDB	NA	NA	NA	NA	NA	NA
CNAG_02771	RAD54	YGL163C	NA	FungiDB	0	96.3	1078	28.7	51.8	1121
CNAG_02771	RDH54	YBR073W	NA	FungiDB;Janbon_TableS2	0	116.2	1455	31.1	58.7	1122
CNAG_02772	PMU1	YKL128C	NA	Janbon_TableS2	6.5e-28	38.4	260	28.2	52.5	305
CNAG_02773	RRP6	YOR001W	NA	FungiDB;Janbon_TableS2	NA	NA	NA	NA	NA	NA
CNAG_02777	PHO84	YML123C	NA	FungiDB	6.6e-191	74.1	1585	45.8	71.3	603
CNAG_02779	BNA6	YFR047C	NA	FungiDB	3.6e-254	80.6	959	50.5	74.9	307
CNAG_02780	BNA5	YLR231C	NA	FungiDB;Janbon_TableS2	1.8e-207	75.7	1190	42.9	69.9	471
CNAG_02782	EFM1	YHL039W	NA	FungiDB	1.2	24.6	-1	19.7	42.4	608
CNAG_02783	AIM31	YML030W	NA	FungiDB	2.6e-20	33.7	133	26.9	55.4	186
CNAG_02784	ATF2	YGR177C	NA	Janbon_TableS2	NA	NA	NA	NA	NA	NA
CNAG_02786	FOL1	YNL256W	NA	FungiDB	3.7e-101	60.1	1029	31.3	57.2	846
CNAG_02787	CAB5	YDR196C	NA	FungiDB	8e-77	51.8	457	32.8	59.6	287
CNAG_02789	NPR2	YEL062W	NA	FungiDB	2e-24	39.4	350	22.5	47.6	706
CNAG_02792	BCS1	YDR375C	NA	FungiDB	2.1e-212	76.6	1337	44.7	69.2	519
CNAG_02793	BRN1	YBL097W	NA	FungiDB	NA	NA	NA	NA	NA	NA
CNAG_02794	URA1	YKL216W	NA	FungiDB	NA	NA	NA	NA	NA	NA
CNAG_02795	ADE8	YDR408C	NA	FungiDB;Janbon_TableS2	2.9e-54	46	442	37.9	59.9	272
CNAG_02798	YKL033W-A	YKL033W-A	NA	FungiDB;Janbon_TableS2	7.6e-51	45.2	378	33.9	57.2	271
CNAG_02799	DAK1	YML070W	NA	FungiDB	2.3e-158	69.3	1263	39	70.9	602
CNAG_02799	DAK2	YFL053W	NA	FungiDB	1.3e-176	72.1	1343	40.5	71.4	618
CNAG_02801	TRX1	YLR043C	TRX2	FungiDB	5.4e-124	58.4	288	39.4	73.1	104
CNAG_02801	TRX2	YGR209C	TRX1	FungiDB	2e-128	59.2	294	41.9	74.3	105
CNAG_02801	TRX3	YCR083W	NA	FungiDB	5.4e-105	55.1	261	37.2	62	129
CNAG_02804	BCD1	YHR040W	NA	FungiDB	1.1e-07	29.8	137	21.3	47	436
CNAG_02805	NCE103	YNL036W	NA	FungiDB	7.9e-33	39.4	249	25.4	56.8	236
CNAG_02806	COT1	YOR316C	ZRC1	FungiDB	1.7e-116	61.6	938	37.7	60.9	522
CNAG_02806	ZRC1	YMR243C	COT1	FungiDB	2.3e-112	60.8	918	37.4	59.2	527
CNAG_02810	PUF4	YGL014W	NA	FungiDB;Janbon_TableS2	1.1e-19	38.4	414	23	42.5	1094
CNAG_02812	ARG3	YJL088W	NA	FungiDB	8.2e-112	59.9	737	37.9	64.9	390
CNAG_02813	MRPL33	YMR286W	NA	FungiDB;Janbon_TableS2	NA	NA	NA	NA	NA	NA
CNAG_02814	GUT2	YIL155C	NA	FungiDB;Janbon_TableS2	1.4e-129	65.1	1254	33	54.7	857
CNAG_02815	GUT2	YIL155C	NA	FungiDB	2.8e-221	78.7	1459	38.4	63.3	722
CNAG_02816	NIC96	YFR002W	NA	FungiDB	6.2e-53	49.4	819	24.4	56.2	970
CNAG_02817	SEC4	YFL005W	NA	FungiDB	6.2e-223	75.6	770	55.2	81	221
CNAG_02818	GCV1	YDR019C	NA	FungiDB	3.4e-189	72.8	1043	44.2	71.3	421
CNAG_02819	YPL162C	YPL162C	NA	FungiDB	NA	NA	NA	NA	NA	NA
CNAG_02823	SGS1	YMR190C	NA	FungiDB	0	99	1276	26.1	51.3	1512
CNAG_02825	ARG4	YHR018C	NA	FungiDB	0	97	1789	57.7	82.5	468
CNAG_02826	ARG2	YJL071W	NA	FungiDB	2.9e-08	31.4	143	21.5	46.5	671
CNAG_02827	RUB1	YDR139C	NA	FungiDB	3.8e-33	36.5	137	34.3	51	102
CNAG_02828	PDR18	YNR070W	NA	Janbon_TableS2	NA	NA	NA	NA	NA	NA
CNAG_02829	HSL7	YBR133C	NA	FungiDB	1.8e-47	47.8	708	26.5	48.4	977
CNAG_02830	ERG4	YGL012W	NA	FungiDB	1.3e-193	74	1378	42.6	71.6	493
CNAG_02834	ATG26	YLR189C	NA	FungiDB	NA	NA	NA	NA	NA	NA
CNAG_02838	MRPS17	YMR188C	NA	FungiDB	NA	NA	NA	NA	NA	NA
CNAG_02839	AIF1	YNR074C	NA	FungiDB	6.4e-14	33.5	229	24.3	52.8	449
CNAG_02840	AIF1	YNR074C	NA	FungiDB	1e-16	34.8	254	26.7	55.2	442
CNAG_02842	MRPL17	YNL252C	NA	FungiDB	2.1e-21	35.8	231	24.7	50.3	304
CNAG_02844	PGS1	YCL004W	NA	FungiDB	1.4e-92	57.3	745	31.4	57.5	574
CNAG_02845	FMP30	YPL103C	NA	FungiDB;Janbon_TableS2	5.4e-61	49.7	581	29.6	54.7	483
CNAG_02846	YGL010W	YGL010W	NA	FungiDB;Janbon_TableS2	1.1e-23	35.7	221	29	51.3	224
CNAG_02847	CDC8	YJR057W	NA	FungiDB	2e-91	54.4	531	42.2	69.5	223
CNAG_02851	GLY1	YEL046C	NA	FungiDB	1.2e-79	53.9	726	35	58.7	460
CNAG_02853	ADE4	YMR300C	NA	FungiDB	0	96.7	1785	52.9	74.2	558
CNAG_02854	DOT5	YIL010W	NA	FungiDB	2.2e-26	37.3	314	30.7	58.3	264
CNAG_02855	SWP1	YMR149W	NA	FungiDB	2.7e-05	27.2	69	22.2	49.1	316
CNAG_02856	TRK1	YJL129C	TRK2	FungiDB;Janbon_TableS2	NA	NA	NA	NA	NA	NA
CNAG_02856	TRK2	YKR050W	TRK1	FungiDB	3.2e-107	61.6	1184	29.8	56.4	980
CNAG_02857	ROD1	YOR018W	ROG3	FungiDB	0.003	28.5	97	20	48.3	940
CNAG_02857	ROG3	YFR022W	ROD1	FungiDB	2.2e-05	30.1	171	21.7	46.1	907
CNAG_02858	ADE12	YNL220W	NA	FungiDB	0	103.2	1719	60.1	81.8	444
CNAG_02859	POS5	YPL188W	NA	FungiDB	4.4e-88	55.5	625	31.7	60.2	435
CNAG_02861	HIS2	YFR025C	NA	FungiDB	1.2e-59	48.5	478	26.8	56.5	384
CNAG_02862	HNT3	YOR258W	NA	FungiDB	NA	NA	NA	NA	NA	NA
CNAG_02866	CAB1	YDR531W	NA	FungiDB	NA	NA	NA	NA	NA	NA
CNAG_02867	PLC1	YPL268W	NA	FungiDB	3.7e-62	51.5	704	25.3	50.9	899
CNAG_02868	BNA2	YJR078W	NA	FungiDB	7.2e-24	38.6	347	25.1	47.9	589
CNAG_02870	FOL3	YMR113W	RMA1	FungiDB	4.5e-18	35.9	285	24.7	50	526
CNAG_02870	MET7	YOR241W	NA	FungiDB	5.9e-163	69.7	1119	39.5	64.7	567
CNAG_02871	GPI18	YBR004C	NA	FungiDB	1.9e-22	37.5	312	27.1	50.4	484
CNAG_02873	IMP1	YMR150C	NA	FungiDB	1.3e-38	41	287	30.2	54.7	225
CNAG_02876	SPE1	YKL184W	NA	FungiDB	2.3e-146	66.9	1047	37.9	61.2	533
CNAG_02878	GEP4	YHR100C	NA	FungiDB;Janbon_TableS2	NA	NA	NA	NA	NA	NA
CNAG_02880	OLA1	YBR025C	NA	FungiDB	1.5e-264	82.9	1396	51.7	69.2	458
CNAG_02881	CDD1	YLR245C	NA	FungiDB;Janbon_TableS2	2e-80	51	279	34.5	58.8	165
CNAG_02884	PSF2	YJL072C	NA	FungiDB	3.3e-52	44.9	331	31.5	62	216
CNAG_02885	HIP1	YGR191W	NA	Janbon_TableS2	NA	NA	NA	NA	NA	NA
CNAG_02886	PRE1	YER012W	NA	FungiDB	1.5e-81	52.2	539	40.9	67.6	225
CNAG_02888	ECM38	YLR299W	NA	FungiDB	9.9e-35	43	447	24.7	49.1	688
CNAG_02890	MRPL3	YMR024W	NA	FungiDB	6.5e-05	28	81	21.8	42.2	481
CNAG_02891	RDL1	YOR285W	NA	FungiDB	1.7e-37	39.9	197	25.8	55.6	178
CNAG_02891	RDL2	YOR286W	NA	FungiDB	1.4e-41	41.3	210	27.2	55	180
CNAG_02892	GPI10	YGL142C	NA	FungiDB	1.4e-22	38.7	387	23.4	48	725
CNAG_02893	YHI9	YHR029C	NA	FungiDB	2.7e-10	30.7	134	21.5	50.6	326
CNAG_02894	SAP155	YFR040W	SAP4	Janbon_TableS2	NA	NA	NA	NA	NA	NA
CNAG_02895	MGM1	YOR211C	NA	FungiDB	8.9e-192	75.5	1809	36.5	65.7	969
CNAG_02896	ERG13	YML126C	NA	FungiDB;Janbon_TableS2	1.4e-233	79.5	1282	41.1	69	535
CNAG_02897	KCS1	YDR017C	NA	FungiDB	1.3e-122	65.1	500	23.1	47.8	1292
CNAG_02900	IMO32	YGR031W	NA	Janbon_TableS2	NA	NA	NA	NA	NA	NA
CNAG_02901	LSM4	YER112W	NA	FungiDB	2.7e-42	41.5	142	26.2	54.5	187
CNAG_02903	ADH1	YOL086C	ADH5	FungiDB	3e-39	42.9	398	26.8	58	362
CNAG_02903	ADH2	YMR303C	NA	FungiDB	1.7e-36	42	380	27	58	367
CNAG_02903	ADH3	YMR083W	NA	FungiDB	6.3e-29	39.5	327	24.9	55.5	393
CNAG_02903	ADH5	YBR145W	ADH1	FungiDB	1e-44	44.5	432	28.1	57.5	367
CNAG_02903	ADH6	YMR318C	NA	FungiDB	2e-167	69.2	939	43.1	72.1	362
CNAG_02903	ADH7	YCR105W	NA	FungiDB	2.5e-163	68.6	926	40.4	72.5	364
CNAG_02904	SNX4	YJL036W	NA	Janbon_TableS2	NA	NA	NA	NA	NA	NA
CNAG_02904	YPT35	YHR105W	NA	FungiDB	0.0018	24.8	55	22.3	48.2	247
CNAG_02905	YMR244C-A	YMR244C-A	NA	FungiDB	7.6e-60	45.2	196	31.4	61.2	121
CNAG_02906	UBC1	YDR177W	NA	FungiDB	1.5e-151	65.3	692	50	75.2	222
CNAG_02907	TRM10	YOL093W	NA	FungiDB	1.9e-26	38.4	348	27.9	51.3	398
CNAG_02915	PKH1	YDR490C	PKH2	FungiDB	NA	NA	NA	NA	NA	NA
CNAG_02915	PKH2	YOL100W	PKH1	FungiDB;Janbon_TableS2	4.5e-15	36.8	-118	19.3	37.9	1454
CNAG_02916	ATP17	YDR377W	NA	FungiDB	2.9e-72	47.8	241	35.6	71.2	104
CNAG_02917	GGC1	YDL198C	NA	FungiDB	1.9e-286	84.5	1167	58	82.3	305
CNAG_02918	ERG10	YPL028W	NA	FungiDB	1.1e-198	74.2	1170	49	73.4	418
CNAG_02920	NIT2	YJL126W	NA	FungiDB	5.8e-57	47.5	404	30.9	55.6	340
CNAG_02920	NIT3	YLR351C	NA	FungiDB;Janbon_TableS2	6.6e-243	79.2	934	45.3	73.6	311
CNAG_02923	MRPL38	YKL170W	NA	FungiDB	5.6e-148	63.4	319	43	70.2	151
CNAG_02923	RPL23A	YBL087C	RPL23B	FungiDB	NA	NA	NA	NA	NA	NA
CNAG_02923	RPL23B	YER117W	RPL23A	FungiDB	NA	NA	NA	NA	NA	NA
CNAG_02924	HHO1	YPL127C	NA	FungiDB	NA	NA	NA	NA	NA	NA
CNAG_02926	HFA1	YMR207C	ACC1	Janbon_TableS2	NA	NA	NA	NA	NA	NA
CNAG_02927	MPD1	YOR288C	NA	FungiDB	5.2e-07	29.1	126	22.8	49.3	404
CNAG_02928	RPL5	YPL131W	NA	FungiDB	7.7e-307	86.9	1162	58.5	80.1	306
CNAG_02929	TAF1	YGR274C	NA	FungiDB	3.8e-288	88.4	916	24.4	51.2	1193
CNAG_02933	YIM1	YMR152W	NA	FungiDB	1.6e-10	31.3	183	23.2	53.6	388
CNAG_02935	YMR226C	YMR226C	NA	FungiDB	1.2e-108	58.5	639	40.9	70.8	274
CNAG_02936	CDC39	YCR093W	NA	FungiDB;Jung_TableS1	0	106.1	1773	24.2	53.4	2381
CNAG_02937	SEC63	YOR254C	NA	FungiDB	1.8e-30	41.9	546	24.6	52.2	761
CNAG_02938	COX13	YGL191W	NA	FungiDB	5.3e-50	42.8	206	35.6	56.8	132
CNAG_02939	PEX3	YDR329C	NA	FungiDB	NA	NA	NA	NA	NA	NA
CNAG_02940	VNX1	YNL321W	NA	FungiDB	NA	NA	NA	NA	NA	NA
CNAG_02942	SFK1	YKL051W	NA	FungiDB	0.00013	27.5	52	21.3	44	441
CNAG_02943	SLM1	YIL105C	SLM2	FungiDB	7e-11	33.1	239	19.4	47	722
CNAG_02943	SLM2	YNL047C	SLM1	FungiDB	7e-11	33	239	19.4	45.9	700
CNAG_02944	DIA3	YDL024C	NA	FungiDB	1.9e-20	37.2	312	20.8	50.5	578
CNAG_02944	PHO11	YAR071W	NA	FungiDB	2.4e-20	37.1	311	22.4	52.3	581
CNAG_02944	PHO12	YHR215W	NA	FungiDB	1.6e-20	37.2	313	22.4	52.5	581
CNAG_02944	PHO3	YBR092C	NA	FungiDB	1.1e-19	36.8	304	21.3	49.6	577
CNAG_02944	PHO5	YBR093C	NA	FungiDB	4.2e-24	38.7	350	22.3	51.1	579
CNAG_02947	SCY1	YGL083W	NA	FungiDB	6.9e-31	42.7	681	24.9	52	1005
CNAG_02948	SUP45	YBR143C	NA	FungiDB;Janbon_TableS2	0	111.3	1895	64.5	87.1	442
CNAG_02950	GRX3	YDR098C	GRX4	FungiDB	1.4e-76	51.8	465	35.1	59.1	291
CNAG_02950	GRX4	YER174C	GRX3	FungiDB	1.7e-100	56.6	544	40.2	70.1	254
CNAG_02956	SPN1	YPR133C	NA	FungiDB	5.1e-14	33.8	429	26.3	54.2	487
CNAG_02958	FET3	YMR058W	NA	FungiDB	3.5e-150	68.2	1151	31.8	61.3	670
CNAG_02958	FET5	YFL041W	NA	FungiDB	2.9e-173	71.8	1249	36.4	61.3	664
CNAG_02959	FTR1	YER145C	NA	FungiDB;Janbon_TableS2	7.2e-125	62.7	870	35.8	65.3	453
CNAG_02960	REX4	YOL080C	NA	FungiDB;Janbon_TableS2	NA	NA	NA	NA	NA	NA
CNAG_02961	ATP18	YML081C-A	NA	FungiDB	9.9e-26	32.5	101	31.1	63.9	61
CNAG_02962	YAK1	YJL141C	NA	Janbon_TableS2	9.8e-07	31.2	266	21.7	46.7	980
CNAG_02963	CDC23	YHR166C	NA	FungiDB	7.9e-85	56.1	827	28.7	53.6	694
CNAG_02973	SEN2	YLR105C	NA	FungiDB	NA	NA	NA	NA	NA	NA
CNAG_02974	POR1	YNL055C	POR2	FungiDB	1.2e-98	56.7	602	36.1	72.8	294
CNAG_02974	POR2	YIL114C	POR1	FungiDB	1.4e-58	47.7	446	28.3	67.9	293
CNAG_02976	FMN1	YDR236C	NA	FungiDB	9.3e-39	41.4	315	31.1	54.9	264
CNAG_02977	BPT1	YLL015W	NA	FungiDB	0	166.3	3038	34.7	66	1634
CNAG_02977	NFT1	YKR103W	NA	FungiDB	1.9e-90	59.4	543	21.2	45	1658
CNAG_02977	VMR1	YHL035C	YBT1	FungiDB	0	123.4	2031	29.5	60.2	1694
CNAG_02977	YBT1	YLL048C	VMR1	FungiDB	0	129.1	2164	29.6	59.5	1742
CNAG_02977	YCF1	YDR135C	NA	FungiDB;Janbon_TableS2	0	201.9	3873	41.6	71.2	1603
CNAG_02977	YOR1	YGR281W	NA	FungiDB	0	111.9	1766	27.7	56.2	1680
CNAG_02978	YJR085C	YJR085C	NA	FungiDB	6.9e-35	37.8	117	29.2	60.2	113
CNAG_02979	KSP1	YHR082C	NA	Janbon_TableS2	NA	NA	NA	NA	NA	NA
CNAG_02981	SIN3	YOL004W	NA	FungiDB;Janbon_TableS2	0	103.4	1371	25.5	50.3	1649
CNAG_02982	UTP13	YLR222C	NA	FungiDB;Janbon_TableS2	2.6e-84	56.9	1135	29.7	57.1	979
CNAG_02985	YJU2	YKL095W	NA	FungiDB	2.9e-24	37.2	354	30.9	55	340
CNAG_02986	YSA1	YBR111C	NA	FungiDB	6.3e-61	47.5	382	33.9	61.9	239
CNAG_02989	YPR097W	YPR097W	NA	FungiDB	5.2e-134	67.1	401	20.6	48.3	1250
CNAG_02990	YOR052C	YOR052C	NA	FungiDB	NA	NA	NA	NA	NA	NA
CNAG_02993	YKE4	YIL023C	NA	FungiDB	4.5e-60	48.9	544	31.8	59	424
CNAG_02994	CRP1	YHR146W	MDG1	Janbon_TableS2	NA	NA	NA	NA	NA	NA
CNAG_02995	SGN1	YIR001C	NA	Janbon_TableS2	NA	NA	NA	NA	NA	NA
CNAG_02998	YGR093W	YGR093W	NA	FungiDB;Janbon_TableS2	6.7e-17	35.9	273	23	44.2	679
CNAG_03000	RPS19A	YOL121C	RPS19B	FungiDB	NA	NA	NA	NA	NA	NA
CNAG_03001	MRD1	YPR112C	NA	FungiDB	2e-94	58.9	1237	32	59.1	921
CNAG_03003	SFH1	YLR321C	NA	FungiDB	NA	NA	NA	NA	NA	NA
CNAG_03004	RIB5	YBR256C	NA	FungiDB	2.7e-133	62.4	602	43.1	71.1	239
CNAG_03005	NCS2	YNL119W	NA	FungiDB	0.00074	27.9	56	19.8	44.6	605
CNAG_03009	ERG28	YER044C	NA	FungiDB	9.3e-119	58.4	318	35.1	67.6	148
CNAG_03011	GOR1	YNL274C	NA	FungiDB	4e-83	54	574	34.2	60.9	363
CNAG_03013	OPT1	YJL212C	NA	FungiDB;Janbon_TableS2	0	94.2	1282	27	53.1	1066
CNAG_03014	CAX4	YGR036C	NA	FungiDB	2.1e-24	36.8	230	27	50.2	281
CNAG_03017	TFG1	YGR186W	NA	FungiDB	0.37	26.1	59	21.5	42.9	926
CNAG_03019	FAA1	YOR317W	FAA4	FungiDB	3.1e-62	51.3	726	26.4	56.5	758
CNAG_03019	FAA2	YER015W	NA	FungiDB;Janbon_TableS2	1.1e-100	59.8	975	30	60.2	771
CNAG_03019	FAA3	YIL009W	NA	FungiDB	2.4e-49	47.9	626	25.9	53.5	765
CNAG_03019	FAA4	YMR246W	FAA1	FungiDB	1.1e-53	49	661	26.9	53.8	767
CNAG_03022	GTR2	YGR163W	NA	FungiDB	1.2e-21	36.7	266	22.7	53.5	409
CNAG_03023	MRC1	YCL061C	NA	FungiDB	1.3e-08	33.3	-49	19.3	45.1	1411
CNAG_03024	CBK1	YNL161W	NA	Janbon_TableS2	NA	NA	NA	NA	NA	NA
CNAG_03024	RIM15	YFL033C	NA	FungiDB	NA	NA	NA	NA	NA	NA
CNAG_03025	VMA8	YEL051W	NA	FungiDB	1.8e-191	71.9	911	58	77.3	264
CNAG_03026	GPI12	YMR281W	NA	FungiDB;Janbon_TableS2	1.7e-34	40.8	295	29.4	57	323
CNAG_03032	JNM1	YMR294W	NA	FungiDB	0.0036	26.5	108	18.6	52.3	430
CNAG_03034	REX3	YLR107W	NA	FungiDB	2.8e-11	32.5	203	24.9	46.5	551
CNAG_03038	GID8	YMR135C	NA	FungiDB	NA	NA	NA	NA	NA	NA
CNAG_03039	DDI1	YER143W	NA	FungiDB	2.9e-78	53.6	712	32.4	62.5	445
CNAG_03040	TKL1	YPR074C	TKL2	Janbon_TableS2	2.1e-06	30.5	120	19.6	47.4	736
CNAG_03048	YDR248C	YDR248C	NA	FungiDB	1.2e-27	37.4	262	27.9	55.8	240
CNAG_03049	SMT3	YDR510W	NA	FungiDB	5e-87	51.1	257	42.7	69.9	103
CNAG_03052	PTC2	YER089C	PTC3	FungiDB	2.9e-77	53.9	791	33.7	56.7	564
CNAG_03052	PTC3	YBL056W	PTC2	FungiDB	2.9e-77	53.9	791	34.4	57.8	561
CNAG_03053	RPL25	YOL127W	NA	FungiDB	NA	NA	NA	NA	NA	NA
CNAG_03054	YGR127W	YGR127W	NA	FungiDB	2.8e-21	36.2	227	26.9	51	353
CNAG_03055	BUD20	YLR074C	NA	FungiDB	1.5e-97	54.5	234	32.2	53.7	177
CNAG_03059	YJL206C	YJL206C	NA	Janbon_TableS2	NA	NA	NA	NA	NA	NA
CNAG_03064	NOP16	YER002W	NA	FungiDB	3.5e-26	37	301	30.5	58	243
CNAG_03065	ERV14	YGL054C	ERV15	FungiDB	4.5e-230	75.2	530	56.4	82.1	140
CNAG_03069	HNT1	YDL125C	NA	FungiDB;Janbon_TableS2	NA	NA	NA	NA	NA	NA
CNAG_03070	SWD2	YKL018W	NA	FungiDB	1.3e-26	38.7	355	26.4	53.5	424
CNAG_03072	ENO1	YGR254W	ENO2	FungiDB	0	102	1853	64.6	87.2	446
CNAG_03072	ENO2	YHR174W	ENO1	FungiDB	0	101	1830	64.1	87.2	446
CNAG_03072	ERR1	YOR393W	NA	FungiDB	0	95.2	1692	59.2	83	446
CNAG_03072	ERR2	YPL281C	NA	FungiDB	0	95.2	1692	59.2	83	446
CNAG_03072	ERR3	YMR323W	NA	FungiDB	0	94.9	1685	59	82.7	446
CNAG_03078	NPP1	YCR026C	NPP2	FungiDB	NA	NA	NA	NA	NA	NA
CNAG_03078	NPP2	YEL016C	NPP1	FungiDB	1.2e-45	45.9	496	27.2	52	577
CNAG_03079	PER1	YCR044C	NA	FungiDB	1.6e-29	39.8	342	26.6	47.8	410
CNAG_03080	ELO1	YJL196C	FEN1	FungiDB	1.2e-120	61	746	38.9	68.8	321
CNAG_03080	SUR4	YLR372W	NA	FungiDB	9.6e-137	64	802	41.2	65.5	345
CNAG_03081	MRH4	YGL064C	NA	FungiDB	1.2e-11	33.5	291	22.9	50.2	707
CNAG_03098	PAM16	YJL104W	NA	FungiDB	1e-21	34.1	150	30.9	59	178
CNAG_03099	CHS3	YBR023C	NA	FungiDB	0	111.1	1600	29.3	49.9	1450
CNAG_03100	AVL9	YLR114C	NA	FungiDB;Janbon_TableS2	5.5e-40	45.3	684	25.4	48.4	913
CNAG_03103	CUL3	YGR003W	NA	FungiDB	5e-36	44.1	585	23.8	53.1	840
CNAG_03104	MOG1	YJR074W	NA	FungiDB	1.4e-07	27.8	90	23.4	47.3	256
CNAG_03106	MRPL35	YDR322W	NA	FungiDB	2.2e-12	32.5	191	23.4	48.2	436
CNAG_03109	UBP6	YFR010W	NA	FungiDB	2.7e-86	55.7	898	32.6	68.4	512
CNAG_03115	UPC2	YDR213W	ECM22	Janbon_TableS2	NA	NA	NA	NA	NA	NA
CNAG_03116	HCM1	YCR065W	NA	Jung_TableS1	NA	NA	NA	NA	NA	NA
CNAG_03118	YLR271W	YLR271W	NA	FungiDB	NA	NA	NA	NA	NA	NA
CNAG_03124	PWP2	YCR057C	NA	FungiDB	0	108.7	2897	46.3	76.9	934
CNAG_03125	FAR8	YMR029C	NA	Janbon_TableS2	NA	NA	NA	NA	NA	NA
CNAG_03129	PZF1	YPR186C	NA	Jung_TableS1	1.7e-19	36.5	350	24.2	47.6	534
CNAG_03133	ATG26	YLR189C	NA	FungiDB	NA	NA	NA	NA	NA	NA
CNAG_03139	CHO2	YGR157W	NA	FungiDB;Janbon_TableS2	NA	NA	NA	NA	NA	NA
CNAG_03141	HMF1	YER057C	MMF1	Janbon_TableS2	NA	NA	NA	NA	NA	NA
CNAG_03143	HSP12	YFL014W	NA	FungiDB	1e-59	44.6	175	34.9	60.6	109
CNAG_03144	MXR1	YER042W	NA	FungiDB	3.1e-66	48.5	379	36.2	53.8	221
CNAG_03146	IMA5	YJL216C	NA	Janbon_TableS2	4.8	24	-54	17.5	41	661
CNAG_03147	PCP1	YGR101W	NA	FungiDB	2.1e-12	32.6	191	22.7	47.7	444
CNAG_03148	SMC2	YFR031C	NA	FungiDB;Janbon_TableS2	0	193.6	3150	43.4	73.6	1221
CNAG_03149	ETP1	YHL010C	NA	FungiDB;Janbon_TableS2	1.6e-47	47	796	29.6	54	722
CNAG_03150	FLX1	YIL134W	NA	FungiDB;Janbon_TableS2	2.3e-79	53	581	33.3	63.9	357
CNAG_03150	YEA6	YEL006W	YIA6	FungiDB	1.7e-36	41.9	361	30	55.9	367
CNAG_03150	YIA6	YIL006W	YEA6	FungiDB	2.5e-36	42	360	26.8	53.6	403
CNAG_03152	PEF1	YGR058W	NA	FungiDB	3.6e-22	36.6	276	24.7	52.7	364
CNAG_03155	YAP1801	YHR161C	YAP1802	FungiDB	NA	NA	NA	NA	NA	NA
CNAG_03155	YAP1802	YGR241C	YAP1801	FungiDB	NA	NA	NA	NA	NA	NA
CNAG_03159	YAR1	YPL239W	NA	FungiDB	6.7e-27	36.9	257	31	61.1	216
CNAG_03160	PSO2	YMR137C	NA	FungiDB;Janbon_TableS2	4.5e-14	35.2	337	22.7	47.1	862
CNAG_03162	BXI1	YNL305C	NA	FungiDB	3.4e-22	36.2	258	26.4	55.2	326
CNAG_03167	CHK1	YBR274W	NA	FungiDB;Janbon_TableS2	8.8e-38	43.6	522	27	53.5	589
CNAG_03168	MET10	YFR030W	NA	FungiDB	0	110.3	1309	30	57.7	1116
CNAG_03171	SWE1	YJL187C	NA	FungiDB	NA	NA	NA	NA	NA	NA
CNAG_03176	ERO1	YML130C	NA	FungiDB	9.6e-66	51.5	676	26.9	52.1	655
CNAG_03184	BUB1	YGR188C	MAD3	FungiDB;Janbon_TableS2	2.4e-178	74.2	799	24.7	49.8	1332
CNAG_03185	LOT6	YLR011W	NA	FungiDB	4e-36	40.2	286	30.9	56.7	217
CNAG_03187	HEM14	YER014W	NA	FungiDB	4.4e-42	45	498	28.3	55.9	587
CNAG_03188	SET2	YJL168C	NA	FungiDB	2.9e-53	49.2	927	29	54.2	873
CNAG_03189	YPR089W	YPR089W	NA	FungiDB	9.8e-25	40.7	-90	17.6	41.6	1203
CNAG_03190	CCR4	YAL021C	NA	FungiDB	7.9e-98	59.4	1147	28.5	58.5	867
CNAG_03191	CDC20	YGL116W	NA	FungiDB	1e-36	43.8	642	26.9	52.8	739
CNAG_03191	CDH1	YGL003C	NA	FungiDB;Janbon_TableS2	9.8e-101	59.4	1191	35.7	58.3	695
CNAG_03192	TAD1	YGL243W	NA	FungiDB	6.8e-10	31.6	157	22.7	45	529
CNAG_03196	URA10	YMR271C	URA5	FungiDB	1.1e-91	54.6	518	41.2	72.5	233
CNAG_03196	URA3	YEL021W	NA	FungiDB	NA	NA	NA	NA	NA	NA
CNAG_03196	URA5	YML106W	URA10	FungiDB	1.1e-101	56.6	549	45	71	231
CNAG_03198	RPS8A	YBL072C	RPS8B	FungiDB	NA	NA	NA	NA	NA	NA
CNAG_03202	CYR1	YJL005W	NA	FungiDB;Janbon_TableS2	0	124.3	2261	27.1	55.6	2356
CNAG_03203	DPB3	YBR278W	DLS1	FungiDB	NA	NA	NA	NA	NA	NA
CNAG_03203	HAP5	YOR358W	NA	Janbon_TableS2	NA	NA	NA	NA	NA	NA
CNAG_03205	ROK1	YGL171W	NA	FungiDB	1e-79	54.8	877	29.9	60.6	629
CNAG_03206	NTG1	YAL015C	NTG2	FungiDB	1.3e-28	39.9	403	30.5	52	475
CNAG_03206	NTG2	YOL043C	NTG1	FungiDB	1.3e-25	38.7	375	26.8	49.4	470
CNAG_03210	SGF73	YGL066W	NA	FungiDB	NA	NA	NA	NA	NA	NA
CNAG_03214	TRM44	YPL030W	NA	FungiDB	1.3e-13	34.5	228	22.9	45	703
CNAG_03215	AQR1	YNL065W	QDR1	FungiDB	4.7e-51	47.9	776	28.1	60	647
CNAG_03215	QDR1	YIL120W	AQR1	FungiDB	2.1e-37	43.8	639	26.5	56.4	668
CNAG_03215	QDR2	YIL121W	NA	FungiDB	1.7e-40	44.7	672	28.1	54.3	661
CNAG_03222	DBR1	YKL149C	NA	FungiDB;Janbon_TableS2	NA	NA	NA	NA	NA	NA
CNAG_03225	MDH1	YKL085W	NA	FungiDB	6.8e-285	84.7	1273	57.9	82.7	342
CNAG_03226	SDH2	YLL041C	NA	FungiDB	0	97.2	1219	63	81.1	281
CNAG_03229	YHP1	YDR451C	YOX1	Manual	NA	NA	NA	NA	NA	NA
CNAG_03229	YOX1	YML027W	YHP1	Janbon_TableS2	NA	NA	NA	NA	NA	NA
CNAG_03230	MOH1	YBL049W	NA	FungiDB;Janbon_TableS2	NA	NA	NA	NA	NA	NA
CNAG_03233	MOH1	YBL049W	NA	FungiDB	4e-50	43.1	192	29.6	48.8	162
CNAG_03236	YOR289W	YOR289W	NA	FungiDB;Janbon_TableS2	9.3e-49	44.4	325	30.4	55.6	257
CNAG_03243	YJR149W	YJR149W	NA	FungiDB	0.0026	26.4	63	19.2	45.1	432
CNAG_03245	ZWF1	YNL241C	NA	FungiDB	0	97.5	1769	53.4	77.1	519
CNAG_03246	RCL1	YOL010W	NA	FungiDB	6.2e-143	65.4	842	39.2	72	372
CNAG_03247	ATG26	YLR189C	NA	Janbon_TableS2	0	104.9	1520	28.7	57.3	1308
CNAG_03248	BAG7	YOR134W	SAC7	FungiDB;Janbon_TableS2	5.1e-40	43.7	455	28.7	53.8	474
[truncated: 2,574 more rows]
