# Supplementary material for: Investigating Conservation of the Cell-Cycle-Regulated Transcriptional Program in the Fungal Pathogen, Cryptococcus neoformans
Source: PLoS Genet. 2016 Dec 5;12(12):e1006453. doi: 10.1371/journal.pgen.1006453 (PMC5137879; doi:10.1371/journal.pgen.1006453)
Supplement: S5 Table — To ask if orthologous pairs of genes are periodically expressed in both yeasts, we identified the intersection of genes in the periodic gene lists of both S. cerevisiae and C. neoformans (Fig 2). The overlapping orthologous gene pairs in Fig 3 represent ~19% of the top periodic genes shown in Fig 2 (237 unique S. cerevisiae and 225 unique C. neoformans genes, Excel Tab 1). For each ortholog pair (columns 1, 4), the periodicity rank from the respective yeast dataset is shown (columns 3, 6). Gene ordering by peak time of expression from the Fig 3 heatmaps is also shown (columns 2, 5). A subset of about 100 orthologous genes is also periodic during the C. albicans cell cycle (S5 Fig, Tab 2) [49]. For each ortholog pairing (columns 1, 3, 5), gene ordering by peak time of expression from the S5 Fig heatmaps is shown (columns 2, 4, 6) (XLSX) [file pgen.1006453.s006.xlsx]

## Sheet: Fig3A-C
S5 Table. Top periodic gene orthologs in both S. cerevisiae and C. neoformans, a subset of which are also periodic in C. albicans (see TAB 2).
Scerevisiae_ortholog_ID	Figure3A_order_peaktime	Periodicity_rank	Cneoformans_ortholog_ID	Figure3B_order_Scerevisiae	Periodicity_rank
MYO3	1	127	CNAG_05172	1	755
TEM1	2	227	CNAG_05513	2	354
PRR1	3	501	CNAG_07580	3	628
SIW14	4	569	CNAG_03296	4	104
SIS2	5	918	CNAG_00909	5	805
CWC25	6	1057	CNAG_01094	6	1355
CHS2	7	10	CNAG_06487	7	133
CHS2	7	10	CNAG_07499	8	957
CDC20	8	25	CNAG_07756	10	300
CDC20	8	25	CNAG_03191	9	1357
IQG1	9	74	CNAG_03763	11	177
CLB2	10	85	CNAG_02095	12	278
KIN3	11	118	CNAG_04148	13	287
SKN1	12	149	CNAG_06832	14	112
SKM1	13	335	CNAG_07408	15	1585
SWC4	14	1137	CNAG_02020	16	955
NFU1	15	1369	CNAG_03395	17	1170
FZO1	16	1458	CNAG_06688	18	1166
SRC1	17	20	CNAG_01372	19	66
CDC5	18	31	CNAG_01907	20	322
COQ8	19	665	CNAG_02459	21	876
HEH2	20	677	CNAG_01372	19	66
NGL2	21	866	CNAG_06236	22	777
APC1	22	1110	CNAG_02183	23	436
CLB1	23	37	CNAG_02095	12	278
HST3	24	129	CNAG_02085	25	168
HST3	24	129	CNAG_00343	24	882
KIP2	25	138	CNAG_06335	26	80
PDR5	26	261	CNAG_00869	27	39
RAS1	27	448	CNAG_00293	28	854
FKH2	28	745	CNAG_02566	29	524
IRC3	29	1535	CNAG_05605	30	7
BUB2	30	239	CNAG_05406	31	95
RAP1	31	251	CNAG_05186	32	370
YCG1	32	281	CNAG_00681	33	329
CDC12	33	282	CNAG_01740	34	522
DAM1	34	393	CNAG_02291	35	194
CDC10	35	463	CNAG_01373	36	730
TFC4	36	509	CNAG_04641	37	1043
NUP2	37	564	CNAG_07322	38	1084
SET1	38	578	CNAG_01243	39	1268
SMC4	39	657	CNAG_07627	40	315
GNA1	40	688	CNAG_06692	42	458
GNA1	40	688	CNAG_05695	41	1276
PFK1	41	752	CNAG_04676	43	1505
REB1	42	805	CNAG_06283	44	920
SCD6	43	865	CNAG_05285	45	877
RHO3	44	889	CNAG_04859	46	532
BRN1	45	1004	CNAG_02793	47	1032
BRN1	45	1004	CNAG_04936	48	87
RFC1	46	1053	CNAG_07539	49	600
VID27	47	1099	CNAG_02240	50	479
SHS1	48	1102	CNAG_02196	51	619
PSR1	49	1295	CNAG_04224	52	185
RSC2	50	1367	CNAG_00661	53	1340
PAN3	51	1494	CNAG_04821	54	762
STU2	52	44	CNAG_03368	55	88
CDC11	53	99	CNAG_02196	51	619
GPI11	54	134	CNAG_02356	56	227
HOS3	55	136	CNAG_00660	57	264
KIP3	56	162	CNAG_00172	58	414
YHP1	57	196	CNAG_05176	59	223
RRM3	58	211	CNAG_05606	60	450
UBA2	59	259	CNAG_05896	61	644
TID3	60	309	CNAG_07635	62	593
GLO3	61	326	CNAG_05314	63	1329
CLB4	62	353	CNAG_02095	12	278
AUR1	63	387	CNAG_04453	64	1584
MSS4	64	408	CNAG_00388	65	1226
SWI6	65	482	CNAG_01438	66	326
ADA2	66	614	CNAG_01626	67	980
FAB1	67	669	CNAG_01209	68	146
CDC14	68	672	CNAG_00498	69	419
SWP1	69	791	CNAG_02855	70	1535
SMC2	70	794	CNAG_03148	71	457
CTK2	71	829	CNAG_01622	72	645
CDC23	72	1043	CNAG_02963	73	9
SPC24	73	1105	CNAG_00423	74	344
CDC43	74	1579	CNAG_02756	75	513
HTB2	75	2	CNAG_06746	76	161
HHF2	76	5	CNAG_07807	78	36
HHF2	76	5	CNAG_01648	77	116
HHT2	77	7	CNAG_06745	80	97
HHT2	77	7	CNAG_04828	79	5
SPC98	78	13	CNAG_01566	81	410
HTA2	79	56	CNAG_06747	82	125
KIP1	80	93	CNAG_03453	83	312
TUB2	81	145	CNAG_04948	84	375
GDA1	82	200	CNAG_03996	85	896
HTZ1	83	246	CNAG_05221	86	77
STR3	84	257	CNAG_02686	87	824
ALK2	85	263	CNAG_01333	88	155
ALG7	86	264	CNAG_06901	89	1012
GAS1	87	269	CNAG_06501	90	307
DUG3	88	313	CNAG_03743	91	511
DUG2	89	350	CNAG_06603	92	40
OYE2	90	351	CNAG_04313	93	999
NUD1	91	421	CNAG_02721	94	205
MSB2	92	465	CNAG_04183	95	3
YIH1	93	1072	CNAG_01029	96	1102
HTB1	94	4	CNAG_06746	76	161
HHF1	95	9	CNAG_07807	78	36
HHF1	95	9	CNAG_01648	77	116
HHO1	96	11	CNAG_04168	97	184
PMI40	97	14	CNAG_04312	98	671
HTA1	98	35	CNAG_06747	82	125
BUB1	99	119	CNAG_03184	99	65
HHT1	100	214	CNAG_06745	80	97
HHT1	100	214	CNAG_04828	79	5
ERS1	101	330	CNAG_07335	100	148
BIM1	102	344	CNAG_03993	101	106
MYO2	103	364	CNAG_01200	102	229
LCB3	104	394	CNAG_05692	103	418
CLB3	105	419	CNAG_02095	12	278
SRM1	106	522	CNAG_06545	104	191
SLC1	107	591	CNAG_05247	105	446
HEM12	108	732	CNAG_06799	106	1008
TSC10	109	760	CNAG_07749	107	282
TOM71	110	793	CNAG_01682	108	985
CDC1	111	808	CNAG_06647	109	349
DSF2	112	970	CNAG_02667	110	675
NTO1	113	984	CNAG_05748	111	249
CIA1	114	993	CNAG_04900	112	768
SCJ1	115	1138	CNAG_05252	113	201
MPH1	116	1183	CNAG_06166	114	297
PPH3	117	1356	CNAG_00408	115	257
SPC105	118	89	CNAG_06087	116	17
SHO1	119	116	CNAG_05499	117	121
TOP2	120	181	CNAG_02447	118	692
EMP24	121	220	CNAG_03286	119	871
UNG1	122	274	CNAG_00709	120	126
ALG2	123	319	CNAG_00926	121	555
YCS4	124	495	CNAG_01959	122	697
MPD1	125	631	CNAG_02927	123	1021
ARP1	126	636	CNAG_00145	124	763
TPT1	127	650	CNAG_02534	125	1349
PSF3	128	754	CNAG_04682	126	1071
GWT1	129	899	CNAG_04187	127	965
MGS1	130	903	CNAG_05393	128	176
KEL1	131	915	CNAG_01149	129	417
RFT1	132	1288	CNAG_03711	130	231
CSE4	133	1289	CNAG_00063	131	137
ERP3	134	27	CNAG_03286	119	871
RFA1	135	28	CNAG_01144	132	171
HSL1	136	29	CNAG_02675	133	749
CDC21	137	46	CNAG_04692	134	276
MSH6	138	59	CNAG_02682	136	516
MSH6	138	59	CNAG_01916	135	316
RFA2	139	67	CNAG_01316	137	351
RDH54	140	77	CNAG_02771	138	386
MCD1	141	81	CNAG_01023	139	340
MSH2	142	87	CNAG_00770	140	313
PMS1	143	91	CNAG_07599	141	396
CDC45	144	108	CNAG_02406	142	1110
POL12	145	110	CNAG_06142	143	740
MRC1	146	111	CNAG_03023	144	708
RAD5	147	122	CNAG_06118	146	21
RAD5	147	122	CNAG_05102	145	616
CTF18	148	125	CNAG_05374	147	715
IDH2	149	131	CNAG_04468	148	288
RAD27	150	137	CNAG_00991	149	197
PRI2	151	141	CNAG_04742	150	819
SMC3	152	142	CNAG_01167	151	1223
ASF1	153	147	CNAG_00085	152	503
TOF1	154	161	CNAG_07686	153	361
RLF2	155	164	CNAG_01573	154	415
POL30	156	170	CNAG_06079	155	613
AXL2	157	171	CNAG_03308	156	648
ECO1	158	182	CNAG_01656	157	99
PDS5	159	192	CNAG_04648	158	247
SMC6	160	205	CNAG_01276	159	368
GIN4	161	221	CNAG_02675	133	749
OCH1	162	235	CNAG_05836	161	1389
OCH1	162	235	CNAG_00744	160	207
CTF4	163	249	CNAG_04662	162	291
EXO1	164	262	CNAG_06793	163	463
SPT16	165	265	CNAG_01726	164	911
MIF2	166	285	CNAG_05391	165	37
TUB4	167	293	CNAG_06914	166	470
RAD54	168	296	CNAG_02771	138	386
CSM3	169	373	CNAG_04603	167	827
HCM1	170	386	CNAG_03116	168	323
RTT109	171	483	CNAG_05429	169	412
AUS1	172	507	CNAG_00869	27	39
VAC14	173	540	CNAG_01248	170	151
SSA2	174	606	CNAG_01727	171	486
SSA2	174	606	CNAG_01750	172	501
IPL1	175	678	CNAG_01285	173	83
RRT2	176	708	CNAG_00567	174	932
FAR8	177	715	CNAG_03125	175	15
POL3	178	740	CNAG_02563	176	262
ISW1	179	952	CNAG_05552	177	1189
PSF1	180	1016	CNAG_03374	178	303
DIN7	181	1225	CNAG_06793	163	463
MSE1	182	1293	CNAG_07563	179	1117
IRC5	183	1302	CNAG_01975	180	476
YDL156W	184	1582	CNAG_04170	181	208
KCC4	185	79	CNAG_02675	133	749
ACO1	186	190	CNAG_03427	182	848
CLB6	187	273	CNAG_02095	12	278
BDF2	188	526	CNAG_01897	183	722
THI21	189	550	CNAG_03592	184	215
MCM6	190	626	CNAG_03962	185	972
CHL1	191	879	CNAG_04026	186	1181
RVB1	192	999	CNAG_00108	187	979
PFA4	193	1089	CNAG_03981	188	485
HST4	194	16	CNAG_02085	25	168
HST4	194	16	CNAG_00343	24	882
RGT2	195	241	CNAG_04920	189	521
CPR6	196	516	CNAG_05932	190	1061
AIF1	197	697	CNAG_02840	191	109
IRC20	198	1431	CNAG_01017	193	596
INO80	199	1441	CNAG_06819	194	91
BEM1	200	208	CNAG_02670	195	142
YBR139W	201	367	CNAG_01879	196	731
HXT3	202	571	CNAG_04920	189	521
GRH1	203	592	CNAG_03291	197	893
KAR2	204	630	CNAG_01727	171	486
KAR2	204	630	CNAG_01750	172	501
ALG12	205	700	CNAG_02715	198	411
MAK32	206	776	CNAG_01162	199	416
PRC1	207	817	CNAG_01879	196	731
AIP1	208	1215	CNAG_01547	200	567
GIT1	209	1323	CNAG_01055	201	808
DOG2	210	1349	CNAG_06132	202	1186
ENT3	211	1357	CNAG_05100	203	473
YDL119C	212	476	CNAG_03523	205	1407
COT1	213	646	CNAG_02806	206	802
HSP82	214	734	CNAG_06150	207	801
YER152C	215	748	CNAG_06555	208	558
CSH1	216	766	CNAG_07873	209	1151
RAD16	217	1195	CNAG_06118	146	21
SUL2	218	1241	CNAG_01472	210	1025
PRP4	219	1452	CNAG_01439	211	1193
KEX2	220	1542	CNAG_05446	212	234
FAS2	221	226	CNAG_02100	213	1559
CPS1	222	280	CNAG_03960	214	462
DUR1,2	223	291	CNAG_05907	192	732
GPA1	224	402	CNAG_00179	215	123
RAM2	225	413	CNAG_02229	216	636
FAS1	226	467	CNAG_02100	213	1559
RIB3	227	603	CNAG_02506	204	1205
CYS3	228	673	CNAG_02686	87	824
GYP5	229	803	CNAG_07566	217	652
SPN1	230	846	CNAG_02956	218	844
YMR226C	231	998	CNAG_02935	219	1136
AIM6	232	1084	CNAG_05003	220	32
COQ10	233	1134	CNAG_02394	221	93
PHO13	234	1145	CNAG_03949	222	545
ARP6	235	1211	CNAG_04650	223	421
LIP5	236	1366	CNAG_05194	224	1262
PRP40	237	1521	CNAG_06627	225	441

## Sheet: S3_FigA-C
Scerevisiae_ortholog_ID	Figure3A_order_peaktime	Cneoformans_ortholog_ID	Figure3B_order_Scerevisiae	Calbicans_ortholog_ID	Figure3C_order_Scerevisiae
TEM1	1	CNAG_05513	1	orf19.3001	1
CHS2	2	CNAG_06487	2	orf19.5188	2
CHS2	2	CNAG_07499	3	orf19.5188	2
CHS2	2	CNAG_06487	2	orf19.5384	3
CHS2	2	CNAG_07499	3	orf19.5384	3
CDC20	3	CNAG_03191	4	orf19.122	4
CDC20	3	CNAG_07756	5	orf19.122	4
IQG1	4	CNAG_03763	6	orf19.6536	5
CLB2	5	CNAG_02095	7	orf19.7186	6
FZO1	6	CNAG_06688	8	orf19.1422	7
CDC5	7	CNAG_01907	9	orf19.6010	8
APC1	8	CNAG_02183	10	orf19.6046	9
CLB1	9	CNAG_02095	7	orf19.7186	6
KIP2	10	CNAG_06335	11	orf19.1747	10
PDR5	11	CNAG_00869	12	orf19.1313	11
FKH2	12	CNAG_02566	13	orf19.5389	12
FKH2	12	CNAG_02566	13	orf19.5390	13
CDC10	13	CNAG_01373	14	orf19.548	14
NUP2	14	CNAG_07322	15	orf19.5710	15
BRN1	15	CNAG_02793	16	orf19.1251	16
BRN1	15	CNAG_04936	17	orf19.1251	16
SHS1	16	CNAG_02196	18	orf19.3680	17
STU2	17	CNAG_03368	19	orf19.6610	18
CDC11	18	CNAG_02196	18	orf19.3680	17
KIP3	19	CNAG_00172	20	orf19.3667	19
YHP1	20	CNAG_05176	21	orf19.7017	20
TID3	21	CNAG_07635	22	orf19.2827	21
CLB4	22	CNAG_02095	7	orf19.7186	6
AUR1	23	CNAG_04453	23	orf19.1945	22
SWI6	24	CNAG_01438	24	orf19.4725	23
CDC14	25	CNAG_00498	25	orf19.4192	24
SMC2	26	CNAG_03148	26	orf19.3623	25
HTB2	27	CNAG_06746	27	orf19.1052	26
HTB2	27	CNAG_06746	27	orf19.6925	27
HHF2	28	CNAG_01648	28	orf19.1059	28
HHF2	28	CNAG_07807	29	orf19.1059	28
HHF2	28	CNAG_01648	28	orf19.1854	29
HHF2	28	CNAG_07807	29	orf19.1854	29
HHT2	29	CNAG_04828	30	orf19.1061	30
HHT2	29	CNAG_06745	31	orf19.1061	30
HHT2	29	CNAG_04828	30	orf19.1853	31
HHT2	29	CNAG_06745	31	orf19.1853	31
HHT2	29	CNAG_04828	30	orf19.6791	32
HHT2	29	CNAG_06745	31	orf19.6791	32
SPC98	30	CNAG_01566	32	orf19.2600	33
HTA2	31	CNAG_06747	33	orf19.1051	34
HTA2	31	CNAG_06747	33	orf19.6924	35
TUB2	32	CNAG_04948	34	orf19.6034	36
GDA1	33	CNAG_03996	35	orf19.7394	37
HTZ1	34	CNAG_05221	36	orf19.1051	34
HTZ1	34	CNAG_05221	36	orf19.6924	35
HTZ1	34	CNAG_05221	36	orf19.327	38
ALG7	35	CNAG_06901	37	orf19.2187	39
NUD1	36	CNAG_02721	38	orf19.6789	40
MSB2	37	CNAG_04183	39	orf19.7414	41
HTB1	38	CNAG_06746	27	orf19.1052	26
HTB1	38	CNAG_06746	27	orf19.6925	27
HHF1	39	CNAG_01648	28	orf19.1059	28
HHF1	39	CNAG_07807	29	orf19.1059	28
HHF1	39	CNAG_01648	28	orf19.1854	29
HHF1	39	CNAG_07807	29	orf19.1854	29
HHO1	40	CNAG_04168	40	orf19.5137.1	42
PMI40	41	CNAG_04312	41	orf19.1390	43
HTA1	42	CNAG_06747	33	orf19.1051	34
HTA1	42	CNAG_06747	33	orf19.6924	35
BUB1	43	CNAG_03184	42	orf19.2678	44
HHT1	44	CNAG_04828	30	orf19.1061	30
HHT1	44	CNAG_06745	31	orf19.1061	30
HHT1	44	CNAG_04828	30	orf19.1853	31
HHT1	44	CNAG_06745	31	orf19.1853	31
HHT1	44	CNAG_04828	30	orf19.6791	32
HHT1	44	CNAG_06745	31	orf19.6791	32
HHT1	44	CNAG_04828	30	orf19.6163	45
HHT1	44	CNAG_06745	31	orf19.6163	45
MYO2	45	CNAG_01200	43	orf19.5015	46
CLB3	46	CNAG_02095	7	orf19.7186	6
CLB3	46	CNAG_02095	7	orf19.3207	47
CDC1	47	CNAG_06647	44	orf19.3083	48
MPH1	48	CNAG_06166	45	orf19.2919	49
PPH3	49	CNAG_00408	46	orf19.4378	50
TOP2	50	CNAG_02447	47	orf19.2873	51
EMP24	51	CNAG_03286	48	orf19.6293	52
UNG1	52	CNAG_00709	49	orf19.7425	53
YCS4	53	CNAG_01959	50	orf19.1883	54
ARP1	54	CNAG_00145	51	orf19.2641	55
PSF3	55	CNAG_04682	52	orf19.7065	56
MGS1	56	CNAG_05393	53	orf19.3601	57
KEL1	57	CNAG_01149	54	orf19.6092	58
RFT1	58	CNAG_03711	55	orf19.516	59
CSE4	59	CNAG_00063	56	orf19.6163	45
RFA1	60	CNAG_01144	57	orf19.2093	60
HSL1	61	CNAG_02675	58	orf19.4308	61
HSL1	61	CNAG_02675	58	orf19.663	62
CDC21	62	CNAG_04692	59	orf19.3549	63
MSH6	63	CNAG_01916	60	orf19.4945	64
MSH6	63	CNAG_02682	61	orf19.4945	64
RFA2	64	CNAG_01316	62	orf19.2267	65
RDH54	65	CNAG_02771	63	orf19.5004	66
RDH54	65	CNAG_02771	63	orf19.5367	67
MCD1	66	CNAG_01023	64	orf19.7634	68
MSH2	67	CNAG_00770	65	orf19.3093	69
PMS1	68	CNAG_07599	66	orf19.1605	70
POL12	69	CNAG_06142	67	orf19.2796	71
MRC1	70	CNAG_03023	68	orf19.658	72
RAD5	71	CNAG_05102	69	orf19.2097	73
RAD5	71	CNAG_06118	70	orf19.2097	73
CTF18	72	CNAG_05374	71	orf19.3239	74
PRI2	73	CNAG_04742	72	orf19.2885	75
SMC3	74	CNAG_01167	73	orf19.262	76
ASF1	75	CNAG_00085	74	orf19.3715	77
TOF1	76	CNAG_07686	75	orf19.4136	78
RLF2	77	CNAG_01573	76	orf19.2739	79
POL30	78	CNAG_06079	77	orf19.4616	80
AXL2	79	CNAG_03308	78	orf19.5292	81
PDS5	80	CNAG_04648	79	orf19.2216	82
SMC6	81	CNAG_01276	80	orf19.6568	83
GIN4	82	CNAG_02675	58	orf19.4308	61
GIN4	82	CNAG_02675	58	orf19.663	62
CTF4	83	CNAG_04662	81	orf19.6247	84
EXO1	84	CNAG_06793	82	orf19.926	85
MIF2	85	CNAG_05391	83	orf19.5551	86
TUB4	86	CNAG_06914	84	orf19.1238	87
RAD54	87	CNAG_02771	63	orf19.5004	66
RAD54	87	CNAG_02771	63	orf19.5367	67
CSM3	88	CNAG_04603	85	orf19.4105	88
HCM1	89	CNAG_03116	86	orf19.4853	89
AUS1	90	CNAG_00869	12	orf19.1313	11
POL3	91	CNAG_02563	87	orf19.5182	90
DIN7	92	CNAG_06793	82	orf19.926	85
KCC4	93	CNAG_02675	58	orf19.4308	61
KCC4	93	CNAG_02675	58	orf19.663	62
CLB6	94	CNAG_02095	7	orf19.7186	6
BDF2	95	CNAG_01897	88	orf19.978	91
MCM6	96	CNAG_03962	89	orf19.2611	92
