# Supplementary material for: Investigating Conservation of the Cell-Cycle-Regulated Transcriptional Program in the Fungal Pathogen, Cryptococcus neoformans
Source: PLoS Genet. 2016 Dec 5;12(12):e1006453. doi: 10.1371/journal.pgen.1006453 (PMC5137879; doi:10.1371/journal.pgen.1006453)
Supplement: S6 Table — S. cerevisiae genes involved in bud formation and growth (154, Excel Tab 1, [50–52]), DNA replication (103, Excel Tab 2, [50,53,54]), and spindle formation, mitosis, and mitotic exit (258, Excel Tab 3, [50,55–58]) were identified and filtered by periodicity (columns 1, 3, 4). The S. cerevisiae periodic cell-cycle gene lists (77 budding, 61 DNA replication, 143 mitosis) were then queried for C. neoformans orthologs in budding (61), S-phase (53), and M-phase (87) genes, along with respective periodicity ranks (columns 5, 7, 8). Gene ordering by peak time of expression from Fig 4 is also shown (columns 2, 6). (XLSX) [file pgen.1006453.s007.xlsx]

## Sheet: Budding_Fig4A-B
S6 Table. Conservation of budding (see TAB 1), S-phase (see TAB 2), and M-phase (see TAB 3) genes.
Scerevisiae_ortholog_ID	Fig4A_order_peaktime	LS_filter	Periodicity_rank	Cneoformans_ortholog_ID	Fig4B_order_Scerevisiae	LS_filter	Periodicity_rank
DBF2	1	Yes	19	CNAG_02194	1	No	283
MYO3	2	Yes	127	CNAG_05172	2	Yes	755
TEM1	3	Yes	227	CNAG_05513	3	Yes	354
CHS2	4	Yes	10	CNAG_06487	4	Yes	133
CHS2	4	Yes	10	CNAG_07499	5	Yes	957
CHS2	4	Yes	10	CNAG_03326	6	No	2194
CHS2	4	Yes	10	CNAG_02217	7	No	3660
HOF1	5	Yes	23	NA	NA	NA	NA
IQG1	6	Yes	74	CNAG_03763	8	Yes	177
CLB2	7	Yes	85	CNAG_02095	9	Yes	278
CLB2	7	Yes	85	CNAG_04575	10	No	874
BUD8	8	Yes	298	NA	NA	NA	NA
SKM1	9	Yes	335	CNAG_07408	11	Yes	1585
SKM1	9	Yes	335	CNAG_05970	12	No	2842
PKC1	10	Yes	457	CNAG_02498	13	No	3461
CDC5	11	Yes	31	CNAG_01907	14	Yes	322
BUD4	12	Yes	57	NA	NA	NA	NA
ACE2	13	Yes	70	NA	NA	NA	NA
MYO1	14	Yes	216	CNAG_06971	15	No	2243
MYO1	14	Yes	216	CNAG_04614	16	No	2598
MYO1	14	Yes	216	CNAG_01536	17	No	2988
SEC6	15	Yes	706	CNAG_01911	18	No	3101
CLB1	16	Yes	37	CNAG_02095	9	Yes	278
CLB1	16	Yes	37	CNAG_04575	10	No	874
MOB1	17	Yes	52	NA	NA	NA	NA
INN1	18	Yes	458	NA	NA	NA	NA
BUD3	19	Yes	36	NA	NA	NA	NA
MSB4	20	Yes	160	NA	NA	NA	NA
CDC12	21	Yes	282	CNAG_01740	19	Yes	522
SEC8	22	Yes	289	CNAG_05518	20	No	4767
CDC3	23	Yes	363	CNAG_05925	21	No	1055
CDC10	24	Yes	463	CNAG_01373	22	Yes	730
HSL7	25	Yes	710	CNAG_02829	23	Yes	1758
RHO3	26	Yes	889	CNAG_04859	24	Yes	532
EXO84	27	Yes	904	CNAG_04339	25	No	4714
SHS1	28	Yes	1102	CNAG_02196	26	Yes	619
SEC10	29	Yes	1106	CNAG_00884	27	No	4614
CDC11	30	Yes	99	CNAG_02196	26	Yes	619
GIC1	31	Yes	240	NA	NA	NA	NA
MNN10	32	Yes	267	NA	NA	NA	NA
MSS4	33	Yes	408	CNAG_00388	28	Yes	1226
SWI6	34	Yes	482	CNAG_01438	29	Yes	326
BOI2	35	Yes	553	CNAG_03434	30	No	5197
ELM1	36	Yes	612	NA	NA	NA	NA
CDC14	37	Yes	672	CNAG_00498	31	Yes	419
DNF1	38	Yes	876	CNAG_00383	32	No	2434
DNF1	38	Yes	876	CNAG_06469	33	No	3645
DNF1	38	Yes	876	CNAG_01278	34	No	4587
MKK2	39	Yes	1141	CNAG_02357	35	No	6072
BOI1	40	Yes	1205	CNAG_03319	36	No	2872
GYP1	41	Yes	1522	CNAG_02605	37	No	6087
MSB2	42	Yes	465	CNAG_04183	38	Yes	3
MSB2	42	Yes	465	CNAG_01421	39	No	3351
MSB2	42	Yes	465	CNAG_05915	40	No	3581
BNI5	43	Yes	47	NA	NA	NA	NA
MYO2	44	Yes	364	CNAG_06971	15	No	2243
MYO2	44	Yes	364	CNAG_01536	17	No	2988
MYO2	44	Yes	364	CNAG_01200	41	Yes	229
PEA2	45	Yes	236	NA	NA	NA	NA
SWE1	46	Yes	250	CNAG_03171	42	No	4940
FKS1	47	Yes	276	CNAG_06508	43	No	2208
FKS1	47	Yes	276	CNAG_01032	44	No	5406
PMT4	48	Yes	503	CNAG_00996	45	No	1766
CDC28	49	Yes	709	CNAG_01664	46	No	1779
BCK1	50	Yes	1031	CNAG_04755	47	No	1381
TOS2	51	Yes	21	NA	NA	NA	NA
HSL1	52	Yes	29	CNAG_02675	48	Yes	749
HSL1	52	Yes	29	CNAG_06552	49	No	2755
PCL1	53	Yes	50	CNAG_03385	50	No	863
CLN2	54	Yes	132	CNAG_06092	51	No	2405
AXL2	55	Yes	171	CNAG_03308	52	Yes	648
AXL2	55	Yes	171	CNAG_03696	53	No	NA
GIN4	56	Yes	221	CNAG_02675	48	Yes	749
GIN4	56	Yes	221	CNAG_06552	49	No	2755
BNI4	57	Yes	299	NA	NA	NA	NA
BUD2	58	Yes	334	NA	NA	NA	NA
SPA2	59	Yes	412	CNAG_07562	54	No	4652
RSR1	60	Yes	444	NA	NA	NA	NA
BUD9	61	Yes	576	NA	NA	NA	NA
CLN1	62	Yes	724	CNAG_06092	51	No	2405
SKG6	63	Yes	851	NA	NA	NA	NA
BEM3	64	Yes	1118	CNAG_04832	55	No	4139
KCC4	65	Yes	79	CNAG_02675	48	Yes	749
KCC4	65	Yes	79	CNAG_06552	49	No	2755
SWI4	66	Yes	173	CNAG_07464	56	No	891
DSE2	67	Yes	561	NA	NA	NA	NA
BEM1	68	Yes	208	CNAG_02670	57	Yes	142
ENT1	69	Yes	556	CNAG_02213	58	No	5951
ROM1	70	Yes	215	CNAG_04119	59	No	6135
FAR1	71	Yes	252	NA	NA	NA	NA
RGA2	72	Yes	396	CNAG_04213	60	No	1831
BUD5	73	Yes	723	NA	NA	NA	NA
CLN3	74	Yes	974	NA	NA	NA	NA
SKT5	75	Yes	1464	CNAG_07636	61	No	1793
EXO70	76	Yes	1590	NA	NA	NA	NA
PFY1	77	Yes	1528	NA	NA	NA	NA
DSE4	NA	No	423	NA	NA	NA	NA
CTS1	NA	No	525	NA	NA	NA	NA
EGT2	NA	No	581	NA	NA	NA	NA
ACT1	NA	No	690	CNAG_00483	NA	No	3743
CYK3	NA	No	744	NA	NA	NA	NA
BNR1	NA	No	988	NA	NA	NA	NA
YPT31	NA	No	1335	CNAG_02367	NA	No	2023
GIC2	NA	No	1392	NA	NA	NA	NA
EDE1	NA	No	1523	CNAG_02568	NA	No	3643
GSC2	NA	No	1524	CNAG_06508	NA	No	2208
MSB1	NA	No	1594	CNAG_00137	NA	No	4724
PCL2	NA	No	1604	NA	NA	NA	NA
SAC6	NA	No	1642	CNAG_04738	NA	No	3586
KIC1	NA	Yes	1697	CNAG_05274	NA	Yes	251
KIC1	NA	Yes	1697	CNAG_03290	NA	Yes	960
KIC1	NA	Yes	1697	CNAG_00405	NA	No	5510
RHO1	NA	No	1728	CNAG_03315	NA	Yes	681
RAX2	NA	No	1786	CNAG_01233	NA	Yes	886
SYP1	NA	Yes	1789	CNAG_07571	NA	No	3287
SLG1	NA	No	1797	CNAG_07736	NA	Yes	144
SLG1	NA	No	1797	CNAG_00699	NA	Yes	406
TPM1	NA	No	1827	CNAG_05701	NA	Yes	1209
RHO4	NA	Yes	1934	NA	NA	NA	NA
TPM2	NA	No	1948	CNAG_05701	NA	Yes	1209
SNC2	NA	No	1972	CNAG_05277	NA	Yes	163
SNC2	NA	No	1972	CNAG_07842	NA	Yes	455
RDI1	NA	No	2003	CNAG_03316	NA	No	4889
CDC42	NA	No	2075	CNAG_05998	NA	Yes	397
CDC42	NA	No	2075	CNAG_05348	NA	No	1781
RGA1	NA	No	2174	CNAG_04213	NA	No	1831
MYO5	NA	No	2205	CNAG_05172	NA	Yes	755
CBK1	NA	No	2252	CNAG_03024	NA	No	4970
CBK1	NA	No	2252	CNAG_03567	NA	No	5390
SLT2	NA	No	2305	CNAG_04514	NA	Yes	195
SLT2	NA	No	2305	CNAG_02511	NA	No	1023
SLT2	NA	No	2305	CNAG_02531	NA	No	3432
SLT2	NA	No	2305	CNAG_04282	NA	No	6176
LRG1	NA	Yes	2395	CNAG_05703	NA	No	2841
RGD1	NA	Yes	2417	CNAG_05838	NA	No	1401
RGD1	NA	Yes	2417	CNAG_07739	NA	No	5409
MLC1	NA	No	2441	CNAG_00808	NA	No	1237
RGD2	NA	No	2551	CNAG_02458	NA	No	3600
NAP1	NA	No	2679	CNAG_02091	NA	No	4732
RHO5	NA	No	2686	NA	NA	NA	NA
ABP140	NA	No	2713	CNAG_04777	NA	No	5774
DNF2	NA	No	2847	CNAG_00383	NA	No	2434
DNF2	NA	No	2847	CNAG_06469	NA	No	3645
DNF2	NA	No	2847	CNAG_01278	NA	No	4587
YPT32	NA	No	2851	CNAG_02367	NA	No	2023
RHO2	NA	No	2889	CNAG_06606	NA	Yes	353
CHS3	NA	No	2969	CNAG_00546	NA	Yes	465
CHS3	NA	No	2969	CNAG_05581	NA	No	1615
CHS3	NA	No	2969	CNAG_03099	NA	No	3663
BEM2	NA	No	3085	NA	NA	NA	NA
SCP1	NA	No	3137	NA	NA	NA	NA
MSB3	NA	No	3193	NA	NA	NA	NA
SNF1	NA	No	3272	CNAG_02675	NA	Yes	749
SNF1	NA	No	3272	CNAG_06552	NA	No	2755
ARP3	NA	No	3287	CNAG_01402	NA	No	4227
SEC2	NA	No	3362	NA	NA	NA	NA
YPT1	NA	No	3465	CNAG_04655	NA	Yes	209
YPT1	NA	No	3465	CNAG_05068	NA	No	3349
MID2	NA	No	3518	NA	NA	NA	NA
MIH1	NA	No	3529	CNAG_01572	NA	Yes	4
BUD7	NA	No	3540	CNAG_03325	NA	No	5232
RAX1	NA	No	3624	CNAG_01371	NA	Yes	1416
CLA4	NA	No	3663	CNAG_07408	NA	Yes	1585
CLA4	NA	No	3663	CNAG_05970	NA	No	2842
SEC15	NA	No	3699	CNAG_00253	NA	No	3955
VRP1	NA	No	3837	CNAG_02201	NA	No	5669
ARP2	NA	No	4104	CNAG_04196	NA	No	4699
MOB2	NA	No	4105	CNAG_05794	NA	No	4400
LEM3	NA	No	4165	NA	NA	NA	NA
MLC2	NA	No	4183	NA	NA	NA	NA
BAG7	NA	No	4384	CNAG_03248	NA	Yes	775
RLM1	NA	No	4522	CNAG_03998	NA	No	5157
PIP2	NA	No	4704	CNAG_02170	NA	Yes	759
PIP2	NA	No	4704	CNAG_05170	NA	No	1007
SEC4	NA	No	4757	CNAG_02817	NA	No	3095
SEC5	NA	No	4800	NA	NA	NA	NA
SAC7	NA	No	4801	CNAG_03248	NA	Yes	775
CDC24	NA	No	4805	CNAG_06019	NA	Yes	200
CDC24	NA	No	4805	CNAG_00547	NA	Yes	1632
CDC24	NA	No	4805	CNAG_04243	NA	No	5317
SEC3	NA	No	4862	CNAG_07938	NA	Yes	617
SEC3	NA	No	4862	CNAG_01476	NA	Yes	814
SEC3	NA	No	4862	CNAG_07453	NA	No	3221
SEC3	NA	No	4862	CNAG_06928	NA	No	4623
SEC3	NA	No	4862	CNAG_02696	NA	No	4828
LAS17	NA	No	4869	CNAG_02029	NA	No	3831
TUS1	NA	No	4948	CNAG_07903	NA	No	1529
STE20	NA	No	4959	CNAG_07408	NA	Yes	1585
STE20	NA	No	4959	CNAG_05970	NA	No	2842
ENT2	NA	No	5023	CNAG_02213	NA	No	5951
MKK1	NA	No	5054	CNAG_02357	NA	No	6072
SEC1	NA	No	5195	CNAG_07800	NA	No	5181
AXL1	NA	No	5259	NA	NA	NA	NA
PHO85	NA	No	5265	CNAG_01664	NA	No	1779
BUD6	NA	No	5272	CNAG_01918	NA	No	5468
ROM2	NA	No	5509	CNAG_04119	NA	No	6135
BNI1	NA	No	5564	CNAG_04815	NA	No	1750
MYO4	NA	No	5717	CNAG_06971	NA	No	2243
MYO4	NA	No	5717	CNAG_01536	NA	No	2988

## Sheet: DNA_Repln_Fig4D-E
Scerevisiae_ortholog_ID	Fig4D_order_peaktime	LS_filter	Periodicity_rank	Cneoformans_ortholog_ID	Fig4E_order_Scerevisiae	LS_filter	Periodicity_rank
MCM7	1	Yes	390	CNAG_05825	1	No	1856
TOP1	2	Yes	726	CNAG_04190	2	No	1345
FKH2	3	Yes	745	CNAG_02566	3	Yes	524
MIP1	4	Yes	679	CNAG_06769	4	No	2726
RFC1	5	Yes	1053	CNAG_07539	5	Yes	600
FKH1	6	Yes	41	CNAG_05861	6	No	1362
MEC3	7	Yes	210	NA	NA	NA	NA
ORC1	8	Yes	328	CNAG_02195	7	No	860
SIR4	9	Yes	475	NA	NA	NA	NA
SET2	10	Yes	1389	CNAG_03188	8	No	4974
HTB2	11	Yes	2	CNAG_06746	9	Yes	161
HTA2	12	Yes	56	CNAG_06747	10	Yes	125
ORC3	13	Yes	801	NA	NA	NA	NA
HHF1	14	Yes	9	CNAG_01648	11	Yes	116
HHF1	14	Yes	9	CNAG_07807	12	Yes	36
HHT1	15	Yes	214	CNAG_04828	13	Yes	5
HHT1	15	Yes	214	CNAG_06745	14	Yes	97
ABF1	16	Yes	430	NA	NA	NA	NA
RFA3	17	Yes	186	NA	NA	NA	NA
POL2	18	Yes	272	CNAG_02654	15	No	1056
CAC2	19	Yes	506	CNAG_00718	16	No	3612
CDC28	20	Yes	709	CNAG_01664	17	No	1779
PSF3	21	Yes	754	CNAG_04682	18	Yes	1071
RFA1	22	Yes	28	CNAG_01144	19	Yes	171
RFA2	23	Yes	67	CNAG_01316	20	Yes	351
CDC9	24	Yes	92	CNAG_00566	21	No	4547
CDC9	24	Yes	92	CNAG_04278	22	No	2164
POL1	25	Yes	101	CNAG_06607	23	No	612
CDC45	26	Yes	108	CNAG_02406	24	Yes	1110
POL12	27	Yes	110	CNAG_06142	25	Yes	740
MRC1	28	Yes	111	CNAG_03023	26	Yes	708
RAD27	29	Yes	137	CNAG_00991	27	Yes	197
RAD53	30	Yes	140	CNAG_05216	28	No	2402
PRI2	31	Yes	141	CNAG_04742	29	Yes	819
ASF1	32	Yes	147	CNAG_00085	30	Yes	503
TOF1	33	Yes	161	CNAG_07686	31	Yes	361
RLF2	34	Yes	164	CNAG_01573	32	Yes	415
SLD2	35	Yes	165	NA	NA	NA	NA
POL30	36	Yes	170	CNAG_06079	33	Yes	613
DPB2	37	Yes	175	CNAG_06634	34	No	1491
PRI1	38	Yes	223	CNAG_02385	35	No	1214
CTF4	39	Yes	249	CNAG_04662	36	Yes	291
SPT16	40	Yes	265	CNAG_01726	37	Yes	911
RNR1	41	Yes	301	CNAG_02208	38	No	934
CLB5	42	Yes	316	NA	NA	NA	NA
CSM3	43	Yes	373	CNAG_04603	39	Yes	827
RIF1	44	Yes	425	NA	NA	NA	NA
SLD5	45	Yes	453	CNAG_03356	40	Yes	1672
POL32	46	Yes	488	NA	NA	NA	NA
POL31	47	Yes	544	CNAG_06725	41	No	2424
RAD17	48	Yes	590	NA	NA	NA	NA
LCD1	49	Yes	659	NA	NA	NA	NA
POL3	50	Yes	740	CNAG_02563	42	Yes	262
CDC7	51	Yes	796	CNAG_00636	43	No	3822
RFC4	52	Yes	814	CNAG_03332	44	No	2997
PSF1	53	Yes	1016	CNAG_03374	45	Yes	303
HIR2	54	Yes	1287	NA	NA	NA	NA
MCM2	55	Yes	51	CNAG_03341	46	No	2081
MCM4	56	Yes	183	CNAG_06182	47	No	1851
CLB6	57	Yes	273	CNAG_02095	48	Yes	278
CLB6	57	Yes	273	CNAG_04575	49	No	874
MCM6	58	Yes	626	CNAG_03962	50	Yes	972
CHL1	59	Yes	879	CNAG_04026	51	Yes	1181
MCM3	60	Yes	26	CNAG_00099	52	No	1627
MCM5	61	Yes	39	CNAG_04052	53	No	2090
POB3	NA	No	1048	CNAG_05661	NA	Yes	179
RNR2	NA	No	1330	CNAG_01915	NA	Yes	53
RNR2	NA	No	1330	CNAG_02663	NA	No	2532
RAD1	NA	No	1338	CNAG_05531	NA	No	3783
MSI1	NA	Yes	1626	NA	NA	NA	NA
RFC5	NA	Yes	1682	CNAG_03956	NA	Yes	432
CDC6	NA	No	1696	CNAG_02195	NA	No	860
RFC3	NA	Yes	1845	CNAG_06333	NA	Yes	1072
ORC6	NA	No	1927	NA	NA	NA	NA
ORC2	NA	Yes	2030	CNAG_07162	NA	No	4960
ORC4	NA	No	2091	CNAG_06183	NA	Yes	1167
SIR3	NA	Yes	2100	NA	NA	NA	NA
DPB3	NA	No	2214	CNAG_03203	NA	Yes	885
TAH11	NA	No	2451	NA	NA	NA	NA
RAD24	NA	No	2714	CNAG_03932	NA	No	5869
PSF2	NA	Yes	2771	CNAG_02884	NA	Yes	607
DPB11	NA	No	2792	CNAG_03659	NA	No	2152
SLD7	NA	No	2845	NA	NA	NA	NA
HIR1	NA	No	3111	CNAG_04158	NA	No	3120
TEL1	NA	No	3265	CNAG_01904	NA	No	5624
DDC1	NA	No	3460	NA	NA	NA	NA
RNR3	NA	Yes	3516	CNAG_02208	NA	No	934
MIH1	NA	No	3529	CNAG_01572	NA	Yes	4
SIR2	NA	No	3595	CNAG_04866	NA	No	1087
DNA2	NA	No	3615	CNAG_02138	NA	No	1287
REV3	NA	No	3682	CNAG_07483	NA	No	3986
RAD9	NA	Yes	3752	NA	NA	NA	NA
DPB4	NA	No	3917	CNAG_07904	NA	Yes	1667
NOC3	NA	No	3947	CNAG_04298	NA	No	4515
SLD3	NA	No	4148	NA	NA	NA	NA
CRT10	NA	No	4149	NA	NA	NA	NA
DBF4	NA	No	4270	CNAG_06434	NA	Yes	1034
REV7	NA	No	4355	NA	NA	NA	NA
RIM1	NA	No	4430	NA	NA	NA	NA
ORC5	NA	No	4875	CNAG_00310	NA	Yes	703
RFC2	NA	No	5323	CNAG_05409	NA	Yes	586
RPD3	NA	No	5403	CNAG_01699	NA	No	2115
RPD3	NA	No	5403	CNAG_05276	NA	Yes	2186
RPD3	NA	No	5403	CNAG_05690	NA	No	1674
CHK1	NA	No	5434	CNAG_00721	NA	No	4130
CHK1	NA	No	5434	CNAG_03167	NA	Yes	210
MEC1	NA	No	5524	CNAG_02233	NA	No	4322
RAD3	NA	No	5614	CNAG_00572	NA	No	5716
RAD30	NA	No	5655	CNAG_02171	NA	Yes	527
RNR4	NA	No	5672	NA	NA	NA	NA
MCM10	NA	No	5860	NA	NA	NA	NA

## Sheet: Mitosis_Spindle_Fig4G-H
Scerevisiae_ortholog_ID	Fig4G_order_peaktime	LS_filter	Periodicity_rank	Cneoformans_ortholog_ID	Fig4H_order_Scerevisiae	LS_filter	Periodicity_rank
DBF2	1	Yes	19	CNAG_02194	1	No	283
SPO12	2	Yes	33	NA	NA	NA	NA
ASH1	3	Yes	146	NA	NA	NA	NA
TEM1	4	Yes	227	CNAG_05513	2	Yes	354
MCM22	5	Yes	1264	NA	NA	NA	NA
CHS2	6	Yes	10	CNAG_02217	3	No	3660
CHS2	6	Yes	10	CNAG_03326	4	No	2194
CHS2	6	Yes	10	CNAG_06487	5	Yes	133
CHS2	6	Yes	10	CNAG_07499	6	Yes	957
HOF1	7	Yes	23	NA	NA	NA	NA
CDC20	8	Yes	25	CNAG_03191	7	Yes	1357
CDC20	8	Yes	25	CNAG_07756	8	Yes	300
IQG1	9	Yes	74	CNAG_03763	9	Yes	177
CLB2	10	Yes	85	CNAG_02095	10	Yes	278
CLB2	10	Yes	85	CNAG_04575	11	No	874
NDL1	11	Yes	193	NA	NA	NA	NA
SWI5	12	Yes	15	NA	NA	NA	NA
CDC5	13	Yes	31	CNAG_01907	12	Yes	322
ACE2	14	Yes	70	NA	NA	NA	NA
MYO1	15	Yes	216	CNAG_01536	13	No	2988
MYO1	15	Yes	216	CNAG_04614	14	No	2598
MYO1	15	Yes	216	CNAG_06971	15	No	2243
SCW4	16	Yes	333	NA	NA	NA	NA
DYN1	17	Yes	582	CNAG_05894	16	No	1691
APC1	18	Yes	1110	CNAG_02183	17	Yes	436
ALK1	19	Yes	12	NA	NA	NA	NA
CLB1	20	Yes	37	CNAG_02095	10	Yes	278
CLB1	20	Yes	37	CNAG_04575	11	No	874
NUF2	21	Yes	43	CNAG_00680	18	No	1062
MOB1	22	Yes	52	NA	NA	NA	NA
ASE1	23	Yes	66	CNAG_01468	19	No	4513
KIP2	24	Yes	138	CNAG_06335	20	Yes	80
CSM1	25	Yes	218	NA	NA	NA	NA
DBF20	26	Yes	332	CNAG_02194	1	No	283
INN1	27	Yes	458	NA	NA	NA	NA
FKH2	28	Yes	745	CNAG_02566	21	Yes	524
IML3	29	Yes	1504	NA	NA	NA	NA
DYN3	30	Yes	121	NA	NA	NA	NA
ESP1	31	Yes	172	CNAG_07463	22	No	958
FIN1	32	Yes	197	NA	NA	NA	NA
BUB2	33	Yes	239	CNAG_05406	23	Yes	95
YCG1	34	Yes	281	CNAG_00681	24	Yes	329
ASK1	35	Yes	376	CNAG_06599	25	No	2586
NUM1	36	Yes	392	NA	NA	NA	NA
DAM1	37	Yes	393	CNAG_02291	26	Yes	194
GLC7	38	Yes	514	CNAG_03706	27	No	4148
SMC4	39	Yes	657	CNAG_07627	28	Yes	315
DMA2	40	Yes	764	CNAG_03376	29	No	4719
CSE1	41	Yes	775	CNAG_04307	30	No	2647
CSE1	41	Yes	775	CNAG_07598	31	No	2979
OKP1	42	Yes	787	NA	NA	NA	NA
BRN1	43	Yes	1004	CNAG_02793	32	Yes	1032
BRN1	43	Yes	1004	CNAG_04936	33	Yes	87
SGO1	44	Yes	18	NA	NA	NA	NA
FKH1	45	Yes	41	CNAG_05861	34	No	1362
STU2	46	Yes	44	CNAG_03368	35	Yes	88
TOF2	47	Yes	98	NA	NA	NA	NA
SPC110	48	Yes	112	NA	NA	NA	NA
DSN1	49	Yes	159	NA	NA	NA	NA
KIP3	50	Yes	162	CNAG_00172	36	Yes	414
KIP3	50	Yes	162	CNAG_00682	37	No	3985
KAR9	51	Yes	207	NA	NA	NA	NA
MAD3	52	Yes	213	NA	NA	NA	NA
VIK1	53	Yes	304	NA	NA	NA	NA
TID3	54	Yes	309	CNAG_07635	38	Yes	593
CLB4	55	Yes	353	CNAG_02095	10	Yes	278
CLB4	55	Yes	353	CNAG_04575	11	No	874
KIN4	56	Yes	388	CNAG_05558	39	No	1712
MSS4	57	Yes	408	CNAG_00388	40	Yes	1226
SHE1	58	Yes	474	NA	NA	NA	NA
BFA1	59	Yes	490	NA	NA	NA	NA
MPS1	60	Yes	560	CNAG_06697	41	No	1918
ELM1	61	Yes	612	NA	NA	NA	NA
CHL4	62	Yes	641	NA	NA	NA	NA
CDC14	63	Yes	672	CNAG_00498	42	Yes	419
NDC1	64	Yes	780	NA	NA	NA	NA
SMC2	65	Yes	794	CNAG_03148	43	Yes	457
CDC23	66	Yes	1043	CNAG_02963	44	Yes	9
SPC24	67	Yes	1105	CNAG_00423	45	Yes	344
SPC98	68	Yes	13	CNAG_01566	46	Yes	410
SIM1	69	Yes	60	NA	NA	NA	NA
CIN8	70	Yes	88	NA	NA	NA	NA
KIP1	71	Yes	93	CNAG_03453	47	Yes	312
CBF2	72	Yes	144	NA	NA	NA	NA
TUB2	73	Yes	145	CNAG_01840	48	No	2603
TUB2	73	Yes	145	CNAG_04948	49	Yes	375
ALK2	74	Yes	263	CNAG_01333	50	Yes	155
GAS1	75	Yes	269	CNAG_06501	51	Yes	307
NUD1	76	Yes	421	CNAG_02721	52	Yes	205
NDD1	77	Yes	431	NA	NA	NA	NA
UBC9	78	Yes	480	NA	NA	NA	NA
DAD3	79	Yes	563	CNAG_03835	53	No	4661
PDS1	80	Yes	6	NA	NA	NA	NA
SPC34	81	Yes	71	NA	NA	NA	NA
BUB1	82	Yes	119	CNAG_03184	54	Yes	65
BIM1	83	Yes	344	CNAG_03993	55	Yes	106
MYO2	84	Yes	364	CNAG_01200	56	Yes	229
MYO2	84	Yes	364	CNAG_01536	13	No	2988
MYO2	84	Yes	364	CNAG_06971	15	No	2243
CLB3	85	Yes	419	CNAG_02095	10	Yes	278
CLB3	85	Yes	419	CNAG_04575	11	No	874
PAC11	86	Yes	533	NA	NA	NA	NA
SPC97	87	Yes	593	CNAG_00300	57	No	712
SFI1	88	Yes	628	NA	NA	NA	NA
NNF1	89	Yes	878	NA	NA	NA	NA
DUO1	90	Yes	1065	NA	NA	NA	NA
SPC105	91	Yes	89	CNAG_06087	58	Yes	17
TOP2	92	Yes	181	CNAG_00377	59	No	4103
TOP2	92	Yes	181	CNAG_02447	60	Yes	692
SWE1	93	Yes	250	CNAG_03171	61	No	4940
FKS1	94	Yes	276	CNAG_01032	62	No	5406
FKS1	94	Yes	276	CNAG_06508	63	No	2208
YCS4	95	Yes	495	CNAG_01959	64	Yes	697
ARP1	96	Yes	636	CNAG_00145	65	Yes	763
CDC28	97	Yes	709	CNAG_01664	66	No	1779
STU1	98	Yes	821	NA	NA	NA	NA
KEL1	99	Yes	915	CNAG_01149	67	Yes	417
KEL1	99	Yes	915	CNAG_03550	68	No	3455
MTW1	100	Yes	921	NA	NA	NA	NA
MPS2	101	Yes	1081	NA	NA	NA	NA
CSE4	102	Yes	1289	CNAG_00063	69	Yes	137
MCD1	103	Yes	81	CNAG_01023	70	Yes	340
MRC1	104	Yes	111	CNAG_03023	71	Yes	708
CTF18	105	Yes	125	CNAG_05374	72	Yes	715
SMC3	106	Yes	142	CNAG_01167	73	Yes	1223
IRR1	107	Yes	152	NA	NA	NA	NA
TOF1	108	Yes	161	CNAG_07686	74	Yes	361
ECO1	109	Yes	182	CNAG_01656	75	Yes	99
PDS5	110	Yes	192	CNAG_04648	76	Yes	247
SMC1	111	Yes	230	CNAG_03767	77	No	1589
CTF4	112	Yes	249	CNAG_04662	78	Yes	291
SPC42	113	Yes	255	NA	NA	NA	NA
MIF2	114	Yes	285	CNAG_05391	79	Yes	37
SPC29	115	Yes	286	NA	NA	NA	NA
ACM1	116	Yes	290	NA	NA	NA	NA
TUB4	117	Yes	293	CNAG_06914	80	Yes	470
SLK19	118	Yes	305	NA	NA	NA	NA
CLB5	119	Yes	316	NA	NA	NA	NA
CSM3	120	Yes	373	CNAG_04603	81	Yes	827
CTF3	121	Yes	566	NA	NA	NA	NA
BUD9	122	Yes	576	NA	NA	NA	NA
KEL2	123	Yes	663	NA	NA	NA	NA
IPL1	124	Yes	678	CNAG_01285	82	Yes	83
BUB3	125	Yes	712	NA	NA	NA	NA
ZDS2	126	Yes	728	NA	NA	NA	NA
CDC26	127	Yes	757	NA	NA	NA	NA
NBP1	128	Yes	820	CNAG_01064	83	No	2607
BBP1	129	Yes	834	NA	NA	NA	NA
CNM67	130	Yes	1008	NA	NA	NA	NA
RRD2	131	Yes	671	CNAG_02584	84	No	1133
RRD2	131	Yes	671	CNAG_05505	85	No	2429
CHL1	132	Yes	879	CNAG_04026	86	Yes	1181
DSE2	133	Yes	561	NA	NA	NA	NA
AMN1	134	Yes	244	NA	NA	NA	NA
SMY1	135	Yes	323	NA	NA	NA	NA
NIS1	136	Yes	339	NA	NA	NA	NA
CWP1	137	Yes	521	NA	NA	NA	NA
NUR1	138	Yes	538	NA	NA	NA	NA
YBP2	139	Yes	1272	NA	NA	NA	NA
SCW11	140	Yes	454	NA	NA	NA	NA
UTH1	141	Yes	691	NA	NA	NA	NA
APC9	142	Yes	1319	NA	NA	NA	NA
CMD1	143	Yes	1411	CNAG_01557	87	No	3551
DSE4	NA	No	423	NA	NA	NA	NA
DSE1	NA	No	504	NA	NA	NA	NA
CTS1	NA	No	525	NA	NA	NA	NA
CHS1	NA	No	532	CNAG_02217	NA	No	3660
CHS1	NA	No	532	CNAG_03326	NA	No	2194
CHS1	NA	No	532	CNAG_06487	NA	Yes	133
CHS1	NA	No	532	CNAG_07499	NA	Yes	957
DSE3	NA	No	579	NA	NA	NA	NA
EGT2	NA	No	581	NA	NA	NA	NA
ACT1	NA	No	690	CNAG_00483	NA	No	3743
CYK3	NA	No	744	NA	NA	NA	NA
SCW10	NA	No	1006	NA	NA	NA	NA
CDC16	NA	No	1039	CNAG_02154	NA	Yes	34
LTE1	NA	No	1090	NA	NA	NA	NA
NKP1	NA	No	1119	NA	NA	NA	NA
SCC2	NA	No	1153	CNAG_00545	NA	No	2655
DAD2	NA	No	1222	NA	NA	NA	NA
SLI15	NA	No	1347	NA	NA	NA	NA
CIK1	NA	No	1438	NA	NA	NA	NA
CTF13	NA	No	1460	NA	NA	NA	NA
NET1	NA	No	1573	NA	NA	NA	NA
KAR3	NA	No	1592	CNAG_05752	NA	Yes	62
RAD23	NA	No	1632	CNAG_00772	NA	No	3864
MPS3	NA	No	1691	NA	NA	NA	NA
KIC1	NA	Yes	1697	CNAG_00405	NA	No	5510
KIC1	NA	Yes	1697	CNAG_03290	NA	Yes	960
KIC1	NA	Yes	1697	CNAG_05274	NA	Yes	251
RHO1	NA	No	1728	CNAG_03315	NA	Yes	681
TAO3	NA	Yes	1762	CNAG_03622	NA	No	2644
PPH21	NA	No	1821	CNAG_02177	NA	No	4955
CNN1	NA	Yes	1834	NA	NA	NA	NA
LRS4	NA	Yes	1896	NA	NA	NA	NA
CDC55	NA	Yes	1926	CNAG_06696	NA	No	4124
CBF1	NA	No	1939	CNAG_01317	NA	No	5979
KAR1	NA	No	1992	NA	NA	NA	NA
KRE28	NA	No	1997	NA	NA	NA	NA
CDC48	NA	No	2037	CNAG_04851	NA	No	2738
DAD1	NA	No	2043	CNAG_02082	NA	Yes	743
JNM1	NA	No	2063	CNAG_03032	NA	No	5241
DAD4	NA	Yes	2089	CNAG_01736	NA	No	4248
IBD2	NA	No	2109	NA	NA	NA	NA
SUN4	NA	No	2224	NA	NA	NA	NA
CDH1	NA	No	2241	CNAG_03191	NA	Yes	1357
CDH1	NA	No	2241	CNAG_07756	NA	Yes	300
AME1	NA	No	2243	NA	NA	NA	NA
CBK1	NA	No	2252	CNAG_03024	NA	No	4970
CBK1	NA	No	2252	CNAG_03567	NA	No	5390
HOS1	NA	Yes	2256	NA	NA	NA	NA
LRG1	NA	Yes	2395	CNAG_05703	NA	No	2841
RPT4	NA	No	2429	CNAG_04906	NA	No	5223
MLC1	NA	No	2441	CNAG_00808	NA	No	1237
MCM21	NA	Yes	2444	NA	NA	NA	NA
NSL1	NA	No	2496	NA	NA	NA	NA
APC4	NA	Yes	2578	NA	NA	NA	NA
MCM1	NA	No	2591	CNAG_07924	NA	Yes	63
PPH22	NA	No	2700	CNAG_02177	NA	No	4955
RTS1	NA	No	2717	CNAG_05634	NA	Yes	1914
DYN2	NA	No	2757	NA	NA	NA	NA
SSD1	NA	No	2798	CNAG_03345	NA	No	3518
CTF19	NA	Yes	2852	NA	NA	NA	NA
MAD1	NA	No	2864	CNAG_04165	NA	No	5855
MAD1	NA	No	2864	CNAG_04824	NA	Yes	270
APC2	NA	Yes	2922	CNAG_06510	NA	Yes	336
SPC25	NA	No	2961	NA	NA	NA	NA
CHS3	NA	No	2969	CNAG_00546	NA	Yes	465
CHS3	NA	No	2969	CNAG_03099	NA	No	3663
CHS3	NA	No	2969	CNAG_05581	NA	No	1615
TOS1	NA	No	2998	NA	NA	NA	NA
NCA3	NA	No	3003	NA	NA	NA	NA
SOG2	NA	No	3087	CNAG_03918	NA	No	5901
POM34	NA	No	3149	NA	NA	NA	NA
PSH1	NA	No	3159	NA	NA	NA	NA
SKP1	NA	No	3208	CNAG_00829	NA	No	3398
CDC31	NA	No	3220	CNAG_05655	NA	Yes	884
DMA1	NA	No	3349	CNAG_03376	NA	No	4719
MAD2	NA	No	3404	CNAG_01638	NA	Yes	212
POM152	NA	No	3443	CNAG_01510	NA	No	1288
SCC4	NA	Yes	3457	NA	NA	NA	NA
NUP157	NA	No	3481	CNAG_01000	NA	No	2562
FOB1	NA	No	3488	NA	NA	NA	NA
MIH1	NA	No	3529	CNAG_01572	NA	Yes	4
MND2	NA	Yes	3567	NA	NA	NA	NA
IRC15	NA	No	3589	NA	NA	NA	NA
SIR2	NA	No	3595	CNAG_04866	NA	No	1087
YOL086W-A	NA	No	3625	NA	NA	NA	NA
CLA4	NA	No	3663	CNAG_05970	NA	No	2842
CLA4	NA	No	3663	CNAG_07408	NA	Yes	1585
SPC19	NA	No	3687	CNAG_01325	NA	Yes	575
HYM1	NA	No	3735	CNAG_03305	NA	Yes	41
LDB18	NA	No	3820	NA	NA	NA	NA
NKP2	NA	No	3874	NA	NA	NA	NA
MCM16	NA	No	3933	NA	NA	NA	NA
RRD1	NA	No	3958	CNAG_02584	NA	No	1133
RRD1	NA	No	3958	CNAG_05505	NA	No	2429
BIR1	NA	No	4103	NA	NA	NA	NA
MOB2	NA	No	4105	CNAG_05794	NA	No	4400
MLC2	NA	No	4183	NA	NA	NA	NA
ZDS1	NA	No	4333	NA	NA	NA	NA
ARP10	NA	No	4565	NA	NA	NA	NA
BIK1	NA	Yes	4575	NA	NA	NA	NA
CDC15	NA	No	4662	CNAG_06845	NA	No	5594
CEP3	NA	No	4669	CNAG_06276	NA	No	4757
SWM1	NA	No	4709	NA	NA	NA	NA
SPC72	NA	No	4786	NA	NA	NA	NA
SEC3	NA	No	4862	CNAG_01476	NA	Yes	814
SEC3	NA	No	4862	CNAG_02696	NA	No	4828
SEC3	NA	No	4862	CNAG_06928	NA	No	4623
SEC3	NA	No	4862	CNAG_07453	NA	No	3221
SEC3	NA	No	4862	CNAG_07938	NA	Yes	617
TUS1	NA	No	4948	CNAG_07903	NA	No	1529
CDC27	NA	No	5094	CNAG_00320	NA	Yes	68
CDC27	NA	No	5094	CNAG_01976	NA	No	4919
TPD3	NA	No	5109	CNAG_07914	NA	No	1724
DOC1	NA	No	5192	CNAG_05743	NA	No	2711
RAD61	NA	No	5243	NA	NA	NA	NA
YDR374W-A	NA	No	5244	NA	NA	NA	NA
APC5	NA	No	5258	CNAG_01633	NA	Yes	128
BUD6	NA	No	5272	CNAG_01918	NA	No	5468
APC11	NA	No	5369	CNAG_00437	NA	Yes	241
RPD3	NA	No	5403	CNAG_01699	NA	No	2115
RPD3	NA	No	5403	CNAG_05276	NA	Yes	2186
RPD3	NA	No	5403	CNAG_05690	NA	No	1674
YDL160C-A	NA	No	5412	NA	NA	NA	NA
ROM2	NA	No	5509	CNAG_04119	NA	No	6135
KAP104	NA	No	5522	CNAG_02457	NA	No	5010
HSK3	NA	No	5544	NA	NA	NA	NA
BNI1	NA	No	5564	CNAG_04815	NA	No	1750
PAC1	NA	No	5656	CNAG_07440	NA	No	5011
CRM1	NA	No	5687	CNAG_03418	NA	No	3443
MYO4	NA	No	5717	CNAG_01536	NA	No	2988
MYO4	NA	No	5717	CNAG_06971	NA	No	2243
DSK2	NA	No	5767	CNAG_03598	NA	No	1504
SCM3	NA	No	5785	CNAG_02218	NA	Yes	945
NBL1	NA	No	5816	NA	NA	NA	NA
NIP100	NA	No	5856	CNAG_01051	NA	Yes	1480
