# Supplementary material for: Investigating Conservation of the Cell-Cycle-Regulated Transcriptional Program in the Fungal Pathogen, Cryptococcus neoformans
Source: PLoS Genet. 2016 Dec 5;12(12):e1006453. doi: 10.1371/journal.pgen.1006453 (PMC5137879; doi:10.1371/journal.pgen.1006453)
Supplement: S7 Table — A list of 178 C. neoformans TFs was taken from Jung and colleagues (column 1) [32], and 3 TFs were added manually (WHI5/CNAG_05591, FKH2/CNAG_02566, SWI4/CNAG_07464). Periodicity ranks are shown (columns 3, 4). The 74 S. cerevisiae orthologs and periodicity rankings are also shown (columns 5–7). Cells highlighted in green represent known cell-cycle network TFs in S. cerevisiae. Gene ordering by peak time of expression from Fig 5 is also shown (column 2). (XLSX) [file pgen.1006453.s008.xlsx]

## Sheet: Sheet1
S7 Table. Identification of novel periodic TFs in C. neoformans.
Cneoformans_TF_ID	Fig5A_order_peaktime	LS_filter	Periodicity_rank	Scerevisiae_ortholog_ID	LS_filter	Periodicity_rank
CNAG_05153	1	Yes	85	NA	NA	NA
CNAG_06283	2	Yes	920	REB1	Yes	805
CNAG_06283	2	Yes	920	YDR026C	No	3385
CNAG_04583	3	Yes	928	ITC1	No	2526
CNAG_01626	4	Yes	980	ADA2	Yes	614
CNAG_04226	5	Yes	1082	SNU66	No	5721
CNAG_00239	6	Yes	1142	YAP1	No	5026
CNAG_01431	7	Yes	1474	NA	NA	NA
CNAG_01708	8	Yes	1516	NA	NA	NA
CNAG_04630	9	Yes	869	NA	NA	NA
CNAG_07460	10	Yes	968	HSF1	No	5805
CNAG_04864	11	Yes	1005	NA	NA	NA
CNAG_00031	12	Yes	543	NA	NA	NA
CNAG_03261	13	Yes	610	NA	NA	NA
CNAG_00514	14	Yes	887	DAL80	No	NA
CNAG_03212	15	Yes	33	NA	NA	NA
CNAG_06483	16	Yes	342	NA	NA	NA
CNAG_05186	17	Yes	370	RAP1	Yes	251
CNAG_06818	18	Yes	583	NA	NA	NA
CNAG_07940	19	Yes	649	NA	NA	NA
CNAG_04398	20	Yes	872	ARO80	No	2185
CNAG_02723	21	Yes	989	NA	NA	NA
CNAG_00460	22	Yes	1109	NA	NA	NA
CNAG_02322	23	Yes	1291	NA	NA	NA
CNAG_00896	24	Yes	147	NA	NA	NA
CNAG_01014	25	Yes	646	NA	NA	NA
CNAG_04090	26	Yes	56	SKO1	No	5285
CNAG_01973	27	Yes	259	USV1	No	5159
CNAG_04176	28	Yes	875	HSF1	No	5805
CNAG_05112	29	Yes	909	NA	NA	NA
CNAG_03018	30	Yes	1113	NA	NA	NA
CNAG_05591	NA	Yes	23	WHI5	No	1893
CNAG_07924	NA	Yes	63	MCM1	No	2591
CNAG_05176	NA	Yes	223	YHP1	Yes	196
CNAG_03116	NA	Yes	323	HCM1	Yes	386
CNAG_01438	NA	Yes	326	SWI6	Yes	482
CNAG_02566	NA	Yes	524	FKH2	Yes	745
CNAG_05934	NA	No	781	FHL1	Yes	497
CNAG_05940	NA	No	856	NA	NA	NA
CNAG_04807	NA	No	859	NA	NA	NA
CNAG_07464	NA	No	891	SWI4	Yes	173
CNAG_07464	NA	No	891	MBP1	Yes	792
CNAG_03336	NA	No	901	YLR278C	No	3204
CNAG_02877	NA	No	967	NA	NA	NA
CNAG_05170	NA	No	1007	PIP2	No	4704
CNAG_04023	NA	No	1046	NA	NA	NA
CNAG_06327	NA	No	1134	MIG1	No	1250
CNAG_05019	NA	No	1187	NA	NA	NA
CNAG_04804	NA	No	1243	NA	NA	NA
CNAG_05311	NA	No	1249	NA	NA	NA
CNAG_05861	NA	No	1362	FKH1	Yes	41
CNAG_03115	NA	No	1553	UPC2	No	3999
CNAG_02671	NA	No	1611	CEF1	Yes	5314
CNAG_03914	NA	No	1621	NA	NA	NA
CNAG_01069	NA	Yes	1626	NA	NA	NA
CNAG_03790	NA	No	1666	NA	NA	NA
CNAG_05222	NA	No	1733	NRG1	No	5883
CNAG_06156	NA	No	1822	NA	NA	NA
CNAG_06425	NA	No	1825	PPR1	No	5597
CNAG_04600	NA	No	1967	TOP3	Yes	1067
CNAG_03279	NA	No	1988	NA	NA	NA
CNAG_05420	NA	No	2167	RGM1	No	3856
CNAG_05420	NA	No	2167	USV1	No	5159
CNAG_00559	NA	No	2207	NA	NA	NA
CNAG_02698	NA	No	2280	NA	NA	NA
CNAG_03710	NA	No	2510	ECM22	No	4901
CNAG_02364	NA	No	2535	NA	NA	NA
CNAG_02700	NA	No	2645	NA	NA	NA
CNAG_02774	NA	No	2671	NA	NA	NA
CNAG_06134	NA	No	2756	NA	NA	NA
CNAG_03229	NA	No	2775	YOX1	Yes	314
CNAG_01173	NA	No	2816	NA	NA	NA
CNAG_02435	NA	No	2830	NA	NA	NA
CNAG_04586	NA	No	2860	YHP1	Yes	196
CNAG_02476	NA	No	2888	YRM1	No	3745
CNAG_07724	NA	No	2950	CUP2	No	1833
CNAG_04908	NA	No	2951	NA	NA	NA
CNAG_04353	NA	No	3060	NA	NA	NA
CNAG_05380	NA	No	3136	NA	NA	NA
CNAG_00018	NA	No	3137	GAL4	Yes	1447
CNAG_00841	NA	No	3218	NA	NA	NA
CNAG_00828	NA	No	3292	NA	NA	NA
CNAG_03409	NA	No	3315	SKN7	No	5339
CNAG_04895	NA	No	3336	NA	NA	NA
CNAG_04352	NA	No	3419	NA	NA	NA
CNAG_04036	NA	No	3427	NA	NA	NA
CNAG_04798	NA	No	3462	NA	NA	NA
CNAG_00883	NA	No	3500	NA	NA	NA
CNAG_02134	NA	No	3549	RSC8	No	5372
CNAG_02134	NA	No	3549	SWI3	Yes	2354
CNAG_03129	NA	No	3573	PZF1	No	912
CNAG_06223	NA	No	3594	SIZ1	No	4768
CNAG_04345	NA	No	3616	ARO80	No	2185
CNAG_06097	NA	No	3648	NA	NA	NA
CNAG_04012	NA	No	3664	NA	NA	NA
CNAG_05642	NA	No	3698	NA	NA	NA
CNAG_00039	NA	No	3713	NA	NA	NA
CNAG_05535	NA	No	3714	FHL1	Yes	497
CNAG_02305	NA	No	3744	NA	NA	NA
CNAG_03431	NA	No	3754	NA	NA	NA
CNAG_03366	NA	No	3767	NA	NA	NA
CNAG_04130	NA	No	3780	NA	NA	NA
CNAG_03768	NA	No	3856	NA	NA	NA
CNAG_02555	NA	No	3894	NA	NA	NA
CNAG_04637	NA	No	3960	MBF1	No	4863
CNAG_00670	NA	No	3974	MAL33	No	1955
CNAG_04774	NA	No	3991	OAF3	No	4637
CNAG_00193	NA	No	3993	GAT1	Yes	231
CNAG_00332	NA	No	4005	SIP4	No	5488
CNAG_01551	NA	No	4032	NA	NA	NA
CNAG_03527	NA	No	4033	YDR266C	No	2527
CNAG_00156	NA	No	4034	CRZ1	No	2738
CNAG_04588	NA	No	4158	ERT1	No	5724
CNAG_06252	NA	No	4175	NA	NA	NA
CNAG_00791	NA	No	4193	NA	NA	NA
CNAG_04594	NA	No	4223	NA	NA	NA
CNAG_04841	NA	No	4316	NA	NA	NA
CNAG_07011	NA	No	4337	NA	NA	NA
CNAG_04263	NA	No	4346	NA	NA	NA
CNAG_00068	NA	No	4408	NA	NA	NA
CNAG_02936	NA	No	4416	CDC39	No	5806
CNAG_07797	NA	No	4433	YKL070W	No	NA
CNAG_02603	NA	No	4485	ADR1	No	2996
CNAG_05255	NA	No	4741	NA	NA	NA
CNAG_06276	NA	No	4757	CEP3	No	4669
CNAG_03826	NA	No	4775	ESA1	No	1194
CNAG_03826	NA	No	4775	SAS3	Yes	926
CNAG_03059	NA	No	4819	YJL206C	No	4826
CNAG_02516	NA	No	4821	NA	NA	NA
CNAG_05436	NA	No	4832	NA	NA	NA
CNAG_06751	NA	No	4979	NA	NA	NA
CNAG_06871	NA	No	5146	NA	NA	NA
CNAG_03998	NA	No	5157	RLM1	No	4522
CNAG_07922	NA	No	5173	STB5	Yes	375
CNAG_03086	NA	No	5212	NA	NA	NA
CNAG_04836	NA	No	5235	NA	NA	NA
CNAG_07506	NA	No	5263	FAP1	No	2774
CNAG_07411	NA	No	5266	JHD2	No	5400
CNAG_04268	NA	No	5273	APN2	No	3534
CNAG_05375	NA	No	5275	NA	NA	NA
CNAG_06921	NA	No	5473	NA	NA	NA
CNAG_03561	NA	No	5474	SEF1	No	4261
CNAG_07593	NA	No	5499	NA	NA	NA
CNAG_05049	NA	No	5502	LYS14	No	5625
CNAG_04878	NA	No	5517	NA	NA	NA
CNAG_03894	NA	No	5542	NA	NA	NA
CNAG_00830	NA	No	5570	NA	NA	NA
CNAG_03849	NA	No	5632	ASG1	No	4396
CNAG_05392	NA	No	5744	NA	NA	NA
CNAG_06339	NA	No	5745	RDS1	No	5044
CNAG_06762	NA	No	5773	NA	NA	NA
CNAG_00505	NA	No	5797	NA	NA	NA
CNAG_06814	NA	No	5822	NA	NA	NA
CNAG_04184	NA	No	5862	NA	NA	NA
CNAG_03346	NA	No	5892	NA	NA	NA
CNAG_03902	NA	No	5939	RDS2	Yes	441
CNAG_03401	NA	No	5945	NA	NA	NA
CNAG_06719	NA	No	5962	NA	NA	NA
CNAG_01317	NA	No	5979	CBF1	No	1939
CNAG_03183	NA	No	5981	NA	NA	NA
CNAG_04518	NA	No	5995	NA	NA	NA
CNAG_01454	NA	No	6003	STE12	No	4713
CNAG_01948	NA	No	6023	GAL4	Yes	1447
CNAG_05538	NA	No	6065	JJJ1	No	2768
CNAG_05431	NA	No	6082	RIM101	No	4472
CNAG_07901	NA	No	6161	NA	NA	NA
CNAG_07435	NA	No	6163	HAP2	No	2209
CNAG_06188	NA	No	6171	RGT1	No	5878
CNAG_05093	NA	Yes	NA	YHP1	Yes	196
CNAG_00871	NA	No	NA	HAC1	No	4965
CNAG_01841	NA	No	NA	NA	NA	NA
CNAG_01858	NA	No	NA	NA	NA	NA
CNAG_01883	NA	No	NA	NA	NA	NA
CNAG_01977	NA	No	NA	NA	NA	NA
CNAG_02066	NA	No	NA	NA	NA	NA
CNAG_02241	NA	No	NA	NA	NA	NA
CNAG_03132	NA	No	NA	NA	NA	NA
CNAG_03741	NA	No	NA	NA	NA	NA
CNAG_04093	NA	No	NA	NA	NA	NA
CNAG_04457	NA	No	NA	NA	NA	NA
CNAG_04837	NA	No	NA	RTG3	No	5490
CNAG_04916	NA	No	NA	NA	NA	NA
CNAG_05010	NA	No	NA	NA	NA	NA
CNAG_05785	NA	No	NA	NA	NA	NA
CNAG_07443	NA	No	NA	NA	NA	NA
